# Supplementary material for: Identification and characterization of NAGNAG alternative splicing in the moss Physcomitrella patens
Source: BMC Plant Biol. 2010 Apr 28;10:76. doi: 10.1186/1471-2229-10-76 (PMC3095350; doi:10.1186/1471-2229-10-76)
Supplement: Additional file 1 — All NAGNAGs in Physcomitrella patens. Information on all 5,031 NAGNAGs in Physcomitrella patens, including gene name, EST name, genomic location, transcript support, and the predictions of the Naïve Bayes classifier. [file 1471-2229-10-76-S1.XLS]

## Sheet: Sheet1
EST name	454_E reads	454_I reads	genomic start	genomic end	sequence [-30]<---NAGNAG--->[+10]	NAGNAG	EST_E	EST_I	454_E	454_I	trancript supported	Last 3 bases of upstream exon	phase	transcript orientation	Splice site score - E	Splice site score - I	Label	P(EI)	P(E)	P(I)	gene name	gene desc	comment
scaffold_1_AW126670.1_1_gth		scaffold_1_FYBD1LQ02G7HDD_1_gth,scaffold_1_FYBD1LQ02F44UV_1_gth	2891009	2891017	GTGATACGCAAATGCTGATGTTTGTATGTTTAGCAGATGCATTCTC	TAGCAG	0	2	0	2		AAG	NA	rev	-0.19	1.8	I	0.677	0	0.323	Phypa_63910	hypothetical protein [Dictyostelium discoideum]
scaffold_1_BJ156958.1_1_gth	scaffold_1_FYBD1LQ02IRP6Z_1_gth	scaffold_1_FYBD1LQ02IVINR_1_gth,scaffold_1_FYBD1LQ02GHB5S_1_gth,scaffold_1_FYBD1LQ02HXVXL_1_gth,scaffold_1_FYBD1LQ02JUICY_1_gth,scaffold_1_FYBD1LQ02IQUQZ_1_gth,scaffold_1_FYBD1LQ02IB4S7_1_gth	2534384	2534392	TGAGGGTCGCTAATTATCAGTGGAATTTGGTAGAAGACCTGGGCAA	TAGAAG	0	1	1	6	x	GAG	NA	fwd	0.22	-0.7	I	0.865	0.127	0.008	Phypa_50627	T1P17.200; transcription initiation factor IIF alpha subunit (TFIIF-alpha) family protein [KO:K03138] [Arabidopsis thaliana]
scaffold_1_BJ158528.1_1_gth	scaffold_1_FYBD1LQ02F8J6K_1_gth		3798212	3798220	GAATTGAATATTTGCTTGGATTGTTTTTTCCAGCAGGAAAGTGAAA	CAGCAG	0	1	1	0	x	AAG	NA	fwd	1.25	1.25	I	0.996	0	0.004	Phypa_111075	acireductone dioxygenase 1 [Bos taurus] sp|Q3ZBL1|MTND_BOVIN 1,2-dihydroxy-3-keto-5-methylthiopentene dioxygenase (Aci-reductone dioxygenase) (ARD) gb|AAI03236.1| Membrane-type 1 matrix metalloproteinase cytoplasmic tail binding protein-1 [Bos taurus]
scaffold_1_BJ158528.1_1_gth			3798949	3798957	ACGTTATGTCCAATGCGTGATGTGGCCTTACAGGAGGTATTGACTG	CAGGAG	1	0	0	0		GAG	0	fwd	2.19	-2.52	E	0.001	0.999	0	Phypa_111075	acireductone dioxygenase 1 [Bos taurus] sp|Q3ZBL1|MTND_BOVIN 1,2-dihydroxy-3-keto-5-methylthiopentene dioxygenase (Aci-reductone dioxygenase) (ARD) gb|AAI03236.1| Membrane-type 1 matrix metalloproteinase cytoplasmic tail binding protein-1 [Bos taurus]
scaffold_1_BJ177921.1_1_gth	scaffold_1_FYBD1LQ02HOSRW_1_gth,scaffold_1_FYBD1LQ02H8N8Z_1_gth,scaffold_1_FYBD1LQ02GF1FO_1_gth,scaffold_1_FYBD1LQ02G7NRC_1_gth,scaffold_1_FYBD1LQ02GI6F0_1_gth,scaffold_1_FYBD1LQ02HFC59_1_gth		2171187	2171195	GCTGAATCTTTATCTGGATTGTATGGAATACAGGAGGCCGAGGCGT	CAGGAG	3	0	6	0		CGG	NA	rev	-0.52	-4.68	E	0.001	0.999	0	Phypa_173828	Ethylene receptor 2 (PhETR2) [Pelargonium x hortorum]
scaffold_1_BJ180289.1_1_gth		scaffold_1_FYBD1LQ02GECBS_1_gth,scaffold_1_FYBD1LQ02HSCQF_1_gth,scaffold_1_FYBD1LQ02FF198_1_gth,scaffold_1_FYBD1LQ02FJZOD_1_gth,scaffold_1_FYBD1LQ02F40PL_1_gth,scaffold_1_FYBD1LQ02FUZJ1_1_gth	702164	702172	GTAAGCATTGACAAGAGTGTGGTGTGTGTTGAGTAGAACGAAGGGA	GAGTAG	0	3	0	6		CAG	NA	fwd	-2.67	-0.01	I	0.005	0	0.995	Phypa_110865	unnamed protein product [Vitis vinifera]
scaffold_1_BJ184146.1_1_gth	scaffold_1_FYBD1LQ02HOSRW_1_gth,scaffold_1_FYBD1LQ02H8N8Z_1_gth,scaffold_1_FYBD1LQ02GF1FO_1_gth,scaffold_1_FYBD1LQ02G7NRC_1_gth,scaffold_1_FYBD1LQ02GI6F0_1_gth,scaffold_1_FYBD1LQ02HFC59_1_gth		2171187	2171195	GCTGAATCTTTATCTGGATTGTATGGAATACAGGAGGCCGAGGCGT	CAGGAG	3	0	6	0		TAG	NA	rev	-0.52	-4.68	E	0.001	0.999	0	Phypa_173828	Ethylene receptor 2 (PhETR2) [Pelargonium x hortorum]
scaffold_1_BJ196399.1_1_gth		scaffold_1_FYBD1LQ02JXB21_1_gth	544665	544673	TCAGGGAGTATCTGATCATGTTTCTCGTGACAGCAGCTCCTTTCGC	CAGCAG	0	1	0	1		GAG	NA	rev	-1.75	-1.99	I	0.922	0.042	0.036	EuGene_UTR_trim_ren_1_33_mRNA	F3M18.23 [Arabidopsis thaliana]
scaffold_1_BJ201741.1_1_gth			439451	439459	CATTTCTGAAAGTGCAAAATTTATTCACTGCAGGAGGATGTCCCAT	CAGGAG	2	0	0	0		GGT	NA	fwd	2.13	-3.59	E	0	1	0	EuGene_UTR_trim_ren_1_23_mRNA	#N/A
scaffold_1_BJ600815.1_1_gth	scaffold_1_FYBD1LQ02IJ8Y1_1_gth,scaffold_1_FYBD1LQ02F0SJB_1_gth,scaffold_1_FYBD1LQ02I7QOQ_1_gth,scaffold_1_FYBD1LQ02FKSD5_1_gth	scaffold_1_FYBD1LQ02IWHDQ_1_gth	4815465	4815473	CTCAAACCTGTTAGCATTTATTTCCTGTTGCAGAAGCTGGTGGTTT	CAGAAG	8	0	4	1	x	AAG	NA	fwd	0.44	-4.21	E	0.004	0.996	0	Phypa_50218	T6B20.5; BTB/POZ domain-containing protein [Arabidopsis thaliana]
scaffold_1_BJ950052.1_1_gth		scaffold_1_FYBD1LQ02JOB3D_1_gth,scaffold_1_FYBD1LQ02HHEFT_1_gth,scaffold_1_FYBD1LQ02FY6XC_1_gth,scaffold_1_FYBD1LQ02H7YBJ_1_gth,scaffold_1_FYBD1LQ02JKQML_1_gth,scaffold_1_FYBD1LQ02GOSHZ_1_gth,scaffold_1_FYBD1LQ02GSWPJ_1_gth,scaffold_1_FYBD1LQ02GYOLU_1_gth,scaffold_1_FYBD1LQ02IPKTQ_1_gth,scaffold_1_FYBD1LQ02IAV1F_1_gth,scaffold_1_FYBD1LQ02H45J1_1_gth,scaffold_1_FYBD1LQ02HNHU4_1_gth,scaffold_1_FYBD…	2809101	2809109	GGACCATAGTTGATGAATGTCCTGTTTCTTGAGCAGATGGACAAAG	GAGCAG	0	5	0	40		AAG	NA	rev	-1	3.68	I	0.008	0	0.992	Phypa_63900	F12A24.9; basic helix-loop-helix (bHLH) family protein [Arabidopsis thaliana]
scaffold_1_BJ959442.1_1_gth	scaffold_1_FYBD1LQ02HRSHI_1_gth,scaffold_1_FYBD1LQ02GU6PM_1_gth		2165270	2165278	ATAAATTGTACTAAAATTGCACCACATGTTCAGGAGATTGCATTTA	CAGGAG	1	0	2	0		CAG	NA	fwd	2.54	-1.21	E	0.007	0.993	0	Phypa_110926	Protein AIG1 [Arabidopsis thaliana]
scaffold_1_BJ960047.1_1_gth		scaffold_1_FYBD1LQ02HSCFU_1_gth,scaffold_1_FYBD1LQ02FRHRP_1_gth,scaffold_1_FYBD1LQ02ITOSH_1_gth,scaffold_1_FYBD1LQ02FSLCJ_1_gth,scaffold_1_FYBD1LQ02FW8PS_1_gth,scaffold_1_FYBD1LQ02FL7QJ_1_gth,scaffold_1_FYBD1LQ02GX52E_1_gth,scaffold_1_FYBD1LQ02HXKZ1_1_gth,scaffold_1_FYBD1LQ02F236L_1_gth,scaffold_1_FYBD1LQ02JFXJ7_1_gth,scaffold_1_FYBD1LQ02IJ2UQ_1_gth,scaffold_1_FYBD1LQ02IWV5A_1_gth,scaffold_1_FYBD…	2866886	2866894	GTCTCGCTACTTGGGCCAAGGGAGGAGTAACAGGAGCTCTTTTCGT	CAGGAG	0	1	0	0		ATT	NA	rev	-6.1	-9.6	I	0.005	0.995	0	Phypa_110724	60S ribosomal protein L35 [Euphorbia esula]
scaffold_1_BJ978487.1_1_gth			3431247	3431255	ATTCACGGTTGCTTGTCTGTGCGATGGCTGAAGCAGCTCCAGGATG	AAGCAG	0	3	0	0		GAG	NA	rev	-2.01	-1.27	I	0.515	0.003	0.483	Phypa_63969	F17H15.20; expressed protein [Arabidopsis thaliana]
scaffold_1_BU052570.1_1_gth		scaffold_1_FYBD1LQ02J23ZM_1_gth	2568491	2568499	TCACTTTTCATGTATGTGGTGAATCTTGTCAAGCAGGTAGGAATTA	AAGCAG	0	2	0	1		GTC	2	fwd	-3	0.14	I	0.083	0	0.917	Phypa_63875	#N/A
scaffold_1_BY950996.1_1_gth		scaffold_1_FYBD1LQ02HW6FM_1_gth,scaffold_1_FYBD1LQ02GCBPG_1_gth,scaffold_1_FYBD1LQ02GAHEX_1_gth	5100370	5100378	TGGTCTGAAGTGGTTACGTGATTATCCACAGAGCAGCTATGGCAGC	GAGCAG	0	6	0	3		CAG	NA	rev	-4.06	-1.79	I	0.008	0	0.992	Phypa_110754	hypothetical protein [Vitis vinifera]
scaffold_1_BY965638.1_1_gth	scaffold_1_FYBD1LQ02JO2EM_1_gth,scaffold_1_FYBD1LQ02FTZNH_1_gth		410942	410950	ATCCTTAATCAGTTCTTCATCTCCCTAATGCAGGAGCATACGTGGG	CAGGAG	5	0	2	0		CAG	NA	rev	2.42	-3.82	E	0	1	0	Phypa_110742	Putative glucan endo-1
scaffold_1_BY970135.1_1_gth	scaffold_1_FYBD1LQ02FS1OZ_1_gth		5354972	5354980	TCTTGGTATTTTTGCGGGATTCGAGAGAAAGAGGAGCTTGGAAGAA	GAGGAG	2	0	0	0		GAG	NA	fwd	-5.34	-7.6	E	0.031	0.945	0.023	Phypa_158504	T7M7.16; abscisic acid-insensitive 4 (ABI4) [Arabidopsis thaliana]
scaffold_1_BY986579.1_1_gth			1461112	1461120	ACTACGGCAATGTCGAAGTCCTCGTCTGTGGAGGAGCCGCATACGG	GAGGAG	2	0	0	0		GCT	NA	rev	-1.51	-3.41	E	0.009	0.988	0.003	Phypa_110746	#N/A
scaffold_1_CBAW2622.G1_1_gth			5132656	5132664	TTGCTAATACCTCCTCTTGTTTAATTTTTACAGGAGGTAGGTCTGG	CAGGAG	2	0	0	0		CAC	NA	rev	3.35	-2.15	E	0.002	0.998	0	Phypa_110944	crk2 CDPK-related kinase [Physcomitrella patens subsp. patens] gb|EDQ62037.1| crk2 CDPK-related kinase [Physcomitrella patens subsp. patens]
scaffold_1_CBAW2794.B1_1_gth	scaffold_1_FYBD1LQ02GL1AK_1_gth	scaffold_1_FYBD1LQ02G1962_1_gth	703622	703630	AGTCATGTCCTCATTGGTTCTGTTATGATGCAGGAGGGAGAGGATG	CAGGAG	3	0	1	1	x	GAG	NA	fwd	4.05	-1.9	E	0.002	0.998	0	Phypa_110865	unnamed protein product [Vitis vinifera]
scaffold_1_CBAX14083.G1_1_gth			3012229	3012237	TACGCTGACCTGCATTGTTGTGCAAATGTGTAGCAGGAACGACCGC	TAGCAG	0	1	0	0		CTG	NA	rev	2.08	2.9	I	0.994	0	0.006	Phypa_173852	F24M12.140; expressed protein [Arabidopsis thaliana]
scaffold_1_CBAX4295.G1_1_gth		scaffold_1_FYBD1LQ02HS8HM_1_gth	2921485	2921493	TCACTCAGCAGCCCCGTCTTGATTGCACTTGAGTAGAGTGGGGTAC	GAGTAG	0	1	0	1		TCG	NA	fwd	-5.67	-2.29	I	0.002	0	0.998	Phypa_110753	Os09g0475700 [Oryza sativa (japonica cultivar-group)] dbj|BAD46374.1| protease II -like [Oryza sativa Japonica Group] dbj|BAF25375.1| Os09g0475700 [Oryza sativa (japonica cultivar-group)]
scaffold_1_CBAX6071.B1_1_gth			1029740	1029748	AATGTTTAAAAAATTACACTTTATTTAACGTAGGAGGTGGAGGAAT	TAGGAG	2	0	0	0		AAG	NA	fwd	1.04	-1.19	E	0.034	0.966	0	Phypa_111073	Senescence-associated protein DIN1 [Raphanus sativus]
scaffold_1_CBAX6462.G1_1_gth	scaffold_1_FYBD1LQ02IG8J9_1_gth,scaffold_1_FYBD1LQ02IQMIW_1_gth,scaffold_1_FYBD1LQ02H1V1A_1_gth,scaffold_1_FYBD1LQ02H9CDY_1_gth		5099089	5099097	CCACGTAATCCATAACAGTAGGGTTGTGTACAGGAGGAGTATGCAT	CAGGAG	1	0	4	0		ACA	NA	rev	-0.78	-3.72	E	0.002	0.998	0	Phypa_110754	hypothetical protein [Vitis vinifera]
scaffold_1_CBAX6643.B1_1_gth		scaffold_1_FYBD1LQ02FON8Q_1_gth,scaffold_1_FYBD1LQ02IUW1N_1_gth,scaffold_1_FYBD1LQ02GYUXX_1_gth,scaffold_1_FYBD1LQ02FEHVU_1_gth,scaffold_1_FYBD1LQ02JOASY_1_gth,scaffold_1_FYBD1LQ02IEOUU_1_gth,scaffold_1_FYBD1LQ02GCKE9_1_gth,scaffold_1_FYBD1LQ02JPXLY_1_gth,scaffold_1_FYBD1LQ02J1GPO_1_gth	2892902	2892910	TGGGTGTAATACAGCTGCCTGTTGCGTCTCAAGCAGGGAAGGCTCG	AAGCAG	0	7	0	9		TGC	NA	rev	-4.27	-0.43	I	0.046	0	0.954	Phypa_63910	hypothetical protein [Dictyostelium discoideum]
scaffold_1_CBAX7671.G1_1_gth		scaffold_1_FYBD1LQ02JQDV9_1_gth,scaffold_1_FYBD1LQ02G7ACJ_1_gth,scaffold_1_FYBD1LQ02GS418_1_gth,scaffold_1_FYBD1LQ02GX5OU_1_gth,scaffold_1_FYBD1LQ02G634T_1_gth,scaffold_1_FYBD1LQ02HRAAO_1_gth	2785541	2785549	TTCCAGTTGCTGAAAATCCTTTAATTGTGTGAGCAGGGACGGTGCT	GAGCAG	0	9	0	6		TAG	NA	fwd	-3.75	1.75	I	0	0	1	Phypa_110887	unnamed protein product [Vitis vinifera]
scaffold_1_CBAX9646.B1_1_gth	scaffold_1_FYBD1LQ02FV9EB_1_gth		2972030	2972038	TGTACAACTCTCGTGCGATTGGAGCTGCTGCAGGAGGAGGGGATAT	CAGGAG	2	0	1	0		AGG	0	rev	-0.45	-6.42	E	0	1	0	Phypa_62167	putative tyrosyl-tRNA synthetase [Oryza sativa (japonica cultivar-group)]
scaffold_1_CJ974803.1_1_gth	scaffold_1_FYBD1LQ02HOU8S_1_gth		2180620	2180628	ACCGCTAAACGTGAGCGCCGTTTGCGCGTGCAGGAGCTAATTGCGA	CAGGAG	4	0	1	0		CAG	2	fwd	2.49	-3.68	E	0	1	0	Phypa_110805	F5K20.250; glyoxal oxidase-related [Arabidopsis thaliana]
scaffold_1_PP001004096F_1_gth		scaffold_1_FYBD1LQ02GE4FH_1_gth,scaffold_1_FYBD1LQ02IJUSY_1_gth	4499390	4499398	TGCACTGAAATAAACATGGGATTTTTGTTCGAGCAGATTTTGGACG	GAGCAG	0	3	0	2		GCG	NA	rev	-1.59	2.49	I	0.016	0	0.984	Phypa_110901	calmodulin-binding protein phosphatase [Physcomitrella patens]
scaffold_1_PP001018084F_1_gth	scaffold_1_FYBD1LQ02H1ERT_1_gth,scaffold_1_FYBD1LQ02HYNVE_1_gth,scaffold_1_FYBD1LQ02GRWPO_1_gth,scaffold_1_FYBD1LQ02GQXA2_1_gth,scaffold_1_FYBD1LQ02FNG9R_1_gth,scaffold_1_FYBD1LQ02FWF3H_1_gth,scaffold_1_FYBD1LQ02H7M6Y_1_gth,scaffold_1_FYBD1LQ02JBG5S_1_gth		1573826	1573834	TGATATTGGGTCATGCCTTCTGTGTGTGCCCAGGAGTTTCGTGAGC	CAGGAG	5	0	8	0		CAG	NA	rev	2.38	-2.92	E	0.001	0.999	0	Phypa_111195	F10B6.27; expressed protein [Arabidopsis thaliana]
scaffold_1_PP004106261R_1_gth	scaffold_1_FYBD1LQ02H5ZTB_1_gth,scaffold_1_FYBD1LQ02IBNNK_1_gth		203897	203905	TTTCTGATTCTGTTTGGTAATGGCATAATTCAGGAGCACAGAGAGG	CAGGAG	1	0	2	0		TGG	0	rev	1.31	-4.04	E	0	1	0	Phypa_110752	Os02g0100700 [Oryza sativa (japonica cultivar-group)] dbj|BAD08180.1| unknown protein [Oryza sativa Japonica Group] dbj|BAF07497.1| Os02g0100700 [Oryza sativa (japonica cultivar-group)]
scaffold_1_PP015003115R_1_gth	scaffold_1_FYBD1LQ02I86U6_1_gth,scaffold_1_FYBD1LQ02IUAS7_1_gth,scaffold_1_FYBD1LQ02F4WOX_1_gth		1019906	1019914	TCAACAGTTAATCCGGTTGTTTCATAATTTCAGGAGAAATCAGGTC	CAGGAG	4	0	3	0		CAG	NA	fwd	1.85	-3.06	E	0.001	0.999	0	EuGene_UTR_trim_ren_1_64_mRNA	histone acetyltransferase [Physcomitrella patens subsp. patens] gb|EDQ83556.1| histone acetyltransferase [Physcomitrella patens subsp. patens]
scaffold_1_PP015018156R_1_gth	scaffold_1_FYBD1LQ02I2P8W_1_gth		5124182	5124190	AGCTCACGCCGTAAGTCTTTTGAGTACTTTCAGGAGATGGGATTGG	CAGGAG	2	0	1	0		AAA	NA	rev	-1.75	-5.98	E	0.001	0.999	0	Phypa_111234	T20E23.130; calcium-dependent protein kinase
scaffold_1_PP015019142R_1_gth			5083907	5083915	TGGAGAAAATGAAGGACGCTTTGGTGGTCAAAGGAGACGGCATGAA	AAGGAG	1	0	0	0		GGG	NA	rev	-3.04	-4.87	E	0.017	0.981	0.002	Phypa_173873	F9O13.11; expressed protein [Arabidopsis thaliana]
scaffold_1_PP015034113R_1_gth	scaffold_1_FYBD1LQ02H2R75_1_gth,scaffold_1_FYBD1LQ02IDLFR_1_gth		2640393	2640401	TACACGGACAAGTAACCCCGATGTGGTCATCAGAAGTGTGCAGGAT	CAGAAG	1	0	2	0		AAG	NA	rev	-2.14	-3.96	E	0.095	0.903	0.002	Phypa_53616	F23E13.50; no apical meristem (NAM) family protein [Arabidopsis thaliana]
scaffold_1_PP020005313R_1_gth	scaffold_1_FYBD1LQ02GFUUW_1_gth,scaffold_1_FYBD1LQ02IU6G6_1_gth		704487	704495	TCTCTGATTCTGTTTGGTAATGGCACGATTCAGGAGCACAGAGAGG	CAGGAG	2	0	2	0		TGG	0	fwd	0.17	-4.97	E	0	1	0	Phypa_110865	unnamed protein product [Vitis vinifera]
scaffold_1_PP020015223R_1_gth			3082898	3082906	TCGGCGTTGGGCACGCATGCGCCAGTCCCCGAGAAGGACTACACAG	GAGAAG	1	0	0	0		GAT	NA	rev	-8.13	-6.91	E	0.121	0	0.879	Phypa_62169	F4I18.6; plasma membrane intrinsic protein 1B (PIP1B) / aquaporin PIP1.2 (PIP1.2) / transmembrane protein A (TMPA) [Arabidopsis thaliana]
scaffold_1_PP020017304R_1_gth	scaffold_1_FYBD1LQ02I1CPG_1_gth		1179541	1179549	TGAATGTGATTTTTCTAATTTCTGCATTAACAGGAGGCTTCTTTCA	CAGGAG	1	0	1	0		ATG	NA	fwd	1.14	-3.37	E	0.001	0.999	0	Phypa_63722	T8L23.7; membrane bound O-acyl transferase (MBOAT) family protein [Arabidopsis thaliana]
scaffold_1_PP020017304R_1_gth		scaffold_1_FYBD1LQ02I1CPG_1_gth,scaffold_1_FYBD1LQ02JPH44_1_gth	1179813	1179821	CAACATTTTGACATTTTGCTTCTGATGGTTGAGCAGATGGCAAGCT	GAGCAG	0	1	0	2		CAA	0	fwd	-0.1	4.05	I	0.021	0	0.979	Phypa_63722	T8L23.7; membrane bound O-acyl transferase (MBOAT) family protein [Arabidopsis thaliana]
scaffold_1_PP020019347R_1_gth			963556	963564	ATGTGACAAAGGCTAACGGTGGGTTACTTCGAGCAGAAACGGATCT	GAGCAG	0	8	0	0		CCG	2	rev	-3.88	-1.49	I	0.01	0	0.99	Phypa_63706	unnamed protein product [Ostreococcus tauri]
scaffold_1_PP020028240R_1_gth	scaffold_1_FYBD1LQ02IBDVS_1_gth,scaffold_1_FYBD1LQ02GJO3J_1_gth,scaffold_1_FYBD1LQ02FPDFW_1_gth,scaffold_1_FYBD1LQ02GKTNN_1_gth,scaffold_1_FYBD1LQ02JGZKV_1_gth		1223143	1223151	GTGATGATACATGGTGCATGTATACCCTTGCAGGAGCATGAGAGGG	CAGGAG	2	0	5	0		TCG	1	fwd	1.13	-6	E	0	1	0	Phypa_63726	protein kinase
scaffold_1_PPLS030D23.AB1_1_gth	scaffold_1_FYBD1LQ02IFIY0_1_gth,scaffold_1_FYBD1LQ02ILOY3_1_gth,scaffold_1_FYBD1LQ02GR4YO_1_gth		2203651	2203659	AATGCTGATTAATGAACTGTTTGATTGTTCCAGGAGCGGCATGCAG	CAGGAG	3	0	3	0		GAG	NA	rev	3.85	-1.74	E	0.002	0.998	0	Phypa_27706	contains ESTs D22340(C10768)
scaffold_1_PPLS030D23.AB1_1_gth			2203172	2203180	GGAGAAGTTGGTCTCATTTTGTAACTTTGTGAGCAGGTGAGGCAGA	GAGCAG	0	2	0	0		AAG	NA	rev	-3.14	2.1	I	0	0	1	Phypa_27706	contains ESTs D22340(C10768)
scaffold_1_PPLS067P19.AB1_1_gth		scaffold_1_FYBD1LQ02FON8Q_1_gth,scaffold_1_FYBD1LQ02IUW1N_1_gth,scaffold_1_FYBD1LQ02GYUXX_1_gth,scaffold_1_FYBD1LQ02FEHVU_1_gth,scaffold_1_FYBD1LQ02JOASY_1_gth,scaffold_1_FYBD1LQ02IEOUU_1_gth,scaffold_1_FYBD1LQ02GCKE9_1_gth,scaffold_1_FYBD1LQ02JPXLY_1_gth,scaffold_1_FYBD1LQ02J1GPO_1_gth	2892902	2892910	TGGGTGTAATACAGCTGCCTGTTGCGTCTCAAGCAGGGAAGGCTCG	AAGCAG	0	7	0	9		TAG	NA	rev	-4.27	-0.43	I	0.046	0	0.954	Phypa_63910	hypothetical protein [Dictyostelium discoideum]
scaffold_10_BJ158579.1_1_gth	scaffold_10_FYBD1LQ02H5GI7_1_gth,scaffold_10_FYBD1LQ02I5TA5_1_gth,scaffold_10_FYBD1LQ02GV52P_1_gth	scaffold_10_FYBD1LQ02HPA0D_1_gth	333076	333084	GTCACCACTGATTGCTGTCATCTTAAATCACAGAAGCTCCTGAAAT	CAGAAG	1	0	3	1	x	ATC	NA	fwd	-0.51	-4.27	E	0.006	0.994	0	Phypa_114508	T12B11.3; expressed protein [Arabidopsis thaliana]
scaffold_10_BJ181921.1_1_gth	scaffold_10_FYBD1LQ02F72BK_1_gth		3082586	3082594	GAGTTGTGACCGTCTTTCTGTTCTGTTTCGTAGGAGGAGCATACTG	TAGGAG	1	0	1	0		CAG	NA	rev	1.53	-2.16	E	0.008	0.992	0	Phypa_66475	Myh10; myosin heavy chain 10
scaffold_10_BJ200553.1_1_gth		scaffold_10_FYBD1LQ02F9JDO_1_gth,scaffold_10_FYBD1LQ02F06X7_1_gth,scaffold_10_FYBD1LQ02GCLJD_1_gth,scaffold_10_FYBD1LQ02HP4BE_1_gth	348520	348528	GTGTATGACAGGAATTTTTGAAATTTGTTTTAGTAGTGTGTGCAGG	TAGTAG	0	3	0	4		CTG	NA	rev	-5.08	-4.28	I	0.352	0.021	0.627	Phypa_159163	hypothetical protein [Vitis vinifera]
scaffold_10_BJ203539.1_1_gth			2551321	2551329	TGCCTCCATTCCGGGGCTTTATGATTGGTGTAGCAGATTGCTCAAG	TAGCAG	0	1	0	0		GAG	NA	rev	-2.01	-0.39	I	0.776	0.001	0.223	Phypa_159214	MUF9.5; expressed protein [Arabidopsis thaliana]
scaffold_10_BJ579550.1_1_gth		scaffold_10_FYBD1LQ02GVLPW_1_gth,scaffold_10_FYBD1LQ02FS616_1_gth,scaffold_10_FYBD1LQ02JJLXF_1_gth,scaffold_10_FYBD1LQ02FWN5W_1_gth,scaffold_10_FYBD1LQ02HXS2R_1_gth	850636	850644	ATGATTCTTAATTTACACCTTGGTGCGCTGAAGTAGGTGAGAGATC	AAGTAG	0	4	0	5		GAG	NA	rev	-2.67	0.4	I	0.184	0	0.816	Phypa_66306	#N/A
scaffold_10_BJ586235.1_1_gth	scaffold_10_FYBD1LQ02G8YN1_1_gth,scaffold_10_FYBD1LQ02JTFMO_1_gth,scaffold_10_FYBD1LQ02JTOON_1_gth,scaffold_10_FYBD1LQ02GQDLP_1_gth		433180	433188	TCAGCCATGTTCTCATGCTTCATTGGTTTGCAGGAGTTCTTGCGCC	CAGGAG	1	0	4	0		AAG	0	fwd	1.78	-4.36	E	0	1	0	Phypa_114429	Phosphoribosylaminoimidazole-succinocarboxamide synthase
scaffold_10_BJ593141.1_1_gth		scaffold_10_FYBD1LQ02IE2ZN_1_gth,scaffold_10_FYBD1LQ02G3Y5T_1_gth,scaffold_10_FYBD1LQ02IQFB0_1_gth	2289506	2289514	ATTTTTTCTCTAACTCAGTTATAATTCTCTTAGCAGGCCCATGGAG	TAGCAG	0	4	0	3		TAG	NA	fwd	-3.16	0.32	I	0.05	0	0.95	Phypa_114467	K19M22.17; FtsH protease
scaffold_10_BY962960.1_1_gth		scaffold_10_FYBD1LQ02F9JDO_1_gth,scaffold_10_FYBD1LQ02F06X7_1_gth,scaffold_10_FYBD1LQ02GCLJD_1_gth,scaffold_10_FYBD1LQ02HP4BE_1_gth	348520	348528	GTGTATGACAGGAATTTTTGAAATTTGTTTTAGTAGTGTGTGCAGG	TAGTAG	0	3	0	4		ATG	NA	rev	-5.08	-4.28	I	0.352	0.021	0.627	Phypa_159163	hypothetical protein [Vitis vinifera]
scaffold_10_CBAW1407.B1_1_gth	scaffold_10_FYBD1LQ02HE3VG_1_gth,scaffold_10_FYBD1LQ02HSDE0_1_gth,scaffold_10_FYBD1LQ02JRYB9_1_gth,scaffold_10_FYBD1LQ02HSSUG_1_gth		2286706	2286714	GTCTCAAACGAGCGATAATTGTGTTTTTATCAGGAGCTGGATGGAT	CAGGAG	3	0	4	0		ACA	0	fwd	2.12	-2.75	E	0.001	0.999	0	Phypa_114467	K19M22.17; FtsH protease
scaffold_10_CBAX13946.G1_1_gth	scaffold_10_FYBD1LQ02GX856_1_gth,scaffold_10_FYBD1LQ02HGV58_1_gth		1902124	1902132	CTCTCCCTTCAAATGTTTATTTTGGATCTGCAGGAGACAAGCCTTT	CAGGAG	9	0	2	0		CAG	2	rev	2.96	-4.03	E	0	1	0	Phypa_114497	F11A6.12; 6-phosphogluconate dehydrogenase NAD-binding domain-containing protein [Arabidopsis thaliana]
scaffold_10_CBAX1727.B1_1_gth		scaffold_10_FYBD1LQ02GRL6T_1_gth,scaffold_10_FYBD1LQ02FXR8C_1_gth,scaffold_10_FYBD1LQ02F6P0K_1_gth,scaffold_10_FYBD1LQ02FQW1P_1_gth	1373214	1373222	GAAACACGTTGTCTTAGAAGAGAGTGGTTTGAGCAGATGGCTTGGA	GAGCAG	0	1	0	4		AGG	NA	rev	-7.79	-2.16	I	0.002	0	0.998	Phypa_66343	F15F15.120; putative cytidine deaminase - like [Arabidopsis thaliana]
scaffold_10_PP001057032R_1_gth	scaffold_10_FYBD1LQ02GIFUS_1_gth	scaffold_10_FYBD1LQ02HUSV1_1_gth,scaffold_10_FYBD1LQ02FJQ4D_1_gth,scaffold_10_FYBD1LQ02G8K21_1_gth,scaffold_10_FYBD1LQ02IOYSB_1_gth,scaffold_10_FYBD1LQ02IJ76G_1_gth,scaffold_10_FYBD1LQ02HFZ83_1_gth,scaffold_10_FYBD1LQ02HW0QN_1_gth,scaffold_10_FYBD1LQ02G4MJB_1_gth,scaffold_10_FYBD1LQ02JRTH7_1_gth,scaffold_10_FYBD1LQ02GSZ01_1_gth,scaffold_10_FYBD1LQ02GBEAB_1_gth,scaffold_10_FYBD1LQ02G6CLD_1_gth,sca…	46136	46144	TATCACTCTAAAGTACTATTTTGTGTGTTTAAGCAGCTTCAGGTGG	AAGCAG	0	1	1	15	x	AAG	NA	fwd	-0.38	1.95	I	0.247	0	0.753	Phypa_66246	MNJ7.28; hypothetical protein [Arabidopsis thaliana]
scaffold_10_PP004106003R_1_gth			672550	672558	TCTCAATTAATTTTGTGGATATTGATGGTGCAGAAGGTAGAGGATA	CAGAAG	1	0	0	0		CCA	NA	fwd	2.31	-1.84	E	0.088	0.912	0	Phypa_175027	T4P13.28; glycosyl transferase family 8 protein [Arabidopsis thaliana]
scaffold_10_PP015017120R_1_gth			2901650	2901658	GGTGAATAATGTTTTGTTCAGCCTGAGGAGAAGGAGTTGATCAAGA	AAGGAG	0	1	0	0		GAG	NA	fwd	-4.21	-6.52	I	0.013	0.986	0.001	Phypa_66462	F9G14.180; 60S ribosomal protein L4/L1 (RPL4D) [KO:K02930] [Arabidopsis thaliana]
scaffold_10_PP015045157R_1_gth	scaffold_10_FYBD1LQ02FYN23_1_gth,scaffold_10_FYBD1LQ02JOETP_1_gth,scaffold_10_FYBD1LQ02GDUIH_1_gth,scaffold_10_FYBD1LQ02J5AAQ_1_gth,scaffold_10_FYBD1LQ02HKVLQ_1_gth,scaffold_10_FYBD1LQ02G512G_1_gth,scaffold_10_FYBD1LQ02IU3RX_1_gth,scaffold_10_FYBD1LQ02IFSE1_1_gth,scaffold_10_FYBD1LQ02INTER_1_gth,scaffold_10_FYBD1LQ02H2JPU_1_gth		1448830	1448838	CATCCACATGATCATATTGGGTTATTCTTGCAGGAGGAGGAGAGAT	CAGGAG	1	0	10	0		TAG	NA	rev	0.88	-5.22	E	0	1	0	Phypa_114628	T27G7.17; cysteine desulfurase
scaffold_10_PP015071313R_1_gth	scaffold_10_FYBD1LQ02HS07E_1_gth		1786481	1786489	ATGGAAAAATGTACACCACTTAACTTTCAACAGAAGGGGCAGATGT	CAGAAG	1	0	1	0		TCC	NA	rev	-1.74	-4.56	E	0.08	0.919	0	Phypa_114516	F15D2.37; exonuclease
scaffold_10_PP020006327R_1_gth			1130906	1130914	TGAATACTTTTACTTGTTGTTAATGTATCGCAGAAGTTTTGCAATT	CAGAAG	1	0	0	0		ACC	NA	fwd	0.58	-4.35	E	0.003	0.997	0	Phypa_159193	T4O12.22; expressed protein [Arabidopsis thaliana]
scaffold_10_PP020008314R_1_gth	scaffold_10_FYBD1LQ02H1D5I_1_gth,scaffold_10_FYBD1LQ02IR7G4_1_gth,scaffold_10_FYBD1LQ02I52PR_1_gth,scaffold_10_FYBD1LQ02H6G12_1_gth		2010236	2010244	CTCAACGTTGCGCCACTGCTACATTTTTGACAGGAGGAAGAGCACG	CAGGAG	3	0	4	0		CAG	0	fwd	1.96	-2.11	E	0.005	0.995	0	Phypa_66399	T5K18.130; expressed protein [Arabidopsis thaliana]
scaffold_10_PP020008314R_1_gth		scaffold_10_FYBD1LQ02H1D5I_1_gth,scaffold_10_FYBD1LQ02JWYC8_1_gth,scaffold_10_FYBD1LQ02IR7G4_1_gth,scaffold_10_FYBD1LQ02I52PR_1_gth,scaffold_10_FYBD1LQ02IFBHJ_1_gth,scaffold_10_FYBD1LQ02JTDUB_1_gth	2009005	2009013	CACTTCTCTGATTATACACACCTTTTCGCATAGCAGGTAGTGGCAA	TAGCAG	0	3	0	6		CGG	0	fwd	-1.62	1.83	I	0.393	0	0.607	Phypa_66399	T5K18.130; expressed protein [Arabidopsis thaliana]
scaffold_10_PP020023381R_1_gth			339933	339941	ACTAAATTTGATGCTTTGCTACAAGTTTGGCAGGAGAAAGACGGAT	CAGGAG	1	0	0	0		AAG	NA	rev	1.27	-4.08	E	0	1	0	Phypa_66263	hypothetical protein [Dictyostelium discoideum]
scaffold_10_PP020042238R_1_gth			972042	972050	CGCATTAACAAGGTTAGTTCTTAACCTCCTAAGCAGGCAAGGACGT	AAGCAG	0	1	0	0		GAG	2	rev	-5.17	-1.64	I	0.008	0	0.992	Phypa_159190	hypothetical protein TTHERM_01085640 [Tetrahymena thermophila SB210] gb|EAR82733.1| hypothetical protein TTHERM_01085640 [Tetrahymena thermophila SB210]
scaffold_10_PP020060084R_1_gth			2888536	2888544	ATTGTGATACTCGGGTTGATACTTGGGGTGAAGGAGGTTGAGGTCT	AAGGAG	1	0	0	0		CTG	NA	fwd	-2.85	-3.42	E	0.082	0.907	0.011	Phypa_20483	F6I7.17; ATP-binding region
scaffold_10_PP020066238R_1_gth			1873085	1873093	CGATTTTACTCACGTATAATATACAATGCTGAGCAGATACAGGGCC	GAGCAG	0	1	0	0		AAG	NA	fwd	-4.73	-0.15	I	0.001	0	0.999	Phypa_104615	F28J15.18; Ras-related GTP-binding family protein [Arabidopsis thaliana]
scaffold_10_PPLS040D13.AB1_1_gth		scaffold_10_FYBD1LQ02IAF9T_1_gth	2414138	2414146	AGATTTCAGTATTTGGGTTTTATTTTTGGTTAGCAGGTGAAATTCA	TAGCAG	0	5	0	1		GAG	0	rev	-2.72	-0.15	I	0.08	0	0.92	Phypa_114640	T7F6.26; tetratricopeptide repeat (TPR)-containing protein [Arabidopsis thaliana]
scaffold_10_PPLS073D03.AB1_1_gth	scaffold_10_FYBD1LQ02FGYR5_1_gth,scaffold_10_FYBD1LQ02H3TIP_1_gth,scaffold_10_FYBD1LQ02GI3ZZ_1_gth,scaffold_10_FYBD1LQ02FUXP0_1_gth,scaffold_10_FYBD1LQ02GAEAD_1_gth,scaffold_10_FYBD1LQ02IOAY4_1_gth,scaffold_10_FYBD1LQ02FGMKI_1_gth,scaffold_10_FYBD1LQ02F39AV_1_gth,scaffold_10_FYBD1LQ02HSKPO_1_gth,scaffold_10_FYBD1LQ02FFF7Q_1_gth,scaffold_10_FYBD1LQ02GYWE7_1_gth,scaffold_10_FYBD1LQ02HV2HK_1_gth,sca…	scaffold_10_FYBD1LQ02GEXFC_1_gth	2121234	2121242	ATAAAAACGCCTGCTCATCCTATTGTGATTCAGGAGCTGTCCCGAA	CAGGAG	2	0	22	1	x	ACA	NA	rev	1.25	-3.67	E	0	1	0	Phypa_114358	K20I9.9; two-component responsive regulator family protein / response regulator family protein [Arabidopsis thaliana]
scaffold_100_BJ171985.1_1_gth	scaffold_100_FYBD1LQ02FJNQ7_1_gth,scaffold_100_FYBD1LQ02JCCV2_1_gth		201761	201769	ACTTGTCATCTGCTACCATTGTTATTGCAACAGGAGGAAAGGCATT	CAGGAG	2	0	2	0		CAG	1	rev	1.52	-3.6	E	0.001	0.999	0	Phypa_132978	F2G19.2; mitochondrial elongation factor
scaffold_100_BJ177980.1_1_gth			1375226	1375234	GTTGAGAAGCTTTCATATCTATGTTTTGATTAGCAGATCCATTCGC	TAGCAG	0	3	0	0		CAG	2	rev	-0.85	1.42	I	0.338	0	0.662	Phypa_165987	#N/A
scaffold_100_BJ204466.1_1_gth	scaffold_100_FYBD1LQ02F17T5_1_gth,scaffold_100_FYBD1LQ02HTDAE_1_gth,scaffold_100_FYBD1LQ02JLL5H_1_gth,scaffold_100_FYBD1LQ02FRIFE_1_gth		501437	501445	CTTATTCACTTGATGACTGTTGACATTGTTCAGGAGGAGCTTGTGG	CAGGAG	2	0	4	0		GCG	NA	fwd	1.24	-2.74	E	0.002	0.998	0	Phypa_165954	F1M20.15; geranylgeranyl reductase [Arabidopsis thaliana]
scaffold_100_BJ204466.1_1_gth	scaffold_100_FYBD1LQ02HS76Q_1_gth		501934	501942	CATTACTTGACAGATTAGTCCGTGTTTTCACAGGAGGAACGTTTTG	CAGGAG	3	0	1	0		CAG	NA	fwd	-0.19	-3.84	E	0.001	0.999	0	Phypa_165954	F1M20.15; geranylgeranyl reductase [Arabidopsis thaliana]
scaffold_100_BJ949558.1_1_gth	scaffold_100_FYBD1LQ02FKG6U_1_gth,scaffold_100_FYBD1LQ02F423V_1_gth,scaffold_100_FYBD1LQ02HXT5R_1_gth	scaffold_100_FYBD1LQ02ITM2Q_1_gth	1348374	1348382	AACAAGTCCCTGACATTCCCTTTTGTATGGCAGAAGAAAATTGGAG	CAGAAG	3	0	3	1	x	GAG	NA	fwd	2.21	-1.51	E	0.188	0.812	0	EuGene_UTR_trim_ren_100_122_mRNA	unnamed protein product [Vitis vinifera]
scaffold_100_BQ039545.1_1_gth	scaffold_100_FYBD1LQ02HR5EM_1_gth,scaffold_100_FYBD1LQ02GW153_1_gth,scaffold_100_FYBD1LQ02FQSTJ_1_gth,scaffold_100_FYBD1LQ02H7FUY_1_gth,scaffold_100_FYBD1LQ02IJ8BE_1_gth,scaffold_100_FYBD1LQ02FLYEU_1_gth,scaffold_100_FYBD1LQ02H0XE1_1_gth,scaffold_100_FYBD1LQ02JFDH3_1_gth		1002538	1002546	AACTGGAGCATGTTTCTGCAACTATCCATGCAGGAGATTTCTTTCA	CAGGAG	2	0	8	0		GCG	NA	rev	0.49	-5.2	E	0	1	0	Phypa_133026	putative alpha-amylase [Oryza sativa (japonica cultivar-group)]
scaffold_100_BY948585.1_1_gth			596608	596616	ATTAAGAGTTTCGAGCCTTGTGGTGGTGGTGAGCAGGGAGTTTGTG	GAGCAG	0	2	0	0		ACG	NA	rev	-4.72	0.11	I	0	0	1	EuGene_UTR_trim_ren_100_67_mRNA	hypothetical protein [Vitis vinifera]
scaffold_100_BY958177.1_1_gth			569615	569623	CAATATTTCTAAGTTGTGACCTTTTCCACCTAGCAGAGTGTGTATG	TAGCAG	0	2	0	0		GAG	0	fwd	-1.41	1	I	0.46	0	0.54	Phypa_165962	F13C5.210; pleckstrin homology (PH) domain-containing protein / lipid-binding START domain-containing protein [Arabidopsis thaliana]
scaffold_100_CBAW1726.B1_1_gth	scaffold_100_FYBD1LQ02GL0ED_1_gth,scaffold_100_FYBD1LQ02JK1Z2_1_gth,scaffold_100_FYBD1LQ02JB4DC_1_gth,scaffold_100_FYBD1LQ02IVU35_1_gth,scaffold_100_FYBD1LQ02HEPAX_1_gth,scaffold_100_FYBD1LQ02H1X24_1_gth		184329	184337	AGTTGGATGTACTAAGGTTATCTTGATATGCAGGAGGACAAGGTTG	CAGGAG	2	0	6	0		CCT	0	fwd	2.83	-2.05	E	0.002	0.998	0	Phypa_186985	Villin-2 [Arabidopsis thaliana]
scaffold_100_CJ972034.1_1_gth			679227	679235	TCTGTTCTTGTCTAACCTTTTTCACTCCACCAGGAGCAGCTCTGAG	CAGGAG	2	0	0	0		AAG	NA	rev	-0.06	-4.37	E	0.001	0.999	0	Phypa_49839	#N/A
scaffold_100_PP004072369R_1_gth			580789	580797	GATAATTCGGTAGCATGGTCGCAGGTGTTCCAGGAGCACGAGTCAT	CAGGAG	1	0	0	0		CAG	NA	fwd	-2.37	-6.85	E	0	1	0	Phypa_133099	T22N4.3; protein transport protein SEC13 family protein / WD-40 repeat family protein [Arabidopsis thaliana]
scaffold_100_PP015044298R_1_gth	scaffold_100_FYBD1LQ02IWVVD_1_gth,scaffold_100_FYBD1LQ02HMKB9_1_gth,scaffold_100_FYBD1LQ02GZ8Z0_1_gth,scaffold_100_FYBD1LQ02JV4HD_1_gth,scaffold_100_FYBD1LQ02HXNIJ_1_gth,scaffold_100_FYBD1LQ02GTWFV_1_gth,scaffold_100_FYBD1LQ02F3DM1_1_gth,scaffold_100_FYBD1LQ02FJV4O_1_gth,scaffold_100_FYBD1LQ02IJ5QM_1_gth,scaffold_100_FYBD1LQ02J0DRH_1_gth,scaffold_100_FYBD1LQ02IQ1SP_1_gth,scaffold_100_FYBD1LQ02J35…		1297556	1297564	CTTCTTACTACTCATTTCCTGTTGATTTTTCAGAAGTCCATACCGG	CAGAAG	9	0	16	0		AAG	NA	fwd	2.92	-0.48	E	0.231	0.769	0	Phypa_165983	K6A12.6; expressed protein [Arabidopsis thaliana]
scaffold_100_PP020005093R_1_gth			401970	401978	AGAGAGCAGGGAAGCCTGGAGGATGAGGTGTAGGAGTGCTACATTT	TAGGAG	0	1	0	0		CGT	NA	fwd	-6.51	-10.14	I	0.024	0.976	0	Phypa_82024	#N/A
scaffold_100_PP020055229R_1_gth			1365500	1365508	AGTTTTACTTGCTACTTGTGTTTGGAAGAACAGAAGCCTGATTTCG	CAGAAG	1	0	0	0		GAG	NA	fwd	-0.32	-5.01	E	0.005	0.995	0	Phypa_82129	T12C22.20; FF domain-containing protein / WW domain-containing protein [Arabidopsis thaliana]
scaffold_100_PP020072268R_1_gth			368307	368315	ACTACTGAAAACATTTCAAATGTCTTAACGAAGTAGGGGGGACCAT	AAGTAG	0	1	0	0		AAG	NA	fwd	-3.34	-1.42	I	0.112	0.001	0.887	Phypa_82022	T10O8.160; expressed protein [Arabidopsis thaliana]
scaffold_100_PP020072268R_1_gth		scaffold_100_FYBD1LQ02HN6B3_1_gth,scaffold_100_FYBD1LQ02GZEIE_1_gth	369028	369036	CATTATGGTCTCATCAGTATTGGGGTATTGGAGCAGGTAACAACTG	GAGCAG	0	1	0	2		GAG	NA	fwd	-2.78	0.52	I	0.013	0	0.987	Phypa_82022	T10O8.160; expressed protein [Arabidopsis thaliana]
scaffold_100_PP030002043R_1_gth			1239154	1239162	TGACTCACTTTGAGCCTCTTGGATCTTCTACAGAAGAAGAGTGGTG	CAGAAG	1	0	0	0		CAG	NA	rev	0.74	-4.14	E	0.011	0.989	0	Phypa_82113	UDP-N-acetylglucosamine 1-carboxyvinyltransferase (Enoylpyruvate transferase) (UDP-N-acetylglucosamine enolpyruvyl transferase) (EPT) [Nostoc sp. PCC 7120]
scaffold_101_BJ179708.1_1_gth	scaffold_101_FYBD1LQ02G7X2C_1_gth		800407	800415	CACACTCACCTTGCGATGCCATTCATGGGCCAGGAGACTTGCGATG	CAGGAG	1	0	1	0		CAG	NA	fwd	0.24	-4.56	E	0.002	0.998	0	Phypa_133247	unknown [Picea sitchensis]
scaffold_101_BJ180053.1_1_gth		scaffold_101_FYBD1LQ02IDRIZ_1_gth,scaffold_101_FYBD1LQ02HARYS_1_gth,scaffold_101_FYBD1LQ02I6OOD_1_gth,scaffold_101_FYBD1LQ02GQHUJ_1_gth,scaffold_101_FYBD1LQ02FZ266_1_gth,scaffold_101_FYBD1LQ02F0ARC_1_gth,scaffold_101_FYBD1LQ02HM7OG_1_gth,scaffold_101_FYBD1LQ02FKYC1_1_gth,scaffold_101_FYBD1LQ02IXC8X_1_gth,scaffold_101_FYBD1LQ02F9PK9_1_gth,scaffold_101_FYBD1LQ02GTA57_1_gth,scaffold_101_FYBD1LQ02GYF…	474051	474059	TCGAGGTTGCCGTGTGTGTGTGTGCATGTTGAGCAGGTGTGAGAGT	GAGCAG	0	131	0	17		CAG	NA	fwd	-4.14	0.38	EI	0.001	0	0.999	EuGene_UTR_trim_ren_101_47_mRNA	PsbY photosystem II polypeptide [Physcomitrella patens subsp. patens] gb|EDQ66856.1| PsbY photosystem II polypeptide [Physcomitrella patens subsp. patens]
scaffold_101_BY988252.1_1_gth		scaffold_101_FYBD1LQ02GZHR1_1_gth,scaffold_101_FYBD1LQ02G7HM3_1_gth,scaffold_101_FYBD1LQ02GD1WK_1_gth	746556	746564	GGGGCTTGTTTTTTGAACATTCCTTTTCGAAAGCAGATTACGGCGT	AAGCAG	0	6	0	3		CTG	NA	rev	-3.46	-0.31	I	0.081	0	0.919	Phypa_187119	T29H11.60; endonuclease/exonuclease/phosphatase family protein [Arabidopsis thaliana]
scaffold_101_CBAX12491.B1_1_gth		scaffold_101_FYBD1LQ02IRHLE_1_gth,scaffold_101_FYBD1LQ02IQ62P_1_gth	127683	127691	ATGCTGGTTGCTGAAATTGGGAATCTTGGTGAGCAGACGGCGATTG	GAGCAG	0	4	0	2		CAG	0	fwd	-3.19	-0.02	I	0.001	0	0.999	Phypa_110047	Sugar transport protein 13 (Hexose transporter 13) (Multicopy suppressor of snf4 deficiency protein 1) [no tax name]
scaffold_101_CBAX3964.B1_1_gth	scaffold_101_FYBD1LQ02H9GKM_1_gth,scaffold_101_FYBD1LQ02G1ZZH_1_gth,scaffold_101_FYBD1LQ02H00G0_1_gth,scaffold_101_FYBD1LQ02H2MDG_1_gth		381909	381917	TGTTAAGCTCCACCGTGTGATGGGTGGGTGCAGAAGTTCACGCCGC	CAGAAG	1	0	4	0		CAG	2	rev	1.07	-4.62	E	0.002	0.998	0	Phypa_166012	TPR repeats-like protein [Taiwania cryptomerioides]
scaffold_101_CJ971706.1_1_gth		scaffold_101_FYBD1LQ02I5S4Q_1_gth,scaffold_101_FYBD1LQ02HHHK8_1_gth,scaffold_101_FYBD1LQ02JNEGH_1_gth,scaffold_101_FYBD1LQ02I58OK_1_gth,scaffold_101_FYBD1LQ02GGSS9_1_gth	1388861	1388869	GTAAACGTGTGTTGTGGGCATGTGGACATAAAGCAGACATGGTGGC	AAGCAG	1	5	0	5	x	TAG	2	rev	-3.31	-1.85	EI	0.315	0	0.685	Phypa_133154	F10N7.70; galactosyltransferase family protein [Arabidopsis thaliana]
scaffold_101_CJ971841.1_1_gth			358755	358763	TCATTGAATTTTTGCTCATGGTAACATGTGAAGCAGTTGGGAGAAC	AAGCAG	0	3	0	0		GAG	NA	fwd	-1.94	0.25	I	0.367	0	0.633	Phypa_187089	MMN10.21; expressed protein [Arabidopsis thaliana]
scaffold_101_PP004078356R_1_gth	scaffold_101_FYBD1LQ02J0T0I_1_gth		917470	917478	TTGGTATTTACGAACGTTTCTTTACATCGTCAGGAGGTTGTAGTAG	CAGGAG	1	0	1	0		CCG	NA	fwd	-0.53	-2.59	E	0.017	0.983	0	Phypa_82234	hypothetical protein [Cyanidioschyzon merolae]
scaffold_101_PP015013365R_1_gth			412546	412554	GTAGGCCACCGAAGGCTAAACCTGAAGCTGCAGAAGAGGTGGAAGT	CAGAAG	1	0	0	0		CAG	NA	rev	-3.48	-7.74	E	0.02	0.98	0	Phypa_133109	F6D8.37; formamidopyrimidine-DNA glycolase family protein / mutM
scaffold_101_PP015015096R_1_gth			498480	498488	TGTAATGAATCGCGATGTTTACAACATGATTAGAAGCAACCTTCGA	TAGAAG	1	0	0	0		GAG	NA	fwd	-1.83	-2.92	E	0.387	0.545	0.068	Phypa_166017	F3L24.8; KOW domain-containing transcription factor family protein [Arabidopsis thaliana]
scaffold_101_PP015025004R_1_gth		scaffold_101_FYBD1LQ02IR35M_1_gth,scaffold_101_FYBD1LQ02IMPES_1_gth,scaffold_101_FYBD1LQ02F2YXZ_1_gth,scaffold_101_FYBD1LQ02G6K3J_1_gth,scaffold_101_FYBD1LQ02IR28B_1_gth,scaffold_101_FYBD1LQ02GL2YR_1_gth	455297	455305	GCCGTAATACCACCTTTTTTCTGCTGCTGCCAGCAGGGTCCAGGGA	CAGCAG	0	4	0	6		CAG	NA	fwd	-0.37	0.14	I	0.946	0	0.053	Phypa_166015	mucin-associated surface protein (MASP)
scaffold_101_PP020008175R_1_gth	scaffold_101_FYBD1LQ02GN525_1_gth,scaffold_101_FYBD1LQ02JNSCR_1_gth,scaffold_101_FYBD1LQ02HQ1ML_1_gth		922615	922623	TTGTGATTTTTTGAAGTCTTGTGGATTGCACAGGAGGTTACGAGAA	CAGGAG	1	0	3	0		TTT	NA	fwd	1.5	-3.19	E	0.001	0.999	0	EuGene_UTR_trim_ren_101_94_mRNA	#N/A
scaffold_101_PP020027236R_1_gth			1041995	1042003	CTAATCATGTTTTTTTCTTTTAACACTAATCAGGAGTAACGCTGGA	CAGGAG	4	0	0	0		TAG	NA	rev	0.55	-4.64	E	0	1	0	Phypa_133201	unnamed protein product [Vitis vinifera]
scaffold_101_PPLS034L04.AB1_1_gth	scaffold_101_FYBD1LQ02F4Q3J_1_gth,scaffold_101_FYBD1LQ02JAYPH_1_gth,scaffold_101_FYBD1LQ02HPBNY_1_gth		1295400	1295408	GTACCTGAAACGACAATTTACTTGGTTTCACAGGAGGTGGACAGAA	CAGGAG	0	1	3	0	x	TGA	NA	fwd	1.31	-2.93	I	0.001	0.999	0	Phypa_133264	T2K12.12; NADH dehydrogenase family [Arabidopsis thaliana]
scaffold_102_BJ189927.1_1_gth			253544	253552	ATTTGATGAGGGGAATGGTGGTATGTTTTTCAGGAGCACAGCCTGT	CAGGAG	6	0	0	0		CAG	NA	rev	2.67	-3.46	E	0	1	0	EuGene_UTR_trim_ren_102_16_mRNA	#N/A
scaffold_102_BJ202024.1_1_gth		scaffold_102_FYBD1LQ02FSSXH_1_gth,scaffold_102_FYBD1LQ02FYTHR_1_gth,scaffold_102_FYBD1LQ02I1ZDH_1_gth	871619	871627	AATACTTGCATGTCCGTTTTTTTCTTTTTCTAGCAGGATTGGAGGT	TAGCAG	0	2	0	3		TAG	NA	fwd	-0.57	1.78	I	0.723	0	0.277	Phypa_133395	F7H1.11; zinc finger protein-related [Arabidopsis thaliana]
scaffold_102_BJ580569.1_1_gth	scaffold_102_FYBD1LQ02FKZDG_1_gth,scaffold_102_FYBD1LQ02FS37Z_1_gth,scaffold_102_FYBD1LQ02G3AM0_1_gth,scaffold_102_FYBD1LQ02GKCMT_1_gth,scaffold_102_FYBD1LQ02G8J56_1_gth,scaffold_102_FYBD1LQ02H8XTN_1_gth,scaffold_102_FYBD1LQ02H36K0_1_gth,scaffold_102_FYBD1LQ02I4EJ6_1_gth,scaffold_102_FYBD1LQ02JHJZ8_1_gth,scaffold_102_FYBD1LQ02ILQ7J_1_gth,scaffold_102_FYBD1LQ02F4DX3_1_gth,scaffold_102_FYBD1LQ02JZ2…		100330	100338	CATGTAGTAACCTGTTTATGATTGCCTTTGCAGGAGCCAAGAAGGC	CAGGAG	3	0	15	0		AAG	NA	rev	2.84	-3.54	E	0	1	0	Phypa_133347	K1F13.21; expressed protein [Arabidopsis thaliana]
scaffold_102_BJ601873.1_1_gth		scaffold_102_FYBD1LQ02FKQ7Q_1_gth,scaffold_102_FYBD1LQ02IN1CD_1_gth	1198503	1198511	GTCTTGGTTGTTGGTAATTGTGGCTCGGGAAAGCAGGTTGTGTACG	AAGCAG	0	3	0	2		GAG	0	rev	-3.81	0.25	I	0.036	0	0.964	Phypa_166114	MLN21.20; (S)-2-hydroxy-acid oxidase
scaffold_102_BJ959468.1_1_gth		scaffold_102_FYBD1LQ02HWZ48_1_gth	966805	966813	AATGTTTCCTATTTGATATAGTGTTCTTGAGAGCAGGTTTTACCAT	GAGCAG	0	1	0	1		GAA	NA	fwd	-3.1	1	I	0.003	0	0.997	EuGene_UTR_trim_ren_102_69_mRNA	#N/A
scaffold_102_BY967764.1_1_gth			585791	585799	AGTGGATCTCACATAAAATTGCATTGTCTGCAGAAGGTCTGTTACA	CAGAAG	6	0	0	0		AAG	NA	rev	-0.01	-3.39	E	0.043	0.957	0	Phypa_166086	#N/A
scaffold_102_CBAX6816.B1_1_gth	scaffold_102_FYBD1LQ02H8U8I_1_gth,scaffold_102_FYBD1LQ02H10J8_1_gth,scaffold_102_FYBD1LQ02GISLT_1_gth,scaffold_102_FYBD1LQ02GWZ2L_1_gth,scaffold_102_FYBD1LQ02IIDLY_1_gth,scaffold_102_FYBD1LQ02H7KJF_1_gth,scaffold_102_FYBD1LQ02GQPDA_1_gth,scaffold_102_FYBD1LQ02JVQ6Y_1_gth,scaffold_102_FYBD1LQ02G31CA_1_gth,scaffold_102_FYBD1LQ02IC367_1_gth,scaffold_102_FYBD1LQ02FLGEW_1_gth,scaffold_102_FYBD1LQ02H1G…		908741	908749	CACTGAATGTTAAAGATTGTTGATTTTTCACAGAAGGGGGAGGAAG	CAGAAG	9	0	15	0		CAG	NA	rev	1.7	-1.09	E	0.236	0.764	0	Phypa_214589	#N/A
scaffold_102_CJ972228.1_1_gth	scaffold_102_FYBD1LQ02IQKZC_1_gth,scaffold_102_FYBD1LQ02IEG6A_1_gth,scaffold_102_FYBD1LQ02JIKOD_1_gth,scaffold_102_FYBD1LQ02IOI7O_1_gth,scaffold_102_FYBD1LQ02FO95B_1_gth,scaffold_102_FYBD1LQ02IJY6G_1_gth		103004	103012	TGATGTGACACGTGGATGGGCGGTGGTATCCAGGAGGGAAAGCTTT	CAGGAG	5	0	6	0		GAG	NA	rev	2.08	-1.68	E	0.016	0.984	0	Phypa_133347	K1F13.21; expressed protein [Arabidopsis thaliana]
scaffold_102_PP004069324R_2_gth			315698	315706	ATTTGATGAGGGGAATGGTGGTATGTTTTTCAGGAGCACAGCCTGT	CAGGAG	3	0	0	0		CAG	0	fwd	2.67	-3.46	E	0	1	0	Phypa_133364	F11A3.11; tyrosine decarboxylase
scaffold_102_PP004095107R_2_gth			375642	375650	TTTGATGAGGGGGAATGGTGGTATGTTTTTCAGGAGCACAGCCTGT	CAGGAG	6	0	0	0		CAG	0	fwd	2.32	-3.29	E	0	1	0	Phypa_187201	F11A3.11; tyrosine decarboxylase
scaffold_102_PP015014064R_1_gth			585791	585799	AGTGGATCTCACATAAAATTGCATTGTCTGCAGAAGGTCTGTTACA	CAGAAG	6	0	0	0		ATG	NA	rev	-0.01	-3.39	E	0.043	0.957	0	Phypa_166086	#N/A
scaffold_102_PP020031273R_1_gth			431650	431658	GAGTGGAATGCTTAATCGATCTTTATTCTGCAGGAGTACGGGATGT	CAGGAG	1	0	0	0		CAG	0	rev	1.43	-5.49	E	0	1	0	Phypa_187205	F11A3.11; tyrosine decarboxylase
scaffold_102_PP020031321R_1_gth	scaffold_102_FYBD1LQ02FTG11_1_gth,scaffold_102_FYBD1LQ02JNAC1_1_gth,scaffold_102_FYBD1LQ02JA2B4_1_gth		659073	659081	GATTTTTTTTTTTTTTTTTTTTTTTTTTCCCAGGAGATTCGAGTGG	CAGGAG	3	0	3	0		CAG	NA	rev	0.61	-3.65	E	0.002	0.998	0	Phypa_133341	MEC18.13; S1 RNA-binding domain-containing protein [Arabidopsis thaliana]
scaffold_103_BJ158898.1_1_gth		scaffold_103_FYBD1LQ02GBX7S_1_gth,scaffold_103_FYBD1LQ02FVG97_1_gth,scaffold_103_FYBD1LQ02FSNJQ_1_gth,scaffold_103_FYBD1LQ02HYQQM_1_gth,scaffold_103_FYBD1LQ02G156W_1_gth	1106212	1106220	TGATCACACGCGACGATGCAATTTGCCAACTAGCAGGAACTGGAGA	TAGCAG	0	3	0	5		AAG	NA	fwd	-3.64	-0.47	I	0.137	0	0.863	Phypa_133404	F22I13.140; phosphoglycerate/bisphosphoglycerate mutase family protein [Arabidopsis thaliana]
scaffold_103_BU052211.1_1_gth			753334	753342	TGTGGCATCTGGCAAGTGTGGTGTCCGTTCTAGAAGGCAGCTATGG	TAGAAG	0	1	0	0		ACG	NA	rev	-2.01	-2.4	I	0.862	0.083	0.055	Phypa_214634	unknown [Picea sitchensis]
scaffold_103_BY984563.1_1_gth	scaffold_103_FYBD1LQ02G54ML_1_gth		1106125	1106133	TAATTATTTTCTAAAATTCTAAAAGCCCTACAGTAGGTTCACAGGC	CAGTAG	2	0	1	0		AAG	NA	fwd	-2.19	-2.18	E	0.779	0.197	0.024	Phypa_133404	F22I13.140; phosphoglycerate/bisphosphoglycerate mutase family protein [Arabidopsis thaliana]
scaffold_103_PP020016340R_1_gth		scaffold_103_FYBD1LQ02F9YLX_1_gth	1115680	1115688	GCGTATCTAATAGTAGTTGTGGGGCTGTTTGAGAAGGACCCTAACA	GAGAAG	0	2	0	1		AAG	NA	fwd	-1.6	-0.24	I	0.044	0	0.956	Phypa_187310	F18E5.140; transducin family protein / WD-40 repeat family protein [Arabidopsis thaliana]
scaffold_103_PP020040274R_1_gth			278400	278408	TTTGTCTTCATAATTAGCGATCTGTGCGATGAGCAGTTGAGCTGCC	GAGCAG	0	3	0	0		ATG	NA	rev	-3.21	1.35	I	0.001	0	0.999	Phypa_166126	MEB5.8; expressed protein [Arabidopsis thaliana]
scaffold_104_BJ156874.1_1_gth			1331896	1331904	TGTTCACAGAGAGTTTTTTCCTGGTGTTGCAAGCAGAGCTGCATCG	AAGCAG	0	1	0	0		TTG	UTR exon	fwd	-3.57	-0.96	I	0.055	0	0.945	Phypa_166201	MXC20.3; hypothetical protein [Arabidopsis thaliana]
scaffold_104_BJ156874.1_1_gth			1332394	1332402	CATGAGGATCTAACTAGGGCAACTTCTTGTGAGCAGAGAAACAACA	GAGCAG	0	1	0	0		CAG	0	fwd	-4.19	0.77	I	0	0	1	Phypa_166201	MXC20.3; hypothetical protein [Arabidopsis thaliana]
scaffold_104_BJ182241.1_1_gth	scaffold_104_FYBD1LQ02HJH1U_1_gth		302243	302251	TTTTAAAATTTTAATCGCTGGGTTTATTTGCAGTAGGGTGTTGCCG	CAGTAG	1	1	1	0	x	CAG	NA	fwd	0.41	-1.14	EI	0.663	0.335	0.002	Phypa_166162	unnamed protein product [Vitis vinifera]
scaffold_104_BJ581383.1_1_gth			1010560	1010568	ACATCATGAAAAACTATTTGTGTTGCTTTGGAGCAGAACTGTGAAG	GAGCAG	0	1	0	0		TGG	NA	fwd	-3.27	-0.41	I	0.019	0	0.981	Phypa_214732	Os05g0185700 [Oryza sativa (japonica cultivar-group)] gb|AAU90150.1| unknown protein [Oryza sativa (japonica cultivar-group)] dbj|BAF16742.1| Os05g0185700 [Oryza sativa (japonica cultivar-group)]
scaffold_104_BJ590958.1_1_gth		scaffold_104_FYBD1LQ02HTPVS_1_gth,scaffold_104_FYBD1LQ02HHSZ9_1_gth,scaffold_104_FYBD1LQ02HHM2S_1_gth,scaffold_104_FYBD1LQ02ITHEC_1_gth,scaffold_104_FYBD1LQ02I4CB0_1_gth	695943	695951	GAATCGCAATTAATGAATTGTAAACATATGGAGCAGGTTTGAGCAA	GAGCAG	0	1	0	5		GAT	1	rev	-2.71	2.68	I	0.007	0	0.993	Phypa_166175	T14P1.20; expressed protein [Arabidopsis thaliana]
scaffold_104_BJ948922.1_1_gth		scaffold_104_FYBD1LQ02GJRK3_1_gth,scaffold_104_FYBD1LQ02JH8Y2_1_gth,scaffold_104_FYBD1LQ02G69KE_1_gth,scaffold_104_FYBD1LQ02JI5MY_1_gth,scaffold_104_FYBD1LQ02I8OQ3_1_gth	508050	508058	CTTGGCCATTGCTTAACAATATTAACTTCTGAGCAGGAACACTCAC	GAGCAG	0	1	0	5		CCG	NA	rev	-4	1.21	I	0	0	1	Phypa_166166	#N/A
scaffold_104_BY964615.1_1_gth	scaffold_104_FYBD1LQ02GBYG3_1_gth,scaffold_104_FYBD1LQ02HZVWW_1_gth,scaffold_104_FYBD1LQ02HUTL0_1_gth,scaffold_104_FYBD1LQ02FQ73T_1_gth		930279	930287	TACTTTCCTGATCGTCCTTTATTTCACATGCAGGAGATTGCAAAAG	CAGGAG	2	0	4	0		ATG	0	fwd	1.98	-2.97	E	0.001	0.999	0	Phypa_187389	T6C23.12; expressed protein [Arabidopsis thaliana]
scaffold_104_CBAX474.G2_1_gth			1314714	1314722	TTGATTCAAAAATTGTGCTAAGTGGTGCCTCAGCAGGAACAGCAGA	CAGCAG	2	0	0	0		GAA	NA	rev	-2.08	-1.97	E	0.709	0.011	0.28	Phypa_133516	F28P10.140; expressed protein [Arabidopsis thaliana]
scaffold_104_CBAX7434.G1_1_gth			800520	800528	CTCATGCCTGGAAAGTTAAAAAGAATGTTGTAGCAGATATTTTTTG	TAGCAG	0	2	0	0		TAG	NA	rev	-4.43	-1.95	I	0.542	0	0.458	EuGene_UTR_trim_ren_104_53_mRNA	#N/A
scaffold_104_PP004045327R_1_gth	scaffold_104_FYBD1LQ02JG9OJ_1_gth,scaffold_104_FYBD1LQ02I9E85_1_gth,scaffold_104_FYBD1LQ02J2GSK_1_gth,scaffold_104_FYBD1LQ02HFZ1K_1_gth,scaffold_104_FYBD1LQ02F1Z5O_1_gth,scaffold_104_FYBD1LQ02H34K4_1_gth,scaffold_104_FYBD1LQ02F0KVU_1_gth,scaffold_104_FYBD1LQ02JVDHB_1_gth		17584	17592	TCTCAAGTTTATCCACACATGGATTACTTTCAGGAGGGTATTCCAG	CAGGAG	3	0	8	0		CAG	0	rev	0.03	-3.03	E	0.003	0.997	0	Phypa_187320	F26K24.20; ubiquitin-specific protease
scaffold_104_PP020056270R_1_gth		scaffold_104_FYBD1LQ02I3ZRX_1_gth,scaffold_104_FYBD1LQ02HFLWM_1_gth,scaffold_104_FYBD1LQ02IWDMM_1_gth,scaffold_104_FYBD1LQ02JUY0E_1_gth,scaffold_104_FYBD1LQ02J4SKO_1_gth,scaffold_104_FYBD1LQ02F1JU1_1_gth,scaffold_104_FYBD1LQ02HHMPK_1_gth,scaffold_104_FYBD1LQ02I1YVR_1_gth,scaffold_104_FYBD1LQ02I9GEC_1_gth,scaffold_104_FYBD1LQ02JEVQC_1_gth,scaffold_104_FYBD1LQ02J4FCU_1_gth,scaffold_104_FYBD1LQ02H8Q…	1321751	1321759	TTTTTTTTTTTTTTTTTTTTTTTTGGGCTGGAGCAGTCAATGAACG	GAGCAG	0	7	0	12		CGG	NA	rev	-2.41	-0.94	I	0.042	0	0.958	Phypa_133519	Transcription initiation factor IIA gamma chain (TFIIA-gamma) [Oryza sativa]
scaffold_104_PPLS042L05.AB1_1_gth	scaffold_104_FYBD1LQ02F2MO8_1_gth,scaffold_104_FYBD1LQ02GO8CB_1_gth,scaffold_104_FYBD1LQ02F1MZL_1_gth,scaffold_104_FYBD1LQ02HGY3N_1_gth,scaffold_104_FYBD1LQ02IGTFA_1_gth		678269	678277	TGGTTCACTGAGTGTACATTCTTCACAATGCAGGAGTTTGTTGACA	CAGGAG	5	0	5	0		GAT	0	fwd	2.88	-3.36	E	0	1	0	Phypa_133483	T31P16.7; expressed protein [Arabidopsis thaliana]
scaffold_104_PPLS042L05.AB1_1_gth		scaffold_104_FYBD1LQ02GO8CB_1_gth,scaffold_104_FYBD1LQ02F1MZL_1_gth,scaffold_104_FYBD1LQ02HGY3N_1_gth,scaffold_104_FYBD1LQ02IGTFA_1_gth,scaffold_104_FYBD1LQ02IRHE3_1_gth,scaffold_104_FYBD1LQ02HRVSK_1_gth,scaffold_104_FYBD1LQ02I2P4D_1_gth	678458	678466	AAATGATCTGGTTTTTTTCGTTTTTTCGATGAGCAGGTTTTTCTCA	GAGCAG	0	5	0	7		ATG	0	fwd	-2.99	2.62	I	0	0	1	Phypa_133483	T31P16.7; expressed protein [Arabidopsis thaliana]
scaffold_104_PPLS081I02.AB1_1_gth	scaffold_104_FYBD1LQ02I8ZXB_1_gth,scaffold_104_FYBD1LQ02GQ3B1_1_gth,scaffold_104_FYBD1LQ02IM2O7_1_gth,scaffold_104_FYBD1LQ02GMDGC_1_gth,scaffold_104_FYBD1LQ02HJUD3_1_gth,scaffold_104_FYBD1LQ02JC7C3_1_gth	scaffold_104_FYBD1LQ02JHBE0_1_gth	158992	159000	AAGTGCCTAACTCTTGTCTTCTTGTTTGTTTAGGAGCAATGGATTC	TAGGAG	7	0	6	1	x	TAG	NA	fwd	1.02	-3.14	E	0.002	0.998	0	Phypa_133487	MNJ7.15; sodium/dicarboxylate cotransporter
scaffold_105_AW476868.1_1_gth			496837	496845	CGATGGCTTATAATTGATTGTTTTCGTCCACAGGAGTTCCACCTAC	CAGGAG	1	0	0	0		CAG	NA	fwd	2.52	-2.27	E	0	1	0	Phypa_230388	hypothetical protein OsI_025230 [Oryza sativa (indica cultivar-group)]
scaffold_105_BJ178805.1_1_gth			1090918	1090926	CACTTGTTCCCTGCATTTTGGTGTTTCTCATAGGAGATAAGGGCAG	TAGGAG	1	0	0	0		AAG	NA	fwd	1.57	-1.23	E	0.022	0.978	0	EuGene_UTR_trim_ren_105_69_mRNA	#N/A
scaffold_105_BJ600856.1_1_gth			1358355	1358363	CCTGTCCTGAGAACCTAACTCATGGATTGGGAGCAGGTTCCAGCAT	GAGCAG	0	1	0	0		TTG	NA	fwd	-5.2	0.43	I	0.001	0	0.999	Phypa_230439	mitochondrial substrate carrier family protein [Arabidopsis thaliana] dbj|BAB08446.1| mitochondrial carrier protein-like [Arabidopsis thaliana]
scaffold_105_BJ611108.1_1_gth		scaffold_105_FYBD1LQ02IAHQE_1_gth	1123743	1123751	TTGTTTTGGATTGATTCGAAACTCTCTTCAAAGCAGGTTCACGAGA	AAGCAG	0	1	0	1		CAG	NA	fwd	-3.33	0.47	I	0.047	0	0.953	Phypa_233790	#N/A
scaffold_105_CBAW2122.B1_1_gth			241138	241146	GGCAGTCCAGTTATTGAAGCCTGTACATTGGAGCAGGTCGGAGACA	GAGCAG	0	2	0	0		CTG	0	rev	-4.68	0.31	I	0.004	0	0.996	Phypa_133675	F9K20.2; vacuolar-type H+-translocating inorganic pyrophosphatase (AVPL1) [EC:3.6.1.1] [KO:K01507] [Arabidopsis thaliana]
scaffold_105_CBAX4994.B1_1_gth	scaffold_105_FYBD1LQ02GE68I_1_gth,scaffold_105_FYBD1LQ02IE346_1_gth,scaffold_105_FYBD1LQ02JK87T_1_gth		255172	255180	CCAATGTTGAGCTCATATTGTAATTTTTATTAGGAGTTGCGATGGA	TAGGAG	1	0	3	0		CAG	0	fwd	-0.15	-2.97	E	0.007	0.992	0	Phypa_187417	T2O9.50; lactose permease-related [Arabidopsis thaliana]
scaffold_105_PP004088002R_1_gth		scaffold_105_FYBD1LQ02G1ZYL_1_gth,scaffold_105_FYBD1LQ02GWH39_1_gth,scaffold_105_FYBD1LQ02JJ575_1_gth	211118	211126	ATTGTGTTCTGATTTCTGAATCCATGCCTTGAGCAGTGCGTTGAAC	GAGCAG	0	9	0	3		AGA	1	fwd	-3.86	-0.15	I	0.002	0	0.998	Phypa_187412	MFB13.12; expressed protein [Arabidopsis thaliana]
scaffold_105_PP004093008R_1_gth			497760	497768	CTAAATGGAGTTCGATACGTTTGTTCATTGTAGGAGTTTCACTTGA	TAGGAG	1	0	0	0		CAA	0	fwd	2.18	-2.22	E	0.002	0.998	0	Phypa_230388	hypothetical protein OsI_025230 [Oryza sativa (indica cultivar-group)]
scaffold_105_PP015017217R_1_gth	scaffold_105_FYBD1LQ02JGWKL_1_gth,scaffold_105_FYBD1LQ02INR54_1_gth,scaffold_105_FYBD1LQ02ICMFS_1_gth,scaffold_105_FYBD1LQ02JMA9D_1_gth,scaffold_105_FYBD1LQ02JD5JC_1_gth,scaffold_105_FYBD1LQ02I7LGD_1_gth,scaffold_105_FYBD1LQ02F5168_1_gth,scaffold_105_FYBD1LQ02G3NG7_1_gth,scaffold_105_FYBD1LQ02JVYP6_1_gth,scaffold_105_FYBD1LQ02FRX09_1_gth,scaffold_105_FYBD1LQ02I2A8U_1_gth,scaffold_105_FYBD1LQ02HC8…		335187	335195	TATAATTACAAAGTACAAATATTTGTATTGCAGGAGGATTTCCAAG	CAGGAG	7	0	13	0		CCG	NA	fwd	4.54	-1.47	E	0.003	0.997	0	Phypa_19840	unknown [Prosopis juliflora]
scaffold_105_PP020007187R_1_gth			245416	245424	AGGTTGCTCGATTGACTGGATTGACACAGTGAGTAGGGTTGTGTTC	GAGTAG	0	1	0	0		ATG	NA	fwd	-9.53	-5.59	I	0.005	0	0.995	Phypa_166214	unknown [Populus trichocarpa]
scaffold_105_PP020048342R_1_gth			1282130	1282138	ACGTATTATGCTAATCAAATTTCTCCTTTACAGAAGCCAACTCCAC	CAGAAG	1	0	0	0		TTG	NA	rev	1.53	-3.51	E	0.005	0.995	0	Phypa_233796	Light-sensor Protein kinase [Includes: Phytochrome; Protein kinase ] gb|AAB47762.1| phytochrome [Ceratodon purpureus]
scaffold_105_PP020061050R_1_gth	scaffold_105_FYBD1LQ02FP843_1_gth,scaffold_105_FYBD1LQ02I8L91_1_gth		1254970	1254978	GTTGACTTGGACTAATTATCACTTGGCCCGCAGGAGCTGAACATAC	CAGGAG	1	0	2	0		AAG	0	rev	1.87	-4.06	E	0	1	0	Phypa_133638	COP9 signalosome complex subunit 2 (Signalosome subunit 2) (FUSCA protein 12) (FUSCA12) [Arabidopsis thaliana]
scaffold_105_PPLS082A07.AB1_1_gth		scaffold_105_FYBD1LQ02GDSCT_1_gth,scaffold_105_FYBD1LQ02F016V_1_gth,scaffold_105_FYBD1LQ02GXHU9_1_gth,scaffold_105_FYBD1LQ02ILBBL_1_gth,scaffold_105_FYBD1LQ02FX1WV_1_gth,scaffold_105_FYBD1LQ02FSKYJ_1_gth,scaffold_105_FYBD1LQ02GGWBW_1_gth,scaffold_105_FYBD1LQ02JSOO4_1_gth,scaffold_105_FYBD1LQ02IRU5P_1_gth,scaffold_105_FYBD1LQ02IDU5S_1_gth,scaffold_105_FYBD1LQ02I8354_1_gth,scaffold_105_FYBD1LQ02IKA…	139993	140001	GTGGTGGTGGCGTGTGTGTGTGTGTGTGGCGAGCAGGGATATTTGG	GAGCAG	0	8	0	20		GAG	NA	rev	-3.21	0.47	I	0.002	0	0.998	Phypa_133628	Histidine-containing phosphotransfer protein 5 [Arabidopsis thaliana]
scaffold_105_PPLS131E08.AB1_2_gth		scaffold_105_FYBD1LQ02IESDF_2_gth,scaffold_105_FYBD1LQ02JSD2M_2_gth,scaffold_105_FYBD1LQ02J2S6Q_2_gth,scaffold_105_FYBD1LQ02I2PAT_2_gth,scaffold_105_FYBD1LQ02FGBM1_2_gth,scaffold_105_FYBD1LQ02H6XBD_2_gth,scaffold_105_FYBD1LQ02IRU5P_2_gth,scaffold_105_FYBD1LQ02JSOO4_2_gth,scaffold_105_FYBD1LQ02IDU5S_2_gth,scaffold_105_FYBD1LQ02I8354_2_gth,scaffold_105_FYBD1LQ02F016V_2_gth,scaffold_105_FYBD1LQ02GDS…	153871	153879	GTGGTGGTGGCGTGTGTGTGTGTGTGTGGCGAGCAGGGATATTTGG	GAGCAG	0	8	0	20		GAG	NA	fwd	-3.21	0.47	I	0.002	0	0.998	Phypa_133621	Histidine-containing phosphotransfer protein 5 [Arabidopsis thaliana]
scaffold_106_BJ199746.1_1_gth			288542	288550	TAAATTTAACTGGGCATTCACATTGCTTTCCAGGAGATTAATCATG	CAGGAG	3	0	0	0		GAG	NA	fwd	0.39	-3.68	E	0.002	0.998	0	Phypa_232568	ASD1 (ALPHA-L-ARABINOFURANOSIDASE); hydrolase, acting on glycosyl bonds [Arabidopsis thaliana] gb|AAF19575.1|AC011708_18 putative alpha-L-arabinofuranosidase [Arabidopsis thaliana]
scaffold_106_BJ604940.1_1_gth		scaffold_106_FYBD1LQ02JX6HU_1_gth	207892	207900	CGTAGATTCAATGATGGGCCACTGTGGCTTGAGCAGGGATTCTTGG	GAGCAG	0	2	0	1		AAG	NA	rev	-4.23	0.33	I	0.001	0	0.999	Phypa_166229	protein with potential galactosyl transferase activity [Chlamydomonas reinhardtii] gb|EDP09331.1| protein with potential galactosyl transferase activity [Chlamydomonas reinhardtii]
scaffold_106_BJ952685.1_1_gth	scaffold_106_FYBD1LQ02JUM7W_1_gth,scaffold_106_FYBD1LQ02JZ390_1_gth,scaffold_106_FYBD1LQ02HBEMU_1_gth,scaffold_106_FYBD1LQ02H9VCM_1_gth,scaffold_106_FYBD1LQ02FWB0W_1_gth,scaffold_106_FYBD1LQ02JDTUV_1_gth,scaffold_106_FYBD1LQ02I8YUT_1_gth,scaffold_106_FYBD1LQ02JI47W_1_gth,scaffold_106_FYBD1LQ02FHTRE_1_gth,scaffold_106_FYBD1LQ02FNP93_1_gth,scaffold_106_FYBD1LQ02JOHZY_1_gth,scaffold_106_FYBD1LQ02FMT…		1062103	1062111	ATGTGTCTGATCGTTACATGGTGGTATTTGCAGGAGGATGAGGATC	CAGGAG	8	0	26	0		GAG	NA	rev	1.8	-3.29	E	0.001	0.999	0	Phypa_19259	HMG1/2-like protein [Ipomoea nil]
scaffold_106_BJ957972.1_1_gth			147645	147653	AAGTGCCGATGTATCTTCTGTGATTGGGTGCAGGAGAATTGTCTCT	CAGGAG	2	0	0	0		CAG	NA	rev	1.38	-5.02	E	0	1	0	Phypa_133767	LOC415889; similar to DKFZP434C245 protein [Gallus gallus]
scaffold_106_BY988859.1_1_gth		scaffold_106_FYBD1LQ02H19Q8_1_gth,scaffold_106_FYBD1LQ02GRKNJ_1_gth	503257	503265	TGTGTCTTTACCGTACCAGTTTATTTTTTGTAGCAGGGATGGAAGG	TAGCAG	0	3	0	2		CAG	NA	rev	-0.14	1.3	I	0.909	0	0.091	Phypa_133828	MWD22.21; acid phosphatase [Arabidopsis thaliana]
scaffold_106_CJ970250.1_1_gth		scaffold_106_FYBD1LQ02HBG91_1_gth,scaffold_106_FYBD1LQ02GHIHS_1_gth	290597	290605	AAGGTTTTTAATTTAATTTTTTTTTTTTGCGAGCAGGATGTGTTAG	GAGCAG	0	2	0	2		CAG	0	fwd	-2.78	1.25	I	0.002	0	0.998	Phypa_232568	ASD1 (ALPHA-L-ARABINOFURANOSIDASE); hydrolase, acting on glycosyl bonds [Arabidopsis thaliana] gb|AAF19575.1|AC011708_18 putative alpha-L-arabinofuranosidase [Arabidopsis thaliana]
scaffold_106_PP001035056R_1_gth	scaffold_106_FYBD1LQ02FHHBH_1_gth,scaffold_106_FYBD1LQ02I2OBA_1_gth,scaffold_106_FYBD1LQ02GVDZZ_1_gth,scaffold_106_FYBD1LQ02G5SSP_1_gth,scaffold_106_FYBD1LQ02HCPRN_1_gth,scaffold_106_FYBD1LQ02HB8TV_1_gth,scaffold_106_FYBD1LQ02FGYE4_1_gth,scaffold_106_FYBD1LQ02HLWTM_1_gth,scaffold_106_FYBD1LQ02GR372_1_gth,scaffold_106_FYBD1LQ02H9T48_1_gth,scaffold_106_FYBD1LQ02JTIBF_1_gth,scaffold_106_FYBD1LQ02GET…		1072652	1072660	ATAGTTGTCTGAATCTATTGGGGTTTTTTTCAGGAGGACGAGGATT	CAGGAG	5	0	32	0		GAG	NA	rev	2.66	-1.26	E	0.009	0.991	0	Phypa_19258	HMG1/2-like protein [Ipomoea nil]
scaffold_106_PP001035056R_1_gth	scaffold_106_FYBD1LQ02G6LH7_1_gth,scaffold_106_FYBD1LQ02FIQQD_1_gth,scaffold_106_FYBD1LQ02H1R2D_1_gth,scaffold_106_FYBD1LQ02FL1UM_1_gth,scaffold_106_FYBD1LQ02GCSUD_1_gth,scaffold_106_FYBD1LQ02F1ASZ_1_gth,scaffold_106_FYBD1LQ02JTK3W_1_gth,scaffold_106_FYBD1LQ02IOUS2_1_gth,scaffold_106_FYBD1LQ02I1UG0_1_gth,scaffold_106_FYBD1LQ02F0A73_1_gth,scaffold_106_FYBD1LQ02IFFG4_1_gth,scaffold_106_FYBD1LQ02IKN…		1073048	1073056	TGGGTGCTGAAGGAGTGGGTTATGGGTGTGCAGGAGAAGCAGCCTT	CAGGAG	9	0	19	0		GCT	NA	rev	1.98	-4.42	E	0	1	0	Phypa_19258	HMG1/2-like protein [Ipomoea nil]
scaffold_106_PP005001090R_1_gth		scaffold_106_FYBD1LQ02HOSES_1_gth,scaffold_106_FYBD1LQ02I7ZHM_1_gth	292629	292637	TTTTCTTACACCTGGGATGTTGTGGTTGTCGAGCAGGTGACCCCCC	GAGCAG	0	4	0	2		AAG	0	fwd	-0.15	3.1	EI	0.046	0	0.954	Phypa_232568	ASD1 (ALPHA-L-ARABINOFURANOSIDASE); hydrolase, acting on glycosyl bonds [Arabidopsis thaliana] gb|AAF19575.1|AC011708_18 putative alpha-L-arabinofuranosidase [Arabidopsis thaliana]
scaffold_106_PP015013198R_1_gth		scaffold_106_FYBD1LQ02HA1VX_1_gth	883928	883936	TGGCCTCTATTTAATCATCACTTGCGTATGCAGGAGGGTCAAAGCC	CAGGAG	1	0	0	0		TCG	NA	rev	2.38	-2.03	EI	0.002	0.998	0	EuGene_UTR_trim_ren_106_64_mRNA	hypothetical protein OsI_000167 [Oryza sativa (indica cultivar-group)]
scaffold_106_PP034001087R_1_gth			217920	217928	CTCATGTTTGCTTCTCTATTGGAATGATTGAAGCAGGTTTCCAGAG	AAGCAG	0	1	0	0		CTT	NA	rev	-2.12	0.96	I	0.219	0	0.781	Phypa_46628	T27I15.150; F-box family protein / lectin-related [Arabidopsis thaliana]
scaffold_106_PPLS099G23.AB1_1_gth		scaffold_106_FYBD1LQ02F0PPZ_1_gth,scaffold_106_FYBD1LQ02GX140_1_gth,scaffold_106_FYBD1LQ02FOKLM_1_gth,scaffold_106_FYBD1LQ02H4JF5_1_gth,scaffold_106_FYBD1LQ02IXX4I_1_gth,scaffold_106_FYBD1LQ02HC2LS_1_gth,scaffold_106_FYBD1LQ02JR1ME_1_gth,scaffold_106_FYBD1LQ02GYVU4_1_gth,scaffold_106_FYBD1LQ02GQYK6_1_gth,scaffold_106_FYBD1LQ02GBEQ1_1_gth,scaffold_106_FYBD1LQ02GMHLH_1_gth,scaffold_106_FYBD1LQ02HIO…	114075	114083	CCCAATTAAGTGCGTATTGTTGTTGAGATAAAGCAGGGAGGAGAGT	AAGCAG	2	114	0	21	x	GCG	NA	fwd	-2.73	-0.5	EI	0.209	0	0.791	Phypa_233804	unknown [Picea sitchensis]
scaffold_106_PPLS136H04.AB1_1_gth		scaffold_106_FYBD1LQ02F0PPZ_1_gth,scaffold_106_FYBD1LQ02GX140_1_gth,scaffold_106_FYBD1LQ02FOKLM_1_gth,scaffold_106_FYBD1LQ02H4JF5_1_gth,scaffold_106_FYBD1LQ02IXX4I_1_gth,scaffold_106_FYBD1LQ02HC2LS_1_gth,scaffold_106_FYBD1LQ02JR1ME_1_gth,scaffold_106_FYBD1LQ02GYVU4_1_gth,scaffold_106_FYBD1LQ02GQYK6_1_gth,scaffold_106_FYBD1LQ02GBEQ1_1_gth,scaffold_106_FYBD1LQ02GMHLH_1_gth,scaffold_106_FYBD1LQ02HIO…	114078	114086	CCCAATTAAGTGCGTATTGTTGTTGAGATAAAGCAGGGAGGAGAGT	AAGCAG	2	114	0	21	x	GCG	0	fwd	-2.73	-0.5	EI	0.209	0	0.791	Phypa_233804	unknown [Picea sitchensis]
scaffold_107_BJ179573.1_1_gth		scaffold_107_FYBD1LQ02H12GT_1_gth,scaffold_107_FYBD1LQ02G4571_1_gth	64902	64910	GATGAGTGTGATGTGGATCGTGGTTTCATTTAGCAGGATCAGTAGG	TAGCAG	0	1	0	2		AAG	2	rev	-2.53	0.02	I	0.18	0	0.82	Phypa_166246	T8H10.170; expressed protein [Arabidopsis thaliana]
scaffold_107_BJ182772.1_1_gth			515607	515615	TTTGAATTAACTCGCGAATTCGGGTGTTAACAGAAGGAGAGAAGGT	CAGAAG	1	0	0	0		GAG	NA	fwd	0.96	-3.13	E	0.058	0.942	0	Phypa_82879	#N/A
scaffold_107_BJ584754.1_1_gth	scaffold_107_FYBD1LQ02GPLZP_1_gth,scaffold_107_FYBD1LQ02GP5AU_1_gth,scaffold_107_FYBD1LQ02H8XPB_1_gth,scaffold_107_FYBD1LQ02GC7YX_1_gth		56067	56075	GAATATTGTGTTCAATTGTCAATGGATGTACAGGAGAGAACCGCAG	CAGGAG	1	0	4	0		GAG	0	rev	0.65	-4.15	E	0	1	0	Phypa_166246	T8H10.170; expressed protein [Arabidopsis thaliana]
scaffold_107_BJ940661.1_1_gth		scaffold_107_FYBD1LQ02IBGVA_1_gth,scaffold_107_FYBD1LQ02IH5PP_1_gth,scaffold_107_FYBD1LQ02I7ANM_1_gth	732628	732636	TACGATTTTTTTAACCGGGAGCTTGTTTATCAGCAGATTTCCTCTT	CAGCAG	0	3	0	3		CAG	NA	rev	-2.66	-0.7	I	0.57	0.001	0.429	Phypa_166262	T7N9.23; disease resistance protein (TIR-NBS-LRR class)
scaffold_107_BY958509.1_1_gth	scaffold_107_FYBD1LQ02GSXHL_1_gth		361367	361375	TTTCCTGATTTTCTAATCCTTAGCTGTGTACAGGAGTTGCGTCGCC	CAGGAG	2	0	1	0		AAG	0	fwd	0.61	-5.15	E	0	1	0	Phypa_134001	3-oxoacyl-[acyl-carrier-protein] synthase
scaffold_107_BY973388.1_1_gth			617495	617503	TAAGAGTAGTAAAATGTGGTTTTCCTGTATCAGCAGATGCGGATGG	CAGCAG	0	3	0	0		AGG	NA	rev	0.1	-0.61	I	0.952	0.008	0.039	Phypa_58471	T7O23.19; amino acid permease 5
scaffold_107_PP015013192R_1_gth	scaffold_107_FYBD1LQ02HVIHW_1_gth,scaffold_107_FYBD1LQ02F0GVP_1_gth		50712	50720	AGCTGATTTACTTCCCTTCTGATCACAATACAGGAGGTAGGACTAG	CAGGAG	3	0	1	0		CGC	NA	fwd	1.72	-2.83	E	0.001	0.999	0	Phypa_214870	crk2 CDPK-related kinase [Physcomitrella patens subsp. patens] gb|EDQ62037.1| crk2 CDPK-related kinase [Physcomitrella patens subsp. patens]
scaffold_107_PP015037330R_1_gth	scaffold_107_FYBD1LQ02JGL3N_1_gth,scaffold_107_FYBD1LQ02GAO45_1_gth,scaffold_107_FYBD1LQ02F13EQ_1_gth		507971	507979	ATTTTTCTGATCTGCTACATTTTCGTTTCGCAGGAGAAGTCCCCAG	CAGGAG	1	0	3	0		AAG	NA	fwd	2.32	-3.91	E	0	1	0	Phypa_133871	F12C20.7; DNAJ heat shock N-terminal domain-containing protein [Arabidopsis thaliana]
scaffold_107_PP020066143R_1_gth	scaffold_107_FYBD1LQ02IXMDW_1_gth		1163010	1163018	ATTGAGTGTGCTTTGTGGCATTTGTGGTCGTAGGAGTAGGGTTTGT	TAGGAG	1	0	1	0		AAG	NA	fwd	-1.57	-5.84	E	0	1	0	Phypa_166275	F4I4.20; glycine-rich protein [Arabidopsis thaliana]
scaffold_107_PP020071168R_1_gth			617495	617503	TAAGAGTAGTAAAATGTGGTTTTCCTGTATCAGCAGATGCGGATGG	CAGCAG	0	3	0	0		AAT	NA	rev	0.1	-0.61	I	0.952	0.008	0.039	Phypa_82888	#N/A
scaffold_107_PPLS017E21.AB1_1_gth		scaffold_107_FYBD1LQ02G66HA_1_gth	429432	429440	TGTGATTGATGTTATTTGTTTGCTATTGGTGAGCAGATACTTGGTG	GAGCAG	0	6	0	1		CAC	1	fwd	-1.3	2.88	I	0.003	0	0.997	Phypa_214883	Hypothetical protein sll0875 [Synechocystis sp. PCC 6803]
scaffold_108_BJ182360.1_1_gth		scaffold_108_FYBD1LQ02GQEIQ_1_gth,scaffold_108_FYBD1LQ02FV5XA_1_gth,scaffold_108_FYBD1LQ02HK8MH_1_gth	463119	463127	GTCTTCTTTGTGGATTGTTTTCTTCCGTATCAGCAGACTCTCCAAC	CAGCAG	1	2	0	3	x	CAG	NA	rev	-0.89	-1.36	EI	0.9	0.012	0.088	Phypa_233852	#N/A
scaffold_108_BJ196813.1_1_gth	scaffold_108_FYBD1LQ02GT0BZ_1_gth,scaffold_108_FYBD1LQ02G97VZ_1_gth,scaffold_108_FYBD1LQ02GGUSZ_1_gth,scaffold_108_FYBD1LQ02IF7SO_1_gth,scaffold_108_FYBD1LQ02G5IJB_1_gth,scaffold_108_FYBD1LQ02HOHKZ_1_gth,scaffold_108_FYBD1LQ02GC3SB_1_gth,scaffold_108_FYBD1LQ02G6E2C_1_gth,scaffold_108_FYBD1LQ02JXDTU_1_gth		1219395	1219403	CAGGTTTTCATTTCTTTCTCTGTTCGATTCCAGGAGGAGAGAGAAG	CAGGAG	4	0	9	0		TAG	NA	fwd	0.3	-3.38	E	0.005	0.995	0	Phypa_233870	#N/A
scaffold_108_BJ941005.1_1_gth	scaffold_108_FYBD1LQ02IIMJD_1_gth,scaffold_108_FYBD1LQ02IW4CC_1_gth,scaffold_108_FYBD1LQ02JGC7H_1_gth,scaffold_108_FYBD1LQ02F4NAY_1_gth		210945	210953	TTCACTAGTAATCCGTCGCTCTTGTTTGTGCAGAAGTATGCAAGAA	CAGAAG	9	0	4	0		GAG	NA	rev	2.9	-2.72	E	0.009	0.991	0	Phypa_187631	T3F20.15; signal peptidase I family protein [Arabidopsis thaliana]
scaffold_108_BJ955555.1_1_gth	scaffold_108_FYBD1LQ02HNPV6_1_gth,scaffold_108_FYBD1LQ02IDRFR_1_gth		620648	620656	CTTGCTAATGAGTAATGGCCTGATCTTGTGCAGGAGGAAGAAGAAG	CAGGAG	8	0	1	0		ATG	NA	fwd	4.26	-1.42	E	0.003	0.997	0	Phypa_134075	hypothetical protein [Dictyostelium discoideum]
scaffold_108_BU052573.1_1_gth	scaffold_108_FYBD1LQ02FQYW0_1_gth,scaffold_108_FYBD1LQ02FN14X_1_gth,scaffold_108_FYBD1LQ02HLU2W_1_gth,scaffold_108_FYBD1LQ02GG20K_1_gth,scaffold_108_FYBD1LQ02HO1HW_1_gth		1296431	1296439	CTCTGGTTGTAACATGAAGGTATCTTTTTTCAGGAGGATAGCAAGG	CAGGAG	5	0	5	0		CAG	0	rev	1.73	-2.75	E	0.002	0.998	0	Phypa_233001	unnamed protein product [Vitis vinifera]
scaffold_108_CBAX2378.B1_1_gth	scaffold_108_FYBD1LQ02G9SRC_1_gth,scaffold_108_FYBD1LQ02JQBAA_1_gth,scaffold_108_FYBD1LQ02FX5NU_1_gth,scaffold_108_FYBD1LQ02H6RWW_1_gth,scaffold_108_FYBD1LQ02JYYZO_1_gth		462577	462585	TATGACTGAGTTGTGAGATGTGGATGTTCTCAGGAGGTGCATCTAA	CAGGAG	2	0	5	0		ATG	NA	rev	2.12	-1.18	E	0.01	0.99	0	Phypa_233852	#N/A
scaffold_108_CBAX8964.G1_1_gth	scaffold_108_FYBD1LQ02FRDP5_1_gth,scaffold_108_FYBD1LQ02H2IGD_1_gth,scaffold_108_FYBD1LQ02FWNDX_1_gth,scaffold_108_FYBD1LQ02GCAD2_1_gth,scaffold_108_FYBD1LQ02J1ZHR_1_gth,scaffold_108_FYBD1LQ02IL16Y_1_gth		1295135	1295143	TCTGAATATGGTCTCTGTCCGATTGCTTTGCAGGAGGATCGACATG	CAGGAG	7	0	6	0		CAG	NA	rev	2.7	-3.18	E	0	1	0	Phypa_233001	unnamed protein product [Vitis vinifera]
scaffold_108_PP015045189R_1_gth			1270657	1270665	ATTGACCTTGTAAATGTCTGAATGTTTCAACAGAAGACGAAACCAA	CAGAAG	1	0	0	0		CAG	NA	fwd	1.35	-2.12	E	0.106	0.894	0	Phypa_187662	MBK21.10; CTP synthase
scaffold_108_PP020012129R_1_gth	scaffold_108_FYBD1LQ02HPQIC_1_gth,scaffold_108_FYBD1LQ02FFYBN_1_gth,scaffold_108_FYBD1LQ02GAR5E_1_gth,scaffold_108_FYBD1LQ02GQDTO_1_gth,scaffold_108_FYBD1LQ02F5HSS_1_gth		1118280	1118288	TAGTGTTTATAAAATCTCTTTCTGACTTTGCAGAAGGATATCGACG	CAGAAG	2	0	5	0		CAG	NA	fwd	1.7	-2.86	E	0.032	0.968	0	Phypa_134109	T32A16.20; long-chain-fatty-acid--CoA ligase / long-chain acyl-CoA synthetase [EC:6.2.1.3] [KO:K01897] [Arabidopsis thaliana]
scaffold_108_PP020029019R_1_gth			143987	143995	ACTTATCATATTCAGCTTTACGCATCATTGCAGGAGGCGAAGGAGT	CAGGAG	2	0	0	0		CAG	NA	fwd	1.09	-3.44	E	0.001	0.999	0	Phypa_82956	F14M19.110; AAA-type ATPase family protein [Arabidopsis thaliana]
scaffold_108_PP030006082R_1_gth	scaffold_108_FYBD1LQ02GL2SN_1_gth		56738	56746	CCCTCAACTCAGTTTCTCTATTTTGGCTTGCAGGAGATGAACTAGT	CAGGAG	1	0	1	0		TAG	NA	rev	1.91	-3.61	E	0	1	0	Phypa_82952	hypothetical cytosolic protein [Syntrophus aciditrophicus SB] gb|ABC76629.1| hypothetical cytosolic protein [Syntrophus aciditrophicus SB]
scaffold_108_PPLS021N12.AB1_1_gth	scaffold_108_FYBD1LQ02IIMJD_1_gth,scaffold_108_FYBD1LQ02IW4CC_1_gth,scaffold_108_FYBD1LQ02JGC7H_1_gth,scaffold_108_FYBD1LQ02F4NAY_1_gth		210945	210953	TTCACTAGTAATCCGTCGCTCTTGTTTGTGCAGAAGTATGCAAGAA	CAGAAG	9	0	4	0		CGC	NA	rev	2.9	-2.72	E	0.009	0.991	0	Phypa_187631	T3F20.15; signal peptidase I family protein [Arabidopsis thaliana]
scaffold_109_BJ585876.1_1_gth		scaffold_109_FYBD1LQ02IJXS5_1_gth,scaffold_109_FYBD1LQ02FURB3_1_gth,scaffold_109_FYBD1LQ02FU9B9_1_gth,scaffold_109_FYBD1LQ02JF2QB_1_gth,scaffold_109_FYBD1LQ02H2WED_1_gth,scaffold_109_FYBD1LQ02GEGUL_1_gth,scaffold_109_FYBD1LQ02IQJV9_1_gth,scaffold_109_FYBD1LQ02FZDU0_1_gth	588227	588235	CACCTTTGCTTAGTGAATGAATTGGCTGTGGAGCAGGTTAATCGCC	GAGCAG	0	2	0	8		AAG	0	rev	-1.92	2.65	I	0.015	0	0.985	Phypa_233881	#N/A
scaffold_109_BY965287.1_1_gth			1338217	1338225	GGCACTGAGGGCGTGGTTTGATTGATTTGTGAGCAGATCGGGGGGG	GAGCAG	0	2	0	0		CTG	NA	rev	-2.4	2.09	I	0.001	0	0.999	EuGene_UTR_trim_ren_109_88_mRNA	#N/A
scaffold_109_PP004003017R_1_gth	scaffold_109_FYBD1LQ02I8JC7_1_gth,scaffold_109_FYBD1LQ02IM0PG_1_gth		1095057	1095065	GATGTTTTGACGTCTTGTTACTTCTATTTGCAGGAGACAGAGTCAC	CAGGAG	2	0	2	0		GAG	NA	fwd	4.5	-3.14	E	0	1	0	Phypa_230639	#N/A
scaffold_109_PP015071023R_1_gth	scaffold_109_FYBD1LQ02GNXR0_1_gth		923717	923725	GTTGCTGATGTGAAGAGTCCGGGTAGTGCTCAGGAGGCGGCCGTGG	CAGGAG	2	0	1	0		CAG	NA	fwd	-1.83	-4.7	E	0.002	0.998	0	Phypa_134217	T12J5.3; protein kinase family protein [Arabidopsis thaliana]
scaffold_109_PP020017312R_1_gth		scaffold_109_FYBD1LQ02I2E3Y_1_gth	1178408	1178416	TTACCTGAATTTTACCGTTTGGAATACTTTGAGCAGGCTTGAGGGA	GAGCAG	0	1	0	1		AGG	NA	fwd	-2.85	1.11	I	0.002	0	0.998	Phypa_134169	Dynamin-2A (Dynamin-related protein 2A) (Dynamin-like protein 6) [Arabidopsis thaliana]
scaffold_109_PP032004048R_1_gth			1141648	1141656	GTTCTAACTTGATGTTCATTATTGTCTCTACAGAAGCTGCACCTAA	CAGAAG	1	0	0	0		ACA	NA	fwd	1.73	-2.53	E	0.014	0.986	0	Phypa_134247	DNA topoisomerase 2 (DNA topoisomerase II) [Arabidopsis thaliana]
scaffold_109_PP032004048R_1_gth			1141813	1141821	TGTTAACCATTCCCTGGACGCGTGTGATTGCAGGAGCTGGATGACA	CAGGAG	1	0	0	0		GTT	NA	fwd	5.09	-2.6	E	0	1	0	Phypa_134247	DNA topoisomerase 2 (DNA topoisomerase II) [Arabidopsis thaliana]
scaffold_109_PPLS022J17.AB1_1_gth		scaffold_109_FYBD1LQ02GYJG0_1_gth	1357634	1357642	GGCACTGAGGGCGTGGTTTGATTGATTTGTGAGCAGATCGGGGGGG	GAGCAG	0	4	0	1		CTG	NA	fwd	-2.4	2.09	I	0.001	0	0.999	Phypa_230662	unknown protein [Oryza sativa (japonica cultivar-group)] gb|ABF96634.1| expressed protein [Oryza sativa (japonica cultivar-group)] gb|ABF96635.1| expressed protein [Oryza sativa (japonica cultivar-group)] gb|EAY90472.1| hypothetical protein OsI_011705 [Oryza sativa (indica cultivar-group)] gb|EAZ27335.1| hypothetical protein OsJ_010818 [Oryza sativa (japonica cultivar-group)] gb|ABR25754.1| nap16…
scaffold_11_BJ158992.1_1_gth	scaffold_11_FYBD1LQ02GSV3Q_1_gth,scaffold_11_FYBD1LQ02ITSZP_1_gth,scaffold_11_FYBD1LQ02JYHQS_1_gth,scaffold_11_FYBD1LQ02ILC63_1_gth,scaffold_11_FYBD1LQ02H7OL8_1_gth	scaffold_11_FYBD1LQ02GVDKP_1_gth	1029283	1029291	TGGCTCTTCCTTCGTGAATATATTCTTTTACAGAAGCTGCATCGCT	CAGAAG	7	0	4	1	x	CCG	NA	rev	0.42	-4.64	E	0.003	0.997	0	EuGene_UTR_trim_ren_11_76_mRNA	unnamed protein product [Vitis vinifera]
scaffold_11_BJ198900.1_1_gth		scaffold_11_FYBD1LQ02IWO30_1_gth,scaffold_11_FYBD1LQ02FRX4R_1_gth,scaffold_11_FYBD1LQ02FHN3J_1_gth,scaffold_11_FYBD1LQ02HYWSU_1_gth,scaffold_11_FYBD1LQ02JMDTO_1_gth	1475175	1475183	ATGTGTATTCACAAAACTGTGGTGGATGTTGAGCAGCATGAAGGGA	GAGCAG	0	4	0	5		CAG	NA	rev	-1.91	0.98	I	0.006	0	0.994	Phypa_159278	F24M12.90; FG-GAP repeat-containing protein [Arabidopsis thaliana]
scaffold_11_BJ198900.1_1_gth		scaffold_11_FYBD1LQ02JN8M8_1_gth,scaffold_11_FYBD1LQ02IWO30_1_gth,scaffold_11_FYBD1LQ02FRX4R_1_gth,scaffold_11_FYBD1LQ02FHN3J_1_gth	1474735	1474743	CGTCTGTTGTTAAACCATCGAAATCTGTTGGAGTAGGTTATCGATC	GAGTAG	0	1	0	4		CAG	0	rev	-3.72	-0.35	I	0.01	0	0.99	Phypa_159278	F24M12.90; FG-GAP repeat-containing protein [Arabidopsis thaliana]
scaffold_11_BJ203733.1_1_gth	scaffold_11_FYBD1LQ02GSV3Q_1_gth,scaffold_11_FYBD1LQ02ITSZP_1_gth,scaffold_11_FYBD1LQ02JYHQS_1_gth,scaffold_11_FYBD1LQ02ILC63_1_gth,scaffold_11_FYBD1LQ02H7OL8_1_gth	scaffold_11_FYBD1LQ02GVDKP_1_gth	1029283	1029291	TGGCTCTTCCTTCGTGAATATATTCTTTTACAGAAGCTGCATCGCT	CAGAAG	7	0	4	1	x	TAG	NA	rev	0.42	-4.64	E	0.003	0.997	0	EuGene_UTR_trim_ren_11_76_mRNA	#N/A
scaffold_11_BJ584665.1_1_gth			850370	850378	ATTTCCTGATTCCCTTCGTTACGATTGCCTCAGCAGCGCAGTAACT	CAGCAG	3	0	0	0		TTG	NA	fwd	-2.74	-3.91	E	0.678	0.206	0.115	EuGene_UTR_trim_ren_11_61_mRNA	#N/A
scaffold_11_BJ594842.1_1_gth		scaffold_11_FYBD1LQ02FPTIP_1_gth,scaffold_11_FYBD1LQ02GR8EN_1_gth,scaffold_11_FYBD1LQ02HP09X_1_gth	1524812	1524820	CAGGTGCTCTAGCTTTACTCTTTTTGTTTCGAGTAGGTTATTCAGG	GAGTAG	0	2	0	3		ATG	NA	rev	-5.03	-0.98	I	0.003	0	0.997	Phypa_114828	F17K2.3; AAA-type ATPase family protein [Arabidopsis thaliana]
scaffold_11_BY971603.1_1_gth	scaffold_11_FYBD1LQ02JEQKB_1_gth,scaffold_11_FYBD1LQ02IMVWX_1_gth		2309040	2309048	GATCATGTGTGGATGGGTGCGAAATGGCTGCAGGAGAGCAAGTTCG	CAGGAG	2	0	2	0		AGG	NA	fwd	0.67	-6.25	E	0	1	0	Phypa_159304	hypothetical protein
scaffold_11_BY971603.1_2_gth	scaffold_11_FYBD1LQ02IMVWX_2_gth		2333710	2333718	GATCATGTGTGGATGGGTGCGAAATGGCTGCAGGAGAGCAAGTTCG	CAGGAG	2	0	1	0		AGG	NA	rev	0.67	-6.25	E	0	1	0	Phypa_66661	F5H14.27; expressed protein [Arabidopsis thaliana]
scaffold_11_BY980642.1_1_gth	scaffold_11_FYBD1LQ02HNH89_1_gth		871369	871377	CTAAATCTCAAAATGGATCTTTTCTCTCGTCAGCAGGAGGCGATAT	CAGCAG	2	0	1	0		ACG	NA	fwd	-0.54	-0.13	E	0.843	0.001	0.156	EuGene_UTR_trim_ren_11_65_mRNA	#N/A
scaffold_11_BY986444.1_1_gth	scaffold_11_FYBD1LQ02HEWXK_1_gth,scaffold_11_FYBD1LQ02I3BFS_1_gth,scaffold_11_FYBD1LQ02GJSH4_1_gth,scaffold_11_FYBD1LQ02FZWYM_1_gth,scaffold_11_FYBD1LQ02JG5DT_1_gth,scaffold_11_FYBD1LQ02JO399_1_gth,scaffold_11_FYBD1LQ02F96Q9_1_gth,scaffold_11_FYBD1LQ02JZ1XK_1_gth,scaffold_11_FYBD1LQ02IUT4R_1_gth		2069039	2069047	AGATTTGAAATTGTCTTCGCATTGTGTTTGCAGGAGTTGAAACAAC	CAGGAG	5	0	9	0		CGA	0	rev	3.91	-1.97	E	0.001	0.999	0	Phypa_175220	Probable 1-deoxy-D-xylulose-5-phosphate synthase
scaffold_11_BY986444.1_1_gth	scaffold_11_FYBD1LQ02JZ1XK_1_gth,scaffold_11_FYBD1LQ02IUT4R_1_gth,scaffold_11_FYBD1LQ02HEWXK_1_gth,scaffold_11_FYBD1LQ02I3BFS_1_gth,scaffold_11_FYBD1LQ02GJSH4_1_gth,scaffold_11_FYBD1LQ02J5FSB_1_gth,scaffold_11_FYBD1LQ02HRCZX_1_gth,scaffold_11_FYBD1LQ02GDJQQ_1_gth,scaffold_11_FYBD1LQ02IM6C7_1_gth		2069394	2069402	TGTGAAGTGCGGTGGTTTGTTGCTTGTTTGCAGGAGAAGAGTAAGA	CAGGAG	5	0	9	0		AAT	NA	rev	3.9	-3.58	E	0	1	0	Phypa_175220	Probable 1-deoxy-D-xylulose-5-phosphate synthase
scaffold_11_CBAW1473.G1_1_gth			876932	876940	TATTTTGTGATTAACTTTAAGGTTATTTTTGAGTAGGTGAATGTTC	GAGTAG	0	3	0	0		AAA	NA	fwd	-3.11	1	I	0.002	0	0.998	EuGene_UTR_trim_ren_11_66_mRNA	#N/A
scaffold_11_CBAW1533.B1_1_gth		scaffold_11_FYBD1LQ02HX607_1_gth,scaffold_11_FYBD1LQ02GMS3C_1_gth,scaffold_11_FYBD1LQ02H9I9Z_1_gth,scaffold_11_FYBD1LQ02HG5CM_1_gth	878949	878957	GCCTGATCGGAAATTGTTGATCGGATATCATAGCAGCATGGACGCA	TAGCAG	0	4	0	4		AAG	NA	fwd	-0.84	-0.5	I	0.827	0.007	0.166	EuGene_UTR_trim_ren_11_66_mRNA	#N/A
scaffold_11_CBAW2272.B1_1_gth	scaffold_11_FYBD1LQ02IKBAY_1_gth,scaffold_11_FYBD1LQ02FTKPT_1_gth,scaffold_11_FYBD1LQ02G85PB_1_gth,scaffold_11_FYBD1LQ02HFU2G_1_gth,scaffold_11_FYBD1LQ02I7Q2B_1_gth,scaffold_11_FYBD1LQ02F6UPU_1_gth,scaffold_11_FYBD1LQ02GUVV6_1_gth		962843	962851	TTTTACTCATTAGATTTCAATACTGTTATGCAGAAGGTGTCCCCGG	CAGAAG	1	0	7	0		AAG	NA	fwd	1.83	-1.15	E	0.226	0.774	0	Phypa_114843	MQN23.1; expressed protein [Arabidopsis thaliana]
scaffold_11_CBAX13058.G1_1_gth	scaffold_11_FYBD1LQ02FJ0UW_1_gth,scaffold_11_FYBD1LQ02HGB5L_1_gth,scaffold_11_FYBD1LQ02IBNWM_1_gth,scaffold_11_FYBD1LQ02I37VC_1_gth		2476199	2476207	TTTTGTTGATTCCATTATTGTAATTCTGTGCAGGAGAATGAGGGTG	CAGGAG	7	0	4	0		CAG	NA	rev	1.99	-4.37	E	0	1	0	Phypa_202760	Plastoglobulin 1
scaffold_11_CBAX13092.B1_1_gth		scaffold_11_FYBD1LQ02FJ0UW_1_gth,scaffold_11_FYBD1LQ02HGB5L_1_gth,scaffold_11_FYBD1LQ02IBNWM_1_gth,scaffold_11_FYBD1LQ02I37VC_1_gth,scaffold_11_FYBD1LQ02GBKMU_1_gth,scaffold_11_FYBD1LQ02HXGKN_1_gth	2476592	2476600	TGTGAGGCTGAATGATACCATGTTGTCGTGGAGCAGGTTGGACAAG	GAGCAG	0	6	0	6		CAG	NA	rev	-1.32	3.94	I	0.02	0	0.98	Phypa_202760	Plastoglobulin 1
scaffold_11_CBAX4085.B1_1_gth	scaffold_11_FYBD1LQ02IT25L_1_gth,scaffold_11_FYBD1LQ02HZ8G2_1_gth,scaffold_11_FYBD1LQ02HS5FO_1_gth,scaffold_11_FYBD1LQ02G8X74_1_gth,scaffold_11_FYBD1LQ02J0XUA_1_gth,scaffold_11_FYBD1LQ02H5ISD_1_gth,scaffold_11_FYBD1LQ02IYESM_1_gth		2287341	2287349	ACAAGCCTTATATCTTTGACATTTTTATTGTAGGAGGAGCGAGACA	TAGGAG	9	0	7	0		GAA	0	rev	0.8	-2.66	E	0.007	0.993	0	Phypa_114889	F12L6.11; cation efflux family protein [Arabidopsis thaliana]
scaffold_11_CBAX6093.B1_1_gth	scaffold_11_FYBD1LQ02J0YGF_1_gth,scaffold_11_FYBD1LQ02H5WEG_1_gth,scaffold_11_FYBD1LQ02GX3T2_1_gth,scaffold_11_FYBD1LQ02HCC39_1_gth,scaffold_11_FYBD1LQ02FJ0N3_1_gth,scaffold_11_FYBD1LQ02HW5V7_1_gth,scaffold_11_FYBD1LQ02JLJHC_1_gth,scaffold_11_FYBD1LQ02H02K9_1_gth	scaffold_11_FYBD1LQ02GT09M_1_gth,scaffold_11_FYBD1LQ02IFYE3_1_gth	2175217	2175225	TTGAAGCTTCCTTTGTTTCTTTTCTACGCACAGTAGACATCAGGTG	CAGTAG	2	1	8	2	x	GAG	NA	rev	-0.26	-2.36	EI	0.286	0.712	0.002	Phypa_202731	unnamed protein product [Vitis vinifera]
scaffold_11_CBAX9512.B1_1_gth		scaffold_11_FYBD1LQ02HICE1_1_gth	2487905	2487913	TGTTGGCGTTACTGATACTTGGTTTCTTTTGAGCAGCGGAGCTTAA	GAGCAG	0	2	0	1		TTG	2	fwd	-2.45	1.28	I	0.003	0	0.997	Phypa_159314	FCAALL.182; protein kinase family protein [Arabidopsis thaliana]
scaffold_11_CBAX9657.G1_1_gth			414200	414208	TTTCATTATTGCACATAACTCGCTCTCTTTCAGGAGGATGGCAACT	CAGGAG	3	0	0	0		CTG	NA	rev	1.17	-2.04	E	0.006	0.994	0	Phypa_114738	OSBPL6; oxysterol binding protein-like 6 [Homo sapiens]
scaffold_11_PP001061043R_1_gth			263246	263254	TAAATTTCATACTTTGGATTTGGATTGAATTAGCAGAGCTCGCTCA	TAGCAG	0	1	0	0		GAG	NA	rev	-0.48	1.33	I	0.446	0	0.554	Phypa_159245	#N/A
scaffold_11_PP004068144R_1_gth			2434775	2434783	ATCCACAAGCACGGGGGCGACAGTTGGACCCAGGAGCTGGTCGAGT	CAGGAG	0	1	0	0		AGG	NA	rev	-3.54	-7.58	I	0.001	0.999	0	Phypa_202751	Inositol-tetrakisphosphate 1-kinase 1 (Inositol-triphosphate 5/6-kinase 1) (Inositol 1
scaffold_11_PP015045244R_1_gth	scaffold_11_FYBD1LQ02JM7GY_1_gth,scaffold_11_FYBD1LQ02F1VO7_1_gth,scaffold_11_FYBD1LQ02HXWTT_1_gth		1902841	1902849	TATCCTGCTAACACTTGGTTTGGTTTGTGATAGGAGGAGGATTTCT	TAGGAG	1	0	3	0		AAG	NA	fwd	1.13	-0.62	E	0.19	0.809	0.001	Phypa_114834	F17A9.8; protein arginine N-methyltransferase family protein [Arabidopsis thaliana]
scaffold_11_PP020008199R_1_gth			659611	659619	AGTCATCTCATGAGACTGTCTCGGCTGCGACAGAAGTTCAAGATTC	CAGAAG	1	0	0	0		CAG	NA	rev	-1.31	-4.67	E	0.025	0.975	0	Phypa_159259	T16K5.150; BSD domain-containing protein [Arabidopsis thaliana]
scaffold_11_PP020014050R_1_gth	scaffold_11_FYBD1LQ02F98EN_1_gth,scaffold_11_FYBD1LQ02G4FGQ_1_gth,scaffold_11_FYBD1LQ02IGPIG_1_gth,scaffold_11_FYBD1LQ02GMWU5_1_gth,scaffold_11_FYBD1LQ02IJ802_1_gth,scaffold_11_FYBD1LQ02FEXEY_1_gth,scaffold_11_FYBD1LQ02FZ3RI_1_gth,scaffold_11_FYBD1LQ02JPV1N_1_gth,scaffold_11_FYBD1LQ02JX56D_1_gth		2133289	2133297	GGATAAGGCAGTAATTATATCTCTGCTGTGCAGGAGTGGTCATATA	CAGGAG	6	0	9	0		GAG	NA	fwd	2.89	-3.3	E	0	1	0	Phypa_114731	putative lycopene epsilon-cyclase [Oryza sativa (japonica cultivar-group)]
scaffold_11_PP020056311R_1_gth			409761	409769	GAACGATCTAGAGCTTGGAGGAGTCTTGTGCAGGAGAATTCAAGCT	CAGGAG	1	0	0	0		CAG	NA	rev	-0.26	-4.94	E	0	1	0	Phypa_51583	F26O13.80; strictosidine synthase family protein [Arabidopsis thaliana]
scaffold_11_PPLS042N17.AB1_1_gth	scaffold_11_FYBD1LQ02G93ZT_1_gth	scaffold_11_FYBD1LQ02I6KCC_1_gth,scaffold_11_FYBD1LQ02J0F3R_1_gth	2301672	2301680	GCGTTCCTGAGTGGGGACTGACTGACCAATCAGCAGGGACGTCTCG	CAGCAG	0	8	1	2	x	CAG	NA	rev	-1.77	-1.91	I	0.772	0.007	0.22	Phypa_114893	3-oxoacyl-[acyl-carrier-protein] synthase 3 B
scaffold_110_BJ165750.1_1_gth	scaffold_110_FYBD1LQ02FFWKD_1_gth,scaffold_110_FYBD1LQ02HOY5U_1_gth,scaffold_110_FYBD1LQ02IJA0P_1_gth,scaffold_110_FYBD1LQ02H44GA_1_gth,scaffold_110_FYBD1LQ02I8Q8X_1_gth,scaffold_110_FYBD1LQ02JGY7N_1_gth,scaffold_110_FYBD1LQ02FWD1A_1_gth,scaffold_110_FYBD1LQ02FR454_1_gth,scaffold_110_FYBD1LQ02HUHP1_1_gth,scaffold_110_FYBD1LQ02FKAVS_1_gth,scaffold_110_FYBD1LQ02HJXA6_1_gth,scaffold_110_FYBD1LQ02F5Y…		227630	227638	ATCGAATTTGATTTCAGTTCTTGTTGTATACAGGAGAAGGAACCAA	CAGGAG	1	0	14	0		CGG	NA	fwd	0.98	-4.53	E	0	1	0	Phypa_187748	F14K14.6; protein kinase family protein [Arabidopsis thaliana]
scaffold_110_BJ189672.1_1_gth			982200	982208	TGCTGAGAGTTAAGGTCTTTGTTTCGTTTGCAGGAGGCTCTAATCC	CAGGAG	3	0	0	0		TCG	2	fwd	3.04	-2.44	E	0.001	0.999	0	Phypa_235009	beta-glucosidase G4 [Medicago truncatula]
scaffold_110_BY983369.1_1_gth			944625	944633	GGTAACTCATGCCTTAGACTGACGTGGCTTGAGCAGGACCTTTCAT	GAGCAG	0	2	0	0		CAG	NA	fwd	-5.33	0	I	0.001	0	0.999	EuGene_UTR_trim_ren_110_39_mRNA	unnamed protein product [Vitis vinifera]
scaffold_110_CBAX12835.B1_1_gth		scaffold_110_FYBD1LQ02HRIUX_1_gth,scaffold_110_FYBD1LQ02FXIEU_1_gth,scaffold_110_FYBD1LQ02GQ3Q0_1_gth,scaffold_110_FYBD1LQ02IDB4O_1_gth,scaffold_110_FYBD1LQ02FQZIJ_1_gth,scaffold_110_FYBD1LQ02GHOFW_1_gth,scaffold_110_FYBD1LQ02I6WUT_1_gth,scaffold_110_FYBD1LQ02I626E_1_gth,scaffold_110_FYBD1LQ02JO14V_1_gth,scaffold_110_FYBD1LQ02IGJDJ_1_gth,scaffold_110_FYBD1LQ02H3A5Y_1_gth	1218052	1218060	ATATAACTGGATGGACCCTGTTGTGAATGTAAGCAGGTACAAGCAG	AAGCAG	0	7	0	11		GAT	1	fwd	-2.01	2.1	I	0.016	0	0.984	Phypa_15911	T9J14.22; expressed protein [Arabidopsis thaliana]
scaffold_111_BI437061.1_1_gth			398607	398615	TGTACTCACAGACCAATCAATTGCTTTGTTCAGCAGAAAAGTAAGA	CAGCAG	3	0	0	0		CAG	NA	rev	-1.32	-1.22	E	0.917	0.011	0.073	EuGene_UTR_trim_ren_111_20_mRNA	unnamed protein product [Vitis vinifera]
scaffold_111_BJ943510.1_1_gth	scaffold_111_FYBD1LQ02IDSLQ_1_gth,scaffold_111_FYBD1LQ02F0R3S_1_gth,scaffold_111_FYBD1LQ02HYQ3Q_1_gth,scaffold_111_FYBD1LQ02IGR7X_1_gth,scaffold_111_FYBD1LQ02G6O63_1_gth		50135	50143	ACTTGGAAAATGGTTTTTCTTGGCAATGACCAGGAGGGGAGGTTGG	CAGGAG	8	0	5	0		TCG	NA	rev	0.73	-3.82	E	0.004	0.996	0	Phypa_134389	F28D10.70; Rieske [2Fe-2S] domain-containing protein [Arabidopsis thaliana]
scaffold_111_BJ968473.1_1_gth	scaffold_111_FYBD1LQ02GE2HK_1_gth,scaffold_111_FYBD1LQ02FIITX_1_gth		178827	178835	GTCTTGTTCACAGGGTTGTTTATGTAATGGCAGGAGCAGCAGGGGT	CAGGAG	2	0	2	0		ATG	NA	fwd	0.25	-5.81	E	0	1	0	Phypa_166308	T22D6.60; myosin heavy chain-related protein [Arabidopsis thaliana]
scaffold_111_BY971654.1_1_gth			360349	360357	CCCATTCCCCGGAAGGCTCTCAAGTCTGACGAGGAGGTGCAGGGGA	GAGGAG	2	0	0	0		GAG	NA	fwd	-7.72	-6.63	E	0.136	0.005	0.859	Phypa_134320	F7A7.110; expressed protein [Arabidopsis thaliana]
scaffold_111_BY977385.1_1_gth		scaffold_111_FYBD1LQ02G7CVA_1_gth,scaffold_111_FYBD1LQ02GISEG_1_gth,scaffold_111_FYBD1LQ02JEZQC_1_gth	557452	557460	TTTTTTCTATTTTTTTCTATTTTTTTGTGGGAGTAGGTGGGTCAAG	GAGTAG	0	2	0	3		AAG	NA	rev	-1.55	1.43	I	0.013	0	0.987	Phypa_230733	#N/A
scaffold_111_CBAX2493.B1_1_gth	scaffold_111_FYBD1LQ02FTYGO_1_gth,scaffold_111_FYBD1LQ02IWIS7_1_gth,scaffold_111_FYBD1LQ02J3S6S_1_gth,scaffold_111_FYBD1LQ02I25C0_1_gth		180583	180591	TATTCACAATTCGTTTGTATGTTGGTTATACAGCAGGATGATGCAG	CAGCAG	6	0	4	0		CAG	0	fwd	0.75	0.54	E	0.993	0.003	0.004	Phypa_166308	T22D6.60; myosin heavy chain-related protein [Arabidopsis thaliana]
scaffold_111_PP014005092R_1_gth		scaffold_111_FYBD1LQ02HP3HA_1_gth,scaffold_111_FYBD1LQ02I76HP_1_gth,scaffold_111_FYBD1LQ02FYE7B_1_gth,scaffold_111_FYBD1LQ02IHSKU_1_gth,scaffold_111_FYBD1LQ02F8IIG_1_gth	952537	952545	TCTAAGATTACTTTTTTTGTTCTGTCGTTTAAGCAGTGCGGAGAGT	AAGCAG	0	3	0	4		GAG	1	fwd	0.05	2.24	I	0.334	0	0.666	Phypa_233966	unknown [Picea sitchensis] gb|ABK25863.1| unknown [Picea sitchensis]
scaffold_111_PP015013381R_1_gth		scaffold_111_FYBD1LQ02JB3XF_1_gth,scaffold_111_FYBD1LQ02I3WVT_1_gth,scaffold_111_FYBD1LQ02HP3HA_1_gth	951780	951788	GCTGCTTTGATGACTTCGCTTGTTTTGAGAAAGCAGATGTGCCCAG	AAGCAG	0	4	0	3		GCT	0	fwd	-3.1	-0.58	I	0.114	0	0.886	Phypa_233966	unknown [Picea sitchensis] gb|ABK25863.1| unknown [Picea sitchensis]
scaffold_111_PP015023219R_1_gth			1247049	1247057	TTGAAATCCGCTTCGTGGGATTTTGCGTTCCAGGAGAGATAGGTCA	CAGGAG	1	0	0	0		AAG	NA	fwd	-0.28	-4.51	E	0.002	0.998	0	Phypa_230765	#N/A
scaffold_111_PP015058050R_1_gth		scaffold_111_FYBD1LQ02JCVTH_1_gth,scaffold_111_FYBD1LQ02J0S8W_1_gth,scaffold_111_FYBD1LQ02HHQCG_1_gth,scaffold_111_FYBD1LQ02IY6QJ_1_gth,scaffold_111_FYBD1LQ02IUMBO_1_gth,scaffold_111_FYBD1LQ02FX335_1_gth,scaffold_111_FYBD1LQ02GOGBH_1_gth,scaffold_111_FYBD1LQ02JRCLO_1_gth,scaffold_111_FYBD1LQ02IY01Q_1_gth,scaffold_111_FYBD1LQ02F97UA_1_gth	341504	341512	GCTGTGGATGTCTTCTTTTTGTTGCTGCTGAAGCAGTTGGAGAGAA	AAGCAG	0	1	0	10		AAG	NA	fwd	-1.57	0	I	0.482	0	0.517	Phypa_166312	K21I16.5; expressed protein [Arabidopsis thaliana]
scaffold_112_CBAX10182.B1_1_gth	scaffold_112_FYBD1LQ02IRUYR_1_gth		857264	857272	TAAAGAAACTTGCCCGCAATTTTGTGCGCGCAGGAGGACATGCTAG	CAGGAG	4	0	1	0		CAG	NA	rev	2.28	-3.23	E	0	1	0	Phypa_166329	F10M6.60; lectin protein kinase family protein [Arabidopsis thaliana]
scaffold_112_CBAX7676.B1_1_gth	scaffold_112_FYBD1LQ02GF5WT_1_gth,scaffold_112_FYBD1LQ02J3821_1_gth,scaffold_112_FYBD1LQ02H3YX8_1_gth,scaffold_112_FYBD1LQ02GHSTM_1_gth		599108	599116	GGTTTGCTGTTAACTGAGATTTTGACTTCACAGGAGAACCACCGTT	CAGGAG	2	0	4	0		AAG	NA	fwd	0.86	-4.37	E	0	1	0	Phypa_134505	F3E22.19; expressed protein [Arabidopsis thaliana]
scaffold_112_PP004019151R_1_gth		scaffold_112_FYBD1LQ02FQSZF_1_gth,scaffold_112_FYBD1LQ02H9J2N_1_gth,scaffold_112_FYBD1LQ02F6GRJ_1_gth,scaffold_112_FYBD1LQ02GSCXP_1_gth,scaffold_112_FYBD1LQ02HYTDU_1_gth	770750	770758	AAGTCTGATGGCATGTTGTCGCATGTGGACGAGCAGGACATTCAAG	GAGCAG	0	4	0	5		CAG	NA	fwd	-0.98	2.01	I	0.011	0	0.989	Phypa_11257	T3G21.17; expressed protein [Arabidopsis thaliana]
scaffold_112_PP004060374R_1_gth		scaffold_112_FYBD1LQ02GZLLD_1_gth,scaffold_112_FYBD1LQ02F69XK_1_gth,scaffold_112_FYBD1LQ02INMSG_1_gth,scaffold_112_FYBD1LQ02F4W2U_1_gth,scaffold_112_FYBD1LQ02F3F63_1_gth,scaffold_112_FYBD1LQ02HY6MU_1_gth	656531	656539	CCACACCTCTGACACGTTTAGAATGGATTTGAGCAGATCGTGGAGG	GAGCAG	0	1	0	6		AAG	0	rev	-4.22	1.14	I	0.001	0	0.999	Phypa_235023	#N/A
scaffold_112_PP004085034R_1_gth	scaffold_112_FYBD1LQ02GKC73_1_gth,scaffold_112_FYBD1LQ02J0T7Y_1_gth,scaffold_112_FYBD1LQ02H7IC4_1_gth,scaffold_112_FYBD1LQ02G8HKT_1_gth,scaffold_112_FYBD1LQ02GZ0Q0_1_gth,scaffold_112_FYBD1LQ02I9JHM_1_gth,scaffold_112_FYBD1LQ02G4UKT_1_gth,scaffold_112_FYBD1LQ02I5OL4_1_gth,scaffold_112_FYBD1LQ02GKR8K_1_gth,scaffold_112_FYBD1LQ02GJSN8_1_gth,scaffold_112_FYBD1LQ02FWCKN_1_gth,scaffold_112_FYBD1LQ02H8X…		690956	690964	CTTTCCTAACTGAATCTCATCGTCCAATCGCAGGAGCTACCAAATC	CAGGAG	2	0	15	0		CTC	1	fwd	2.65	-2.86	E	0	1	0	Phypa_233986	hypothetical protein [Vitis vinifera]
scaffold_112_PP032008045R_1_gth		scaffold_112_FYBD1LQ02I90OF_1_gth,scaffold_112_FYBD1LQ02JJU0F_1_gth	1090060	1090068	AATATACATTAAAATTTACATTTTGAATTGGAGCAGTTATCCCTTC	GAGCAG	0	1	0	2		TGA	NA	fwd	-1.25	1.37	I	0.054	0	0.946	Phypa_134420	F26G16.8; SIT4 phosphatase-associated family protein [Arabidopsis thaliana]
scaffold_113_BJ591703.1_1_gth		scaffold_113_FYBD1LQ02IOMEC_1_gth,scaffold_113_FYBD1LQ02IRVFS_1_gth,scaffold_113_FYBD1LQ02GNHB5_1_gth	726407	726415	TTTATTCTCATCTGAGCTTTTTGTTCTTGCAAGCAGGATAGCACAC	AAGCAG	0	2	0	3		GCT	1	fwd	-2.6	1.46	I	0.033	0	0.967	Phypa_234032	unknown [Populus trichocarpa]
scaffold_113_BQ040087.1_1_gth		scaffold_113_FYBD1LQ02IG9Z7_1_gth,scaffold_113_FYBD1LQ02HI2KN_1_gth,scaffold_113_FYBD1LQ02HW1AQ_1_gth,scaffold_113_FYBD1LQ02IEDH1_1_gth	608738	608746	TTTCCGCTGTGTTGTGTGTGATATGCATTGAAGCAGGAAAACAGCA	AAGCAG	0	2	0	4		GTG	2	rev	-1.6	0.95	I	0.315	0	0.685	Phypa_134555	F2E2.12; ubiquitin family protein [Arabidopsis thaliana]
scaffold_113_BY947313.1_1_gth			1090702	1090710	TGAAGTACTGAACATGAATCGTGGCTACAAGAGCAGGAGGTTCACA	GAGCAG	0	2	0	0		GTG	NA	rev	-3.78	-1.47	I	0.006	0	0.994	Phypa_230922	unnamed protein product [Vitis vinifera]
scaffold_113_BY955177.1_1_gth		scaffold_113_FYBD1LQ02J51WQ_1_gth	10265	10273	TATTTGGTTGAATTTGTGAATATGTTTGGAGAGCAGTGCAGATTCA	GAGCAG	0	4	0	1		TTG	NA	fwd	-1.24	1.23	I	0.023	0	0.977	Phypa_215218	T29F13.2; fatty acid hydroxylase (FAH1) [Arabidopsis thaliana]
scaffold_113_BY963622.1_1_gth			669107	669115	TATTTAAAATATTTTTGAAACTTTTCGTGGGAGTAGATTGCAAATT	GAGTAG	0	5	0	0		CAG	2	rev	-2.54	0.82	I	0.01	0	0.99	Phypa_234028	hypothetical protein [Vitis vinifera]
scaffold_113_PP015035122R_1_gth	scaffold_113_FYBD1LQ02HVPJ3_1_gth,scaffold_113_FYBD1LQ02F3LJW_1_gth		844165	844173	TATGGTAGGAGCATTAATGTGGCAATGCATCAGGAGGCAGATGGCT	CAGGAG	1	0	2	0		AAG	NA	rev	-1.6	-5.34	E	0.002	0.998	0	Phypa_134579	protein-histidine kinase
scaffold_113_PPLS127G08.AB1_1_gth			723890	723898	TTTTTTTGATCTCGTATTACTTGTCAATGATAGCAGTTGCTTACAG	TAGCAG	0	8	0	0		CAG	NA	fwd	-1.34	-0.4	I	0.716	0.001	0.283	Phypa_234032	unknown [Populus trichocarpa]
scaffold_114_BJ163531.1_1_gth	scaffold_114_FYBD1LQ02I8BGN_1_gth,scaffold_114_FYBD1LQ02J10F3_1_gth,scaffold_114_FYBD1LQ02IK59I_1_gth,scaffold_114_FYBD1LQ02GD205_1_gth,scaffold_114_FYBD1LQ02J43PK_1_gth,scaffold_114_FYBD1LQ02HNV1J_1_gth,scaffold_114_FYBD1LQ02FFF6K_1_gth,scaffold_114_FYBD1LQ02H36NN_1_gth,scaffold_114_FYBD1LQ02FDNB8_1_gth,scaffold_114_FYBD1LQ02I2HYF_1_gth,scaffold_114_FYBD1LQ02IHC2V_1_gth,scaffold_114_FYBD1LQ02G2Q…		881293	881301	TACTTACGTGTGTGATTCTGATTCTGAGTGCAGGAGTGTGGTGGCA	CAGGAG	7	0	12	0		CTG	NA	fwd	3.61	-3.2	E	0	1	0	Phypa_83544	MTE17.10; expressed protein [Arabidopsis thaliana]
scaffold_114_BJ185605.1_1_gth	scaffold_114_FYBD1LQ02FIGBB_1_gth		460899	460907	ACCTCATATACTTTGCACTGTTGTCAAATCCAGAAGCGCTTTTAGT	CAGAAG	1	0	1	0		TTT	NA	fwd	-2.09	-6.31	E	0.017	0.982	0	Phypa_166362	F17I23.220; NAD-dependent epimerase/dehydratase family protein [Arabidopsis thaliana]
scaffold_114_BJ589513.1_1_gth		scaffold_114_FYBD1LQ02FNX1N_1_gth,scaffold_114_FYBD1LQ02HPHOL_1_gth,scaffold_114_FYBD1LQ02JFE8G_1_gth	744244	744252	GGCTAAATGTTGCATGGATGTGGAGGCAATTAGCAGGAAGGGCACA	TAGCAG	0	7	0	3		GAG	NA	rev	-2.35	-0.83	I	0.149	0	0.851	Phypa_215362	T26J14.11; oxidoreductase family protein [Arabidopsis thaliana]
scaffold_114_BJ590128.1_1_gth	scaffold_114_FYBD1LQ02IZ4TD_1_gth		855152	855160	GAACTGATGATATGGATGGGTGGCAAATTACAGAAGTCGCCACGAG	CAGAAG	1	0	1	0		CAG	NA	rev	2.23	-3.08	E	0.008	0.992	0	Phypa_215382	MZN14.19; expressed protein [Arabidopsis thaliana]
scaffold_114_BJ608464.1_1_gth			395137	395145	TCAAGTGCTGATCAAATTTGTGATAATATGCAGGAGCGTTACTGGC	CAGGAG	5	0	0	0		TAG	NA	rev	1.87	-4.33	E	0	1	0	Phypa_166353	T24D18.15; expressed protein [Arabidopsis thaliana]
scaffold_114_BJ608464.1_1_gth			395431	395439	AATAACACCAACGATTTTTTTTTGTGATTTGAGCAGGCCTGGCGGT	GAGCAG	0	5	0	0		CCG	NA	rev	-2.48	1.43	I	0.002	0	0.998	Phypa_166353	T24D18.15; expressed protein [Arabidopsis thaliana]
scaffold_114_BY983778.1_1_gth	scaffold_114_FYBD1LQ02G96PX_1_gth,scaffold_114_FYBD1LQ02I4R7W_1_gth,scaffold_114_FYBD1LQ02H2DD6_1_gth,scaffold_114_FYBD1LQ02G8WA6_1_gth,scaffold_114_FYBD1LQ02GPS7O_1_gth,scaffold_114_FYBD1LQ02JHGZP_1_gth,scaffold_114_FYBD1LQ02F9E30_1_gth		448934	448942	GAAGAATAGTCATTGATATATTTGATGAAACAGGAGGGTTGCGAGG	CAGGAG	8	0	7	0		AAG	NA	rev	0.72	-4.58	E	0	1	0	Phypa_134631	T5L19.130; expressed protein [Arabidopsis thaliana]
scaffold_114_BY988297.1_1_gth		scaffold_114_FYBD1LQ02II1S6_1_gth	456213	456221	ACAGCTTGAACATGTTTACATCGCATTTTTAAGCAGACTCCCAACA	AAGCAG	0	3	0	1		GAG	NA	fwd	-2.07	0.41	I	0.085	0	0.915	Phypa_166360	#N/A
scaffold_114_BY991063.1_1_gth		scaffold_114_FYBD1LQ02J2YM2_1_gth,scaffold_114_FYBD1LQ02H9BQZ_1_gth,scaffold_114_FYBD1LQ02FRXW0_1_gth,scaffold_114_FYBD1LQ02G3PA6_1_gth	226361	226369	CTCCTACGCCTCATTCGTCTGTTTCCATTGTAGCAGGGTTGCACTA	TAGCAG	4	0	0	4	x	GTG	NA	fwd	-1.97	-0.85	E	0.75	0.001	0.25	Phypa_110073	F10K1.21; gamma interferon responsive lysosomal thiol reductase family protein / GILT family protein [Arabidopsis thaliana]
scaffold_114_CBAW523.B2_1_gth	scaffold_114_FYBD1LQ02GX3QU_1_gth		851328	851336	CAAGTTCCCAGCAATCGGTGAACGATCTTCCAGGAGGCATGAGTCA	CAGGAG	3	0	1	0		CAG	NA	rev	-1.47	-4.58	E	0.005	0.995	0	Phypa_166392	#N/A
scaffold_114_CBAX2031.B1_1_gth	scaffold_114_FYBD1LQ02HVOV2_1_gth	scaffold_114_FYBD1LQ02FL32D_1_gth,scaffold_114_FYBD1LQ02G70PB_1_gth,scaffold_114_FYBD1LQ02JRHRZ_1_gth,scaffold_114_FYBD1LQ02J0F4U_1_gth	543261	543269	TTTTCGCATATCATTGACGTCTTTTGCGCTGAGCAGGTTGGATTTG	GAGCAG	0	4	1	3	x	GTG	0	fwd	-2.19	3.37	I	0.001	0	0.999	Phypa_215344	MWL2.25; thioredoxin-related [Arabidopsis thaliana]
scaffold_114_PP004069037R_1_gth			18117	18125	TAACGCATTAGTGTTATCTCCTTTTTCTTTGAGCAGGATTCTTGCA	GAGCAG	0	1	0	0		TTG	1	fwd	-2.45	2.58	I	0.002	0	0.998	Phypa_187945	T9H9.3; IBR domain-containing protein / ARIADNE-like protein ARI7 (ARI7) [Arabidopsis thaliana]
scaffold_114_PP004069037R_1_gth	scaffold_114_FYBD1LQ02HXE4F_1_gth	scaffold_114_FYBD1LQ02F9T7X_1_gth	17536	17544	AACGGAAGCCTCATATGGAAGTGTGTCGTTTAGCAGGTGAAGTGGT	TAGCAG	0	1	0	1		AAG	NA	fwd	-2.41	1	I	0.147	0	0.853	Phypa_187945	T9H9.3; IBR domain-containing protein / ARIADNE-like protein ARI7 (ARI7) [Arabidopsis thaliana]
scaffold_114_PP004074290R_1_gth		scaffold_114_FYBD1LQ02GOJTO_1_gth,scaffold_114_FYBD1LQ02FXJUQ_1_gth,scaffold_114_FYBD1LQ02IU3PT_1_gth,scaffold_114_FYBD1LQ02G6QST_1_gth,scaffold_114_FYBD1LQ02GYBX2_1_gth,scaffold_114_FYBD1LQ02G9AKL_1_gth,scaffold_114_FYBD1LQ02FW7IM_1_gth,scaffold_114_FYBD1LQ02HWH1G_1_gth,scaffold_114_FYBD1LQ02HN1DL_1_gth,scaffold_114_FYBD1LQ02GTT10_1_gth,scaffold_114_FYBD1LQ02F971F_1_gth	885979	885987	GCTATCGGATCGTATTGTTTCTTCGTGAATGAGCAGAAAACATCGA	GAGCAG	0	4	0	11		TGG	NA	fwd	-2.97	-0.04	I	0.002	0	0.998	Phypa_83544	MTE17.10; expressed protein [Arabidopsis thaliana]
scaffold_114_PP015014116R_1_gth			768999	769007	GAAGAGGACAGCAGCCCTGGAACTGCGGAGAAGAAGAAAAGGAAAG	AAGAAG	0	1	0	0		GAA	NA	rev	-5.64	-6.01	I	0.733	0.091	0.176	Phypa_188047	contains EST AU108168(E1865) [Oryza sativa (japonica cultivar-group)]
scaffold_114_PP015032198R_1_gth	scaffold_114_FYBD1LQ02H0RL6_1_gth,scaffold_114_FYBD1LQ02HPU74_1_gth		330182	330190	TCAAGGTGATGTGTAACGTAATGTCTGGTACAGGAGGGTACAAACT	CAGGAG	1	0	2	0		AAG	NA	fwd	-0.38	-4.12	E	0.001	0.999	0	Phypa_134842	FCAALL.136; expressed protein [Arabidopsis thaliana]
scaffold_114_PP020013275R_1_gth			721694	721702	CAAGGTATTTCTTTACTCACTGGTGTTTCCCAGGAGGTTATGTGAA	CAGGAG	1	0	0	0		AGG	NA	fwd	0.04	-2.77	E	0.009	0.991	0	Phypa_83527	#N/A
scaffold_114_PP020034050R_1_gth	scaffold_114_FYBD1LQ02JEQD3_1_gth,scaffold_114_FYBD1LQ02HV9MN_1_gth,scaffold_114_FYBD1LQ02GK8ZJ_1_gth,scaffold_114_FYBD1LQ02HZE4I_1_gth,scaffold_114_FYBD1LQ02G5KSU_1_gth		1131051	1131059	GACTGATCTTTTGTGAACTGATTGATTCCGCAGTAGAACAAAGGAA	CAGTAG	1	0	5	0		AGG	NA	fwd	0.96	-2.69	E	0.101	0.899	0	Phypa_134789	K23L20.8; DNA-damage-inducible protein P [EC:2.7.7.7] [KO:K03509] [Arabidopsis thaliana]
scaffold_114_PPLS133F18.AB1_1_gth	scaffold_114_FYBD1LQ02G9US2_1_gth,scaffold_114_FYBD1LQ02IIQ8T_1_gth		522833	522841	TCATGCATGATATGTTCTTGTTTATTCCCGCAGGAGTAGCACAACA	CAGGAG	4	0	2	0		ATG	NA	fwd	2.73	-4.24	E	0	1	0	Phypa_188015	T23E18.26; integral membrane family protein [Arabidopsis thaliana]
scaffold_115_BJ189895.1_1_gth		scaffold_115_FYBD1LQ02FRAK6_1_gth,scaffold_115_FYBD1LQ02G2S2Z_1_gth,scaffold_115_FYBD1LQ02GLKG5_1_gth,scaffold_115_FYBD1LQ02H290S_1_gth,scaffold_115_FYBD1LQ02HE3DH_1_gth	533891	533899	GCTCATTGATGTTATTATGGTGGCTCGAGTAAGCAGACAAACATTC	AAGCAG	0	4	0	5		AAA	0	rev	-3.5	-1.05	I	0.022	0	0.978	Phypa_215465	K16F4.11; sorting nexin-related protein [Arabidopsis thaliana]
scaffold_115_BJ582183.1_1_gth	scaffold_115_FYBD1LQ02HGQEE_1_gth,scaffold_115_FYBD1LQ02JD57O_1_gth,scaffold_115_FYBD1LQ02FSAJ5_1_gth		1087717	1087725	ACTGAAAGTGATGCATTGAATGCCTTCTTGCAGGAGAAGCTGGTTC	CAGGAG	7	1	3	0	x	TTA	NA	rev	2.17	-3.76	EI	0	1	0	Phypa_234083	hypothetical protein [Vitis vinifera]
scaffold_115_BJ603798.1_1_gth	scaffold_115_FYBD1LQ02HGQEE_1_gth,scaffold_115_FYBD1LQ02JD57O_1_gth,scaffold_115_FYBD1LQ02FSAJ5_1_gth		1087720	1087728	ACTGAAAGTGATGCATTGAATGCCTTCTTGCAGGAGAAGCTGGTTC	CAGGAG	7	1	3	0	x	GAG	NA	rev	2.17	-3.76	EI	0	1	0	Phypa_234083	hypothetical protein [Vitis vinifera]
scaffold_115_BY962943.1_1_gth			1142416	1142424	CTAAGAGCGAGAAATTAAAGCCGCAGATGACAGGAGCAGTAGCGAC	CAGGAG	2	0	0	0		AAG	NA	fwd	-3.89	-8.21	E	0.001	0.999	0	EuGene_UTR_trim_ren_115_68_mRNA	unnamed protein product [Vitis vinifera]
scaffold_115_BY979712.1_1_gth			784855	784863	CCTGTTGGGAATTCGGGTGGTGGAGTTGGGTAGCAGGGTGATCAGG	TAGCAG	0	2	0	0		GAG	NA	rev	-2.21	-0.41	I	0.459	0	0.541	Phypa_134959	F22D16.12; thiamin pyrophosphokinase
scaffold_115_CBAW1803.B1_1_gth			35388	35396	GAAGTGCTTACCAAGGATTTGTATGTTGGAGAGCAGCCTACTTTTT	GAGCAG	0	3	0	0		AGC	2	rev	-2.79	-0.28	I	0.01	0	0.99	Phypa_234042	CDC48 (CELL DIVISION CYCLE 48); ATPase [Arabidopsis thaliana] sp|P54609|CD48A_ARATH Cell division control protein 48 homolog A (AtCDC48a) gb|AAF23260.1|AC015985_18 putative transitional endoplasmic reticulum ATPase [Arabidopsis thaliana] gb|AAC49120.1| cell division cycle protein gb|AAL38252.1| putative transitional endoplasmic reticulum ATPase [Arabidopsis thaliana] gb|AAM19807.1| AT3g09840/F8A2…
scaffold_115_PP001133019R_1_gth	scaffold_115_FYBD1LQ02JX221_1_gth,scaffold_115_FYBD1LQ02HSDQP_1_gth		508722	508730	CATTTGCCTGTAAATTGTGACTATCTTATGCAGGAGGAGGAGCTCA	CAGGAG	2	0	2	0		GTG	0	fwd	1.92	-3.99	E	0	1	0	Phypa_232661	POK (POKY POLLEN TUBE) [Arabidopsis thaliana] gb|AAK56274.1|AF367286_1 At1g71270/F3I17_8 [Arabidopsis thaliana] gb|AAO42771.1| At1g71270/F3I17_8 [Arabidopsis thaliana]
scaffold_115_PP015017333R_1_gth			646192	646200	GTGATCAAAGACGGCAAAGACAAGTTGCGCGAGAAGGGCCAAACGT	GAGAAG	0	1	0	0		AAA	NA	fwd	-7.94	-5.9	I	0.059	0	0.941	Phypa_134954	T5K18.1; glycosyl transferase family 1 protein [Arabidopsis thaliana]
scaffold_115_PP020016019R_1_gth		scaffold_115_FYBD1LQ02GV09H_1_gth,scaffold_115_FYBD1LQ02I4JQK_1_gth,scaffold_115_FYBD1LQ02I4PFT_1_gth,scaffold_115_FYBD1LQ02JNWHK_1_gth,scaffold_115_FYBD1LQ02HQSUD_1_gth,scaffold_115_FYBD1LQ02JBK9Z_1_gth,scaffold_115_FYBD1LQ02JQSF0_1_gth	449229	449237	CATCTCTCCTTGACCTAAGGCATTGTTCTTGAGCAGATGCGAAGAA	GAGCAG	0	4	0	7		AAG	2	rev	-3.83	1.37	I	0.001	0	0.999	Phypa_215457	T31J12.5; expressed protein [Arabidopsis thaliana]
scaffold_116_BJ168598.1_1_gth			381566	381574	AACTTTGTGCTCACATGGGTCGGAACTGAATAGGAGCTTAGAAACA	TAGGAG	1	0	0	0		AAA	NA	rev	-0.05	-4	E	0.001	0.999	0	Phypa_166443	#N/A
scaffold_116_BJ188005.1_1_gth	scaffold_116_FYBD1LQ02FSVHO_1_gth,scaffold_116_FYBD1LQ02FDS14_1_gth,scaffold_116_FYBD1LQ02I7X7C_1_gth		336164	336172	CATAAATGTGTTTTCGTGTTGGATTTTTCGCAGGAGTTGGTGGTGG	CAGGAG	1	0	3	0		CTG	UTR exon	fwd	2.37	-3.58	E	0	1	0	Phypa_188218	T17B22.25; AAA-type ATPase family protein [Arabidopsis thaliana]
scaffold_116_BJ586211.1_1_gth	scaffold_116_FYBD1LQ02ITXG0_1_gth,scaffold_116_FYBD1LQ02HG8FN_1_gth,scaffold_116_FYBD1LQ02HD59A_1_gth,scaffold_116_FYBD1LQ02GU8RR_1_gth,scaffold_116_FYBD1LQ02FF5IF_1_gth,scaffold_116_FYBD1LQ02JQCTJ_1_gth		518243	518251	CTTCTTGTCTGAAGGGATAGATTTGGATCGCAGGAGAAGAGTTAAG	CAGGAG	4	0	6	0		TTG	1	fwd	-1.55	-7.02	E	0	1	0	Phypa_166453	Probable endopeptidase lytE precursor (Gamma-D-glutamate-meso-diaminopimelate muropeptidase lytE) (Phosphatase-associated protein papQ) (Cell wall-associated polypeptide CWBP33) [Bacillus subtilis]
scaffold_116_BJ946283.1_1_gth	scaffold_116_FYBD1LQ02HE0HG_1_gth,scaffold_116_FYBD1LQ02IFDZX_1_gth,scaffold_116_FYBD1LQ02IIXZE_1_gth,scaffold_116_FYBD1LQ02GIWO1_1_gth,scaffold_116_FYBD1LQ02HGX13_1_gth,scaffold_116_FYBD1LQ02ILTFX_1_gth,scaffold_116_FYBD1LQ02F7JCG_1_gth,scaffold_116_FYBD1LQ02JN6D8_1_gth,scaffold_116_FYBD1LQ02G0SZG_1_gth		66430	66438	AGAATTTCTGATCTTGTGAGAATTCTTCTGCAGGAGTGGATATCAG	CAGGAG	5	0	9	0		CAG	2	fwd	1.73	-4.2	E	0	1	0	Phypa_188201	MLP3.4; small nuclear ribonucleoprotein D1
scaffold_116_CBAW2618.B1_1_gth	scaffold_116_FYBD1LQ02HSCCB_1_gth		405735	405743	TCCTTCTTTGTTCACATCCTTGTTGCTATGCAGGAGGAAGTAGTGT	CAGGAG	1	0	1	0		AAC	0	fwd	1	-4.34	E	0	1	0	Phypa_188232	MFJ20.13; expressed protein [Arabidopsis thaliana]
scaffold_116_PP015035204R_1_gth			552159	552167	CACAATTTTGCTGCATTCTCTGTGTGCAAAAAGGAGTCGGAATTGA	AAGGAG	1	0	0	0		ATT	NA	fwd	-1.47	-4.27	E	0.006	0.994	0	Phypa_134992	T16O11.9; electron transport SCO1/SenC family protein [Arabidopsis thaliana]
scaffold_116_PP015040077R_1_gth			1003385	1003393	ATAATCGTGAGTGTACTTTGGTGTGGTCAAGAGCAGATCAACGAGC	GAGCAG	0	1	0	0		CAG	NA	fwd	-1.81	1.01	I	0.017	0	0.983	Phypa_83741	F20N2.1; scarecrow transcription factor family protein [Arabidopsis thaliana]
scaffold_116_PP020018206R_1_gth	scaffold_116_FYBD1LQ02JSSTF_1_gth,scaffold_116_FYBD1LQ02GFFP4_1_gth,scaffold_116_FYBD1LQ02HJLLA_1_gth,scaffold_116_FYBD1LQ02GVY7V_1_gth,scaffold_116_FYBD1LQ02IFN8T_1_gth,scaffold_116_FYBD1LQ02IZE71_1_gth		629689	629697	TTCTTGATGCTTATATATGGCATTTAATACCAGGAGCTAATTGCAC	CAGGAG	2	0	6	0		GAG	0	rev	0.62	-4.16	E	0.001	0.999	0	Phypa_135034	MPN9.16; zinc finger (C3HC4-type RING finger) family protein [Arabidopsis thaliana]
scaffold_116_PP020035066R_1_gth			432317	432325	AAGCTGCCGCTGCCAATCAAGCAGCGGCAGTAGTAGCAGCTGGTCT	TAGTAG	0	1	0	0		AAG	NA	fwd	-9.76	-9.39	I	0.983	0.001	0.016	EuGene_UTR_trim_ren_116_49_mRNA	#N/A
scaffold_116_PP020040069R_1_gth	scaffold_116_FYBD1LQ02F2YMY_1_gth,scaffold_116_FYBD1LQ02ISC02_1_gth,scaffold_116_FYBD1LQ02HADE0_1_gth		366201	366209	GTTTAAGTACAACATTATTGAAATGTAATGCAGGAGTATACGAAGT	CAGGAG	1	0	3	0		CCT	NA	fwd	2.69	-4.14	E	0	1	0	EuGene_UTR_trim_ren_116_36_mRNA	unnamed protein product [Vitis vinifera]
scaffold_116_PP020044124R_1_gth			188180	188188	AGGTTTCTGAATTTCAATTCTTGTCTGAACGAGCAGATGGAAAAGA	GAGCAG	0	3	0	0		CAG	0	rev	-2.05	0.19	I	0.01	0	0.99	Phypa_135079	T19F6.30; glycosyl hydrolase family protein 37 / trehalase
scaffold_116_PP020071012R_1_gth	scaffold_116_FYBD1LQ02J2C52_1_gth,scaffold_116_FYBD1LQ02I3EIJ_1_gth,scaffold_116_FYBD1LQ02H3RNJ_1_gth,scaffold_116_FYBD1LQ02GNXZ3_1_gth,scaffold_116_FYBD1LQ02IJPZ8_1_gth,scaffold_116_FYBD1LQ02JFNWD_1_gth,scaffold_116_FYBD1LQ02FZ3ZL_1_gth,scaffold_116_FYBD1LQ02FNM4U_1_gth,scaffold_116_FYBD1LQ02J33WG_1_gth		494342	494350	TTGGTACTGACAGGGTGGTGAGTGTATGTGCAGGAGATCATGAGGG	CAGGAG	4	0	9	0		AAG	NA	fwd	2.71	-3	E	0	1	0	Phypa_188237	unnamed protein product [Vitis vinifera]
scaffold_117_BJ944816.1_1_gth			919161	919169	ATGATACTGATCTCATGTTTTCATTTTGGAGAGTAGGTTAATACAG	GAGTAG	0	1	0	0		ATG	NA	fwd	-1.03	1.9	I	0.019	0	0.981	Phypa_106976	F9P14.8; elongation factor Tu family protein [Arabidopsis thaliana]
scaffold_117_BJ968760.1_1_gth			1012920	1012928	CCCGTTAACCTAGATGATGTTTGTTGTGGCAAGCAGAGCAACGATG	AAGCAG	0	1	0	0		CAG	0	fwd	-1.66	1.43	I	0.107	0	0.893	Phypa_188321	MRP15.17; expressed protein [Arabidopsis thaliana]
scaffold_117_BU051816.1_1_gth	scaffold_117_FYBD1LQ02IST2C_1_gth,scaffold_117_FYBD1LQ02JL3DL_1_gth,scaffold_117_FYBD1LQ02GBXW4_1_gth,scaffold_117_FYBD1LQ02FU6MW_1_gth		652982	652990	ACATTCGTTGTCCAAATGTTTTTGTGTTGACAGAAGCAAAGCGAAG	CAGAAG	1	0	4	0		CAG	NA	fwd	3.24	-1.5	E	0.066	0.934	0	Phypa_135148	F14G9.10; CwfJ-like family protein [Arabidopsis thaliana]
scaffold_117_BY955286.1_1_gth		scaffold_117_FYBD1LQ02HHIXW_1_gth,scaffold_117_FYBD1LQ02FUEDZ_1_gth,scaffold_117_FYBD1LQ02G4CKY_1_gth,scaffold_117_FYBD1LQ02GIWFQ_1_gth,scaffold_117_FYBD1LQ02F30MJ_1_gth,scaffold_117_FYBD1LQ02HM50D_1_gth	484502	484510	GGATGCTTAATTATAATCCTCCGTTTTCTTTAGCAGATATATATGA	TAGCAG	0	7	0	6		GAG	NA	rev	-0.9	2.01	I	0.456	0	0.544	Phypa_135187	T32M21.100; glycosyltransferase family 47 [Arabidopsis thaliana]
scaffold_117_BY988379.1_1_gth	scaffold_117_FYBD1LQ02FV6WQ_1_gth		756375	756383	GTCTTTCAACTACTCGCTTGTCATTTTTGCCAGGAGTAAGGGCCAT	CAGGAG	4	0	1	0		AAG	NA	rev	1.19	-4.65	E	0.001	0.999	0	Phypa_166484	conserved hypothetical protein [Cryptococcus neoformans var. neoformans JEC21]
scaffold_117_BY988379.1_1_gth	scaffold_117_FYBD1LQ02H95T5_1_gth,scaffold_117_FYBD1LQ02G2RE9_1_gth		755906	755914	TAGTAAGTTTATTGTTAAAGTTTGTTCCTGTAGGAGGTGCTGGGCA	TAGGAG	2	0	2	0		CAG	2	rev	-0.28	-1.69	E	0.045	0.955	0	Phypa_166484	conserved hypothetical protein [Cryptococcus neoformans var. neoformans JEC21]
scaffold_117_PP004037186R_1_gth	scaffold_117_FYBD1LQ02HXWNB_1_gth	scaffold_117_FYBD1LQ02JU9YM_1_gth,scaffold_117_FYBD1LQ02GITBY_1_gth,scaffold_117_FYBD1LQ02HW0X2_1_gth,scaffold_117_FYBD1LQ02H5A98_1_gth,scaffold_117_FYBD1LQ02GRU7A_1_gth	547915	547923	TTCCTGATCCACTCAGTAATCGGTACGGTGAAGCAGGTTACAGCAG	AAGCAG	0	3	0	5		CAG	0	fwd	-4.1	0.15	I	0.076	0	0.924	Phypa_188278	F18O19.12; transducin family protein / WD-40 repeat family protein [Arabidopsis thaliana]
scaffold_117_PP004076379R_1_gth	scaffold_117_FYBD1LQ02FEIPU_1_gth,scaffold_117_FYBD1LQ02G8I85_1_gth		1058086	1058094	AATTCACACACCTAGAGCAAATGGTAATTGCAGGAGGATGTGATCA	CAGGAG	7	0	2	0		TTG	0	fwd	1.13	-4.05	E	0	1	0	Phypa_14858	T12H1.18; nucleotide repair protein
scaffold_117_PP004076379R_2_gth	scaffold_117_FYBD1LQ02FEIPU_2_gth,scaffold_117_FYBD1LQ02G8I85_2_gth		1088587	1088595	AATTCACACACCTAGAGCAAATGGTAATTGCAGGAGGATGTGATCA	CAGGAG	3	0	2	0		TTG	0	fwd	1.13	-4.05	E	0	1	0	Phypa_135142	T12H1.18; nucleotide repair protein
scaffold_117_PP015027083R_1_gth	scaffold_117_FYBD1LQ02GZPKG_1_gth,scaffold_117_FYBD1LQ02G1ZDJ_1_gth		913934	913942	TTTTAACTCATACAATCAATGTGGAGATTTCAGGAGTTGTCAACTG	CAGGAG	1	0	2	0		AAG	0	rev	1.06	-3.94	E	0	1	0	Phypa_215631	K13N2.2; serine/threonine protein phosphatase 2A (PP2A) 65 KDa regulatory subunit A [KO:K03456] [Arabidopsis thaliana]
scaffold_118_BJ179413.1_1_gth	scaffold_118_FYBD1LQ02IG61R_1_gth,scaffold_118_FYBD1LQ02IXSKQ_1_gth		428715	428723	TGCTTATCACGGCGTGGGATGTTGGCTGTGCAGGAGATGCACTCAA	CAGGAG	2	0	2	0		AGG	NA	fwd	1.45	-4.83	E	0	1	0	Phypa_135268	F23M19.11; somatic embryogenesis receptor-like kinase 2 (SERK2) [Arabidopsis thaliana]
scaffold_118_BJ189323.1_1_gth		scaffold_118_FYBD1LQ02I5UFK_1_gth,scaffold_118_FYBD1LQ02HQUAF_1_gth,scaffold_118_FYBD1LQ02I5B8O_1_gth,scaffold_118_FYBD1LQ02HMSG3_1_gth,scaffold_118_FYBD1LQ02GZAJU_1_gth,scaffold_118_FYBD1LQ02FEKEU_1_gth,scaffold_118_FYBD1LQ02FPJ4K_1_gth,scaffold_118_FYBD1LQ02IRRN9_1_gth,scaffold_118_FYBD1LQ02G6S48_1_gth,scaffold_118_FYBD1LQ02J5E29_1_gth,scaffold_118_FYBD1LQ02IS0QW_1_gth	542242	542250	TTGTAATGAGGTTGTCATGTGGTTTGGAACGAGCAGGTCTTGCGTG	GAGCAG	0	4	0	11		GAG	NA	fwd	-2.79	1.8	I	0.002	0	0.998	Phypa_37849	contains ESTs AU062952(C51837)
scaffold_118_BJ591471.1_1_gth			646332	646340	TAGCTCACACGTACTCGGCTGTCATTTTAACAGGAGCTCCCCTTAA	CAGGAG	5	0	0	0		ATG	NA	rev	-2.12	-7.26	E	0	1	0	Phypa_215702	F4P9.40; 3-beta hydroxysteroid dehydrogenase/isomerase family protein [Arabidopsis thaliana]
scaffold_118_BJ975913.1_1_gth	scaffold_118_FYBD1LQ02FWSX0_1_gth		730833	730841	GTTTGTTTATTATCTTATCCACATAATGTGCAGGAGACATTAGATG	CAGGAG	2	0	1	0		CAA	NA	rev	2.78	-2.96	E	0	1	0	Phypa_11660	F12K11.10; NOL1/NOP2/sun family protein [Arabidopsis thaliana]
scaffold_118_BY949087.1_1_gth	scaffold_118_FYBD1LQ02GEBK7_1_gth,scaffold_118_FYBD1LQ02GI6Z1_1_gth,scaffold_118_FYBD1LQ02FP4SJ_1_gth,scaffold_118_FYBD1LQ02HUS9E_1_gth,scaffold_118_FYBD1LQ02HF7LK_1_gth,scaffold_118_FYBD1LQ02I4Z8S_1_gth,scaffold_118_FYBD1LQ02FR1TZ_1_gth,scaffold_118_FYBD1LQ02G13MO_1_gth,scaffold_118_FYBD1LQ02G0G2K_1_gth,scaffold_118_FYBD1LQ02GAR7V_1_gth,scaffold_118_FYBD1LQ02IJOBY_1_gth,scaffold_118_FYBD1LQ02GZR…		274746	274754	ACATAACTGAATTCTTCTTTCCGATAATTTCAGGAGATGGTTCCTG	CAGGAG	7	0	25	0		GAG	NA	rev	2.34	-2.23	E	0.002	0.998	0	Phypa_188347	F27K7.6; nucleolin
scaffold_118_BY949087.1_1_gth			274894	274902	GCGAAGGCTGTGAAGGCGCCAGCAAAGAAGGAGGAGAGCAGCTCGG	GAGGAG	0	2	0	0		AGC	NA	rev	-8.55	-9.73	I	0.738	0.146	0.116	Phypa_188347	F27K7.6; nucleolin
scaffold_118_BY949087.1_1_gth		scaffold_118_FYBD1LQ02I018V_1_gth,scaffold_118_FYBD1LQ02J5ZHX_1_gth	275853	275861	GGATACTTACTCACCTTTGCTGTGTGCTTCTAGCAGGTCATTCGGG	TAGCAG	0	8	0	2		CAG	NA	rev	-1.09	2.3	I	0.558	0	0.442	Phypa_188347	F27K7.6; nucleolin
scaffold_118_BY989233.1_1_gth	scaffold_118_FYBD1LQ02J1J61_1_gth,scaffold_118_FYBD1LQ02JUYJH_1_gth,scaffold_118_FYBD1LQ02GQPU1_1_gth,scaffold_118_FYBD1LQ02GX5KB_1_gth		1101456	1101464	GAGATTTAAGGCGTAATGTTTTTGGCGCTTCAGGAGATGTTGATGA	CAGGAG	4	0	4	0		TTG	2	fwd	1.37	-2.33	E	0.003	0.997	0	Phypa_215726	F3C11.14; heat shock protein
scaffold_118_CJ970369.1_1_gth	scaffold_118_FYBD1LQ02I4TJL_1_gth,scaffold_118_FYBD1LQ02HV9R9_1_gth,scaffold_118_FYBD1LQ02FH29J_1_gth,scaffold_118_FYBD1LQ02I0AEC_1_gth,scaffold_118_FYBD1LQ02H46B5_1_gth,scaffold_118_FYBD1LQ02FNMW6_1_gth	scaffold_118_FYBD1LQ02H41A3_1_gth	485644	485652	TTGCATCTACTAACATCTTATGGATTTGAACAGGAGGGGAATTGTA	CAGGAG	2	0	6	1	x	TAA	1	fwd	1.52	-3.28	E	0.001	0.999	0	Phypa_12054	F22I13.1; protein kinase family protein [Arabidopsis thaliana]
scaffold_118_PP004036093R_1_gth			991294	991302	TGGCTAATTTAAAAATTCTATTTCCTTTCGCAGGAGGGCATATCAA	CAGGAG	2	0	0	0		CAG	NA	fwd	2.37	-3.21	E	0	1	0	Phypa_83986	F4P12.120; plasma membrane intrinsic protein 2A (PIP2A) / aquaporin PIP2.1 (PIP2.1) [Arabidopsis thaliana]
scaffold_118_PP004036093R_2_gth			1018991	1018999	TGGCTAATTTAAAAATTCTATTTCCTTTCGCAGGAGGGCATATCAA	CAGGAG	2	0	0	0		CAG	NA	fwd	2.37	-3.21	E	0	1	0	Phypa_135286	F4P12.120; plasma membrane intrinsic protein 2A (PIP2A) / aquaporin PIP2.1 (PIP2.1) [Arabidopsis thaliana]
scaffold_118_PP010011005R_1_gth			280306	280314	TCTCTAACTTGCGCTCTATTCCTTGTTTTGTAGGAGATCAACCTTT	TAGGAG	3	0	0	0		CAG	NA	rev	1.46	-2.32	E	0.006	0.994	0	Phypa_83900	MAF19.5; expressed protein [Arabidopsis thaliana]
scaffold_118_PP011006010R_1_gth	scaffold_118_FYBD1LQ02GR3VS_1_gth		757793	757801	GCTTATTTGGCACCCCCGCCTGTATGCATGCAGGAGGATTGACAAC	CAGGAG	1	0	1	0		TCT	NA	fwd	1	-4.2	E	0	1	0	EuGene_UTR_trim_ren_118_73_mRNA	receptor-like kinase [Marchantia polymorpha]
scaffold_118_PP020044095R_1_gth			228716	228724	CGCTGATCTTTTAAGAAGGTTATGTACTTCAAGCAGCTACTGTAAA	AAGCAG	1	0	0	0		CTT	NA	fwd	-6.46	-3.78	E	0.14	0	0.86	Phypa_110083	F13K9.9; expressed protein [Arabidopsis thaliana]
scaffold_118_PP020056269R_1_gth	scaffold_118_FYBD1LQ02FM16H_1_gth,scaffold_118_FYBD1LQ02IIVCQ_1_gth		230513	230521	TCTGAAGGAGTCGCGAATGATGCTTCCTTGTAGGAGGGAGACGTGG	TAGGAG	1	0	2	0		CAG	NA	fwd	1.1	-3.21	E	0.003	0.997	0	Phypa_110083	F13K9.9; expressed protein [Arabidopsis thaliana]
scaffold_118_PPLS035D07.AB1_1_gth	scaffold_118_FYBD1LQ02I21S0_1_gth,scaffold_118_FYBD1LQ02FGCLG_1_gth		816162	816170	TGGCAATTGTTTCTGATTCTGGTTGATTTTTAGGAGGTTTGCAAAT	TAGGAG	8	0	2	0		CTG	NA	rev	0.29	-0.96	E	0.134	0.864	0.003	Phypa_135333	F2H17.16; N'-5'-phosphoribosyl-formimino-5-aminoimidazole-4- carboxamide ribonucleotide isomerase [EC:5.3.1.16] [KO:K01814] [Arabidopsis thaliana]
scaffold_118_PPLS088H23.AB1_1_gth			1125157	1125165	TGTGTGTGTGTGTGTGTGTGTGTTTTGTGTAAGCAGCCTCCGTTCG	AAGCAG	0	2	0	0		GAG	0	rev	-3.37	-0.97	I	0.022	0	0.978	Phypa_188412	F17O14.19; serine/threonine protein kinase (PK19) [EC:2.7.1.37] [Arabidopsis thaliana]
scaffold_119_BJ200604.1_1_gth			134974	134982	TTGGTCCTGATTGGGAACTGGCGGATCAACCAGCAGGGACACCTCA	CAGCAG	1	5	0	0	x	CGG	NA	fwd	-2.87	-2.65	EI	0.845	0.003	0.152	Phypa_135424	3-oxoacyl-[acyl-carrier-protein] synthase 3 B
scaffold_119_BJ200604.1_1_gth			134693	134701	TGCTGAAGTCTTGTGAATGGCTGTGGTGAACAGGAGGTGCAAGCGC	CAGGAG	5	0	0	0		GAG	NA	fwd	1.19	-2.65	E	0.003	0.997	0	Phypa_135424	3-oxoacyl-[acyl-carrier-protein] synthase 3 B
scaffold_119_BY984011.1_1_gth	scaffold_119_FYBD1LQ02F4KEX_1_gth,scaffold_119_FYBD1LQ02FZ9FZ_1_gth,scaffold_119_FYBD1LQ02H5RX6_1_gth,scaffold_119_FYBD1LQ02HMVPN_1_gth		1097950	1097958	GACTTGTAAGCTTTGTGCTGAGTGTCTACGTAGGAGGATTATTTAG	TAGGAG	3	0	4	0		GTG	NA	rev	-0.19	-2.95	E	0.007	0.992	0	Phypa_231060	ATP-binding cassette transporter, subfamily F, member 6 protein PpABCF6 [Physcomitrella patens subsp. patens] gb|EDQ65309.1| ATP-binding cassette transporter, subfamily F, member 6 protein PpABCF6 [Physcomitrella patens subsp. patens]
scaffold_119_CBAW2471.B1_1_gth	scaffold_119_FYBD1LQ02IJNDZ_1_gth,scaffold_119_FYBD1LQ02JYBWX_1_gth,scaffold_119_FYBD1LQ02F0YL1_1_gth,scaffold_119_FYBD1LQ02GUO8C_1_gth,scaffold_119_FYBD1LQ02IPFLP_1_gth,scaffold_119_FYBD1LQ02HJ3RI_1_gth,scaffold_119_FYBD1LQ02G101X_1_gth,scaffold_119_FYBD1LQ02GZ1AX_1_gth	scaffold_119_FYBD1LQ02GNZN5_1_gth,scaffold_119_FYBD1LQ02F6707_1_gth,scaffold_119_FYBD1LQ02IASMA_1_gth,scaffold_119_FYBD1LQ02IV8UQ_1_gth,scaffold_119_FYBD1LQ02IP7CB_1_gth,scaffold_119_FYBD1LQ02HQ1D9_1_gth,scaffold_119_FYBD1LQ02GRL7V_1_gth	179517	179525	ATGTTCTTAATGAGATGTATGGGATCCTTACAGCAGGTGAGGATGA	CAGCAG	1	2	8	7	x	ATG	NA	fwd	0.47	0.26	EI	0.991	0.004	0.005	Phypa_135391	T4K22.6; auxin-responsive factor (ARF6) [Arabidopsis thaliana]
scaffold_119_CBAW2471.B1_1_gth			177854	177862	CCGCACATATTGAAGCTACATTGTTGCCTTGAGCAGGGCAGCCTCG	GAGCAG	0	1	0	0		GAG	NA	fwd	-4.49	0.61	I	0.001	0	0.999	Phypa_135391	T4K22.6; auxin-responsive factor (ARF6) [Arabidopsis thaliana]
scaffold_119_CBAX3418.B1_1_gth		scaffold_119_FYBD1LQ02FR2PJ_1_gth,scaffold_119_FYBD1LQ02IA5VW_1_gth,scaffold_119_FYBD1LQ02FU9PP_1_gth,scaffold_119_FYBD1LQ02I9COY_1_gth,scaffold_119_FYBD1LQ02F37AT_1_gth	790046	790054	TCTTGATCATTTCTCCTCAACGCTTTTTATGAGCAGATTAAGCCCG	GAGCAG	0	4	0	5		GAG	NA	fwd	-2.56	2.59	I	0.001	0	0.999	EuGene_UTR_trim_ren_119_40_mRNA	#N/A
scaffold_119_CBAX3418.G1_2_gth		scaffold_119_FYBD1LQ02FR2PJ_2_gth,scaffold_119_FYBD1LQ02F37AT_2_gth,scaffold_119_FYBD1LQ02FU9PP_2_gth,scaffold_119_FYBD1LQ02I9COY_2_gth,scaffold_119_FYBD1LQ02IA5VW_2_gth	819151	819159	TCTTGATCATTTCTCCTCAACGCTTTTTATGAGCAGATTAAGCCCG	GAGCAG	0	3	0	5		GAG	NA	rev	-2.56	2.59	I	0.001	0	0.999	EuGene_UTR_trim_ren_119_45_mRNA	unnamed protein product [Vitis vinifera]
scaffold_119_PP004036349R_1_gth	scaffold_119_FYBD1LQ02HME4Z_1_gth,scaffold_119_FYBD1LQ02J1KR2_1_gth,scaffold_119_FYBD1LQ02JFOCQ_1_gth		857194	857202	TTCGTATTCATTGGAAATGTTGTGAGCGCGCAGGAGTATCATATCC	CAGGAG	4	0	3	0		CAG	NA	fwd	0.53	-5.9	E	0	1	0	Phypa_135380	F22K20.9; ACT domain containing protein [Arabidopsis thaliana]
scaffold_119_PP020027110R_1_gth			135722	135730	AGTGATCTGATTTGGTTTCTTGAAATGCTGCAGAAGATGAATCTCT	CAGAAG	2	0	0	0		GAG	NA	fwd	1.33	-3.63	E	0.012	0.988	0	Phypa_135424	3-oxoacyl-[acyl-carrier-protein] synthase 3 B
scaffold_119_PP020027110R_1_gth	scaffold_119_FYBD1LQ02I21K9_1_gth		136583	136591	GCTGTCTAAAACTAACTTCGAAAGTGTGTGCAGGAGGAGGTTACAA	CAGGAG	2	0	1	0		GAG	2	fwd	2.96	-2.58	E	0.001	0.999	0	Phypa_135424	3-oxoacyl-[acyl-carrier-protein] synthase 3 B
scaffold_12_BJ166041.1_1_gth	scaffold_12_FYBD1LQ02I6PZ6_1_gth,scaffold_12_FYBD1LQ02I2R3Z_1_gth,scaffold_12_FYBD1LQ02JB2DK_1_gth		2586218	2586226	AAAATCACGTGCGTTTGTCTTATTTTCTTGCAGGAGCTTTACACTG	CAGGAG	1	0	3	0		CAG	NA	fwd	2.38	-4.85	E	0	1	0	Phypa_114956	F28L5.15; transducin family protein / WD-40 repeat family protein [Arabidopsis thaliana]
scaffold_12_BJ170968.1_1_gth	scaffold_12_FYBD1LQ02IRVUF_1_gth		22791	22799	TCATCTGATATTGTAAGATGGTGTGTGCGGCAGCAGACATGAAGGT	CAGCAG	0	4	1	0	x	AAG	1	rev	0.05	-0.64	I	0.981	0.011	0.008	Phypa_159327	protein kinase C substrate, heavy chain-related [Arabidopsis thaliana] gb|AAD23722.2| expressed protein [Arabidopsis thaliana] gb|AAM67297.1| unknown [Arabidopsis thaliana] gb|AAP40398.1| unknown protein [Arabidopsis thaliana] gb|AAP40472.1| unknown protein [Arabidopsis thaliana] dbj|BAF01551.1| hypothetical protein [Arabidopsis thaliana]
scaffold_12_BJ176735.1_1_gth	scaffold_12_FYBD1LQ02GIW6L_1_gth,scaffold_12_FYBD1LQ02I0ZTG_1_gth	scaffold_12_FYBD1LQ02H2DCO_1_gth,scaffold_12_FYBD1LQ02FIYHF_1_gth,scaffold_12_FYBD1LQ02II25B_1_gth,scaffold_12_FYBD1LQ02GI75L_1_gth,scaffold_12_FYBD1LQ02G63E1_1_gth,scaffold_12_FYBD1LQ02JSNXD_1_gth,scaffold_12_FYBD1LQ02FV5TS_1_gth,scaffold_12_FYBD1LQ02H3BWF_1_gth,scaffold_12_FYBD1LQ02FE0L4_1_gth,scaffold_12_FYBD1LQ02IL9BH_1_gth,scaffold_12_FYBD1LQ02I3TUU_1_gth,scaffold_12_FYBD1LQ02GANG9_1_gth,sca…	1258952	1258960	TGGGATTGGATTGTGGGGTATTGAGTGTGTGAGCAGATCAAGAAAG	GAGCAG	0	5	2	44	x	CAG	UTR exon	fwd	-2.25	2.06	I	0.001	0	0.999	Phypa_104676	F23O10.19; expressed protein [Arabidopsis thaliana]
scaffold_12_BJ180657.1_1_gth	scaffold_12_FYBD1LQ02H3RDM_1_gth,scaffold_12_FYBD1LQ02IBQCF_1_gth,scaffold_12_FYBD1LQ02ISTAQ_1_gth		427786	427794	CAATAACGTGACTGGTTTTCTGGGTGCCTGCAGGAGAAACACTCAA	CAGGAG	3	0	3	0		CAG	2	rev	2.82	-3.81	E	0	1	0	Phypa_159348	F13O11.35; translational activator family protein [Arabidopsis thaliana]
scaffold_12_BJ181157.1_1_gth	scaffold_12_FYBD1LQ02HOOBC_1_gth,scaffold_12_FYBD1LQ02IBEZM_1_gth,scaffold_12_FYBD1LQ02GSYS0_1_gth		1814421	1814429	ATGGTTCTGAGAAGTATGATACCTATTGTGCAGGAGTTGGGGGAGT	CAGGAG	4	0	3	0		TAG	NA	fwd	3.51	-2.38	E	0	1	0	Phypa_54237	F25C20.1; glycosyl hydrolase family 17 protein [Arabidopsis thaliana]
scaffold_12_BJ188001.1_1_gth			2465027	2465035	ATTGTGTGGATGCTGATGCTGGCTTTGTACAAGCAGCACGGGTGGC	AAGCAG	0	1	0	0		TCG	NA	rev	-3.13	-0.76	I	0.073	0	0.927	EuGene_UTR_trim_ren_12_177_mRNA	TLP1A TIR1-like auxin receptor protein [Physcomitrella patens subsp. patens] gb|EDQ81125.1| TLP1A TIR1-like auxin receptor protein [Physcomitrella patens subsp. patens]
scaffold_12_BJ206812.1_1_gth		scaffold_12_FYBD1LQ02F22QK_1_gth,scaffold_12_FYBD1LQ02IV35U_1_gth,scaffold_12_FYBD1LQ02GI4N4_1_gth	2872732	2872740	GCTGTTTGTTCATGTTTTAAAACTGATTGTGAGCAGATTCGCTAAA	GAGCAG	0	1	0	3		GTG	NA	rev	-3.93	0.27	I	0.001	0	0.999	Phypa_159431	#N/A
scaffold_12_BJ584843.1_1_gth			1166136	1166144	AGTTTCTCAATTTTGAACCTTGGATTGTCTGAGCAGCATTGACGAG	GAGCAG	0	4	0	0		TTG	1	rev	-2.87	0.84	I	0.001	0	0.999	Phypa_50684	F19K19.11; glycosyl transferase family 1 protein [EC:2.4.1.142] [KO:K03842] [Arabidopsis thaliana]
scaffold_12_BJ605426.1_1_gth	scaffold_12_FYBD1LQ02GMZXC_1_gth,scaffold_12_FYBD1LQ02GE2O3_1_gth,scaffold_12_FYBD1LQ02FVJ63_1_gth,scaffold_12_FYBD1LQ02GCTH2_1_gth,scaffold_12_FYBD1LQ02IMFMU_1_gth,scaffold_12_FYBD1LQ02HB6BP_1_gth,scaffold_12_FYBD1LQ02H92KI_1_gth,scaffold_12_FYBD1LQ02FE0BK_1_gth,scaffold_12_FYBD1LQ02JI46P_1_gth,scaffold_12_FYBD1LQ02FHQNY_1_gth,scaffold_12_FYBD1LQ02HE6Z5_1_gth,scaffold_12_FYBD1LQ02GD1UF_1_gth,sca…	scaffold_12_FYBD1LQ02IJAX7_1_gth	498619	498627	TGTTGTTTCGTGTTCATTTCCAACGTTTCCCAGCAGAGTGGAATCC	CAGCAG	10	1	13	1	x	GCA	NA	rev	-2.35	-1.39	EI	0.863	0.003	0.134	Phypa_115009	T30C3.40; Clp amino terminal domain-containing protein [Arabidopsis thaliana]
scaffold_12_BQ041531.1_1_gth		scaffold_12_FYBD1LQ02HBX3X_1_gth,scaffold_12_FYBD1LQ02IAR2X_1_gth,scaffold_12_FYBD1LQ02J1D6Q_1_gth,scaffold_12_FYBD1LQ02IKSKM_1_gth,scaffold_12_FYBD1LQ02GJNAQ_1_gth,scaffold_12_FYBD1LQ02GTBP2_1_gth	609196	609204	CAGTTTCTAATTTTTGTCATTTTGAATCGTTAGCAGCATATCGAGC	TAGCAG	0	2	0	6		GAG	NA	rev	-1.9	-0.38	I	0.22	0	0.78	Phypa_114940	F22D22.24; endonuclease/exonuclease/phosphatase family protein [Arabidopsis thaliana]
scaffold_12_BY945332.1_1_gth			2885352	2885360	TTAGCATTATTTAACGATGATTTGTTGGAATAGTAGATCGCGTTCA	TAGTAG	6	104	0	0	x	CAG	NA	rev	-0.58	0.62	EI	0.835	0.003	0.161	Phypa_159434	F18F4.50; expressed protein [Arabidopsis thaliana]
scaffold_12_BY958208.1_1_gth	scaffold_12_FYBD1LQ02I99F0_1_gth,scaffold_12_FYBD1LQ02FQ588_1_gth		1149130	1149138	GAGATCTAATGAACAATGAATGGTTCACTACAGGAGGAGGCAGACG	CAGGAG	4	0	2	0		CAG	NA	rev	2.37	-2.04	E	0.003	0.997	0	Phypa_114928	contains ESTs AU082653(C60589)
scaffold_12_BY991151.1_1_gth	scaffold_12_FYBD1LQ02GH4P8_1_gth,scaffold_12_FYBD1LQ02HLW4B_1_gth,scaffold_12_FYBD1LQ02IZD4M_1_gth,scaffold_12_FYBD1LQ02H4X7V_1_gth,scaffold_12_FYBD1LQ02FEQ2O_1_gth,scaffold_12_FYBD1LQ02IMJ05_1_gth,scaffold_12_FYBD1LQ02H0F7W_1_gth,scaffold_12_FYBD1LQ02GNFU9_1_gth,scaffold_12_FYBD1LQ02FKMDL_1_gth,scaffold_12_FYBD1LQ02FWYRA_1_gth,scaffold_12_FYBD1LQ02HCAN9_1_gth,scaffold_12_FYBD1LQ02JOB0F_1_gth		2542692	2542700	GGCAAAGAAATGATTTAAACGTTGCTGCCGCAGGAGCTGGACCCTA	CAGGAG	6	0	12	0		CAG	0	fwd	0.37	-5.58	E	0	1	0	Phypa_159417	F18O21.150; alpha-soluble NSF attachment protein 2 / alpha-SNAP2 / ASNAP2 [Arabidopsis thaliana]
scaffold_12_BY991375.1_1_gth			2574811	2574819	TTTGACGACCGGATAGTGCTTTTATTGATGGAGTAGGTTAACAGCC	GAGTAG	0	3	0	0		ACG	NA	fwd	-4.49	-0.65	I	0.007	0	0.993	Phypa_66900	#N/A
scaffold_12_CBAX1672.B1_1_gth	scaffold_12_FYBD1LQ02GEYVQ_1_gth,scaffold_12_FYBD1LQ02FT7X4_1_gth,scaffold_12_FYBD1LQ02HOR05_1_gth,scaffold_12_FYBD1LQ02GZVA8_1_gth,scaffold_12_FYBD1LQ02HZ5RP_1_gth,scaffold_12_FYBD1LQ02JQ1UR_1_gth,scaffold_12_FYBD1LQ02FUUUQ_1_gth,scaffold_12_FYBD1LQ02F1SBP_1_gth		2206626	2206634	ATCATAATAAAACTAATCAAATCTCCTGTGCAGGAGAGATGTTCAC	CAGGAG	6	0	8	0		CCG	2	fwd	2.29	-3.85	E	0	1	0	Phypa_159406	MAA21.150; 9-cis-epoxycarotenoid dioxygenase / neoxanthin cleavage enzyme / NCED1 / carotenoid cleavage dioxygenase 1 (CCD1) [Arabidopsis thaliana]
scaffold_12_CBAX5097.B1_1_gth		scaffold_12_FYBD1LQ02HK8J2_1_gth,scaffold_12_FYBD1LQ02JI6AS_1_gth,scaffold_12_FYBD1LQ02H8AIA_1_gth,scaffold_12_FYBD1LQ02IIRGG_1_gth,scaffold_12_FYBD1LQ02G8UVI_1_gth,scaffold_12_FYBD1LQ02GMMF4_1_gth,scaffold_12_FYBD1LQ02JX4MK_1_gth,scaffold_12_FYBD1LQ02ISVAU_1_gth,scaffold_12_FYBD1LQ02GU6XT_1_gth,scaffold_12_FYBD1LQ02JP2RI_1_gth,scaffold_12_FYBD1LQ02JJ940_1_gth,scaffold_12_FYBD1LQ02FFBKK_1_gth	1101016	1101024	TGACTGCGGACGTTTATTTTTTGTTGGTGGAAGCAGCATGCTGACA	AAGCAG	0	4	0	12		AAG	0	fwd	-0.75	1.43	I	0.377	0	0.623	Phypa_175357	F2O10.7; long-chain-fatty-acid--CoA ligase / long-chain acyl-CoA synthetase (LACS6) [EC:6.2.1.3] [KO:K01897] [Arabidopsis thaliana]
scaffold_12_CBAX6818.B1_1_gth	scaffold_12_FYBD1LQ02FEKSC_1_gth		1596731	1596739	ATTTCTGCTGGTTTCTTGTTGTTTTTTGTCTAGTAGCAGGGCGATG	TAGTAG	0	2	1	0	x	CAG	1	fwd	1.69	1	I	0.983	0.008	0.009	Phypa_159394	T25B15.50; DNA-binding bromodomain-containing protein [Arabidopsis thaliana]
scaffold_12_CBAX767.B2_1_gth		scaffold_12_FYBD1LQ02JOTGJ_1_gth,scaffold_12_FYBD1LQ02FQF1T_1_gth	410263	410271	TCTAAGCGTAGTGGGTTTTGCTGTTCTTGGGAGCAGAGTCTTATGA	GAGCAG	0	4	0	2		CAG	0	rev	-2.2	1.34	I	0.01	0	0.99	Phypa_159348	F13O11.35; translational activator family protein [Arabidopsis thaliana]
scaffold_12_CBAX767.G2_1_gth	scaffold_12_FYBD1LQ02H0AAI_1_gth		407985	407993	AGCCAAGACTGACTTGAAAGCACATTGTTGCAGGAGGTGAGAATGT	CAGGAG	2	0	1	0		GAG	2	rev	0.41	-4.2	E	0	1	0	Phypa_159348	F13O11.35; translational activator family protein [Arabidopsis thaliana]
scaffold_12_CJ970634.1_1_gth	scaffold_12_FYBD1LQ02I5CV0_1_gth,scaffold_12_FYBD1LQ02FVV99_1_gth,scaffold_12_FYBD1LQ02GFWRH_1_gth		1289532	1289540	GAACTTTTCCAGGTTGTAATTTTGTTGATGCAGCAGTACAGCACCA	CAGCAG	2	0	3	0		TCT	NA	fwd	1.83	-0.46	E	0.914	0.085	0	Phypa_66816	#N/A
scaffold_12_CJ974666.1_1_gth	scaffold_12_FYBD1LQ02J064T_1_gth		2602465	2602473	AGCCGGGTTTTGCAAGATGGTAACGTTTGGGAGAAGGCTGGGGTGA	GAGAAG	0	2	0	0		AAG	NA	fwd	-4.55	-2.71	I	0.036	0	0.964	Phypa_109483	Coproporphyrinogen III oxidase
scaffold_12_CJ975391.1_1_gth		scaffold_12_FYBD1LQ02I6P37_1_gth,scaffold_12_FYBD1LQ02ISS5H_1_gth,scaffold_12_FYBD1LQ02IQ722_1_gth	390124	390132	CATTGTCATCTAATTCTTTCACCTTGGATTGAGCAGTTGGTTCTTG	GAGCAG	0	3	0	3		ATT	0	fwd	-2.39	1.89	I	0.003	0	0.997	Phypa_21832	T24P13.8; seven transmembrane MLO family protein / MLO-like protein 14 (MLO14) [Arabidopsis thaliana]
scaffold_12_PP001017040F_1_gth		scaffold_12_FYBD1LQ02HR0JE_1_gth	2806662	2806670	GATCTCACTTTGACCTTGAATCGTTCCTGAGAGCAGATTTCGGCAA	GAGCAG	0	3	0	1		GAG	NA	rev	-1.91	1.67	I	0.011	0	0.989	Phypa_175474	putative ammonium transporter [Oryza sativa (japonica cultivar-group)]
scaffold_12_PP002007038R_1_gth	scaffold_12_FYBD1LQ02FYBXE_1_gth		2537505	2537513	TTTTTCATATCAGTTAATTTTGATTGGTTTCAGAAGAGGATACGAC	CAGAAG	1	0	1	0		CCA	NA	rev	1.03	-0.71	E	0.487	0.512	0	Phypa_159416	#N/A
scaffold_12_PP004005229R_1_gth			1086111	1086119	GAAACCTAATATTGGATCTACGACCATCTGCAGGAGCACACACCAT	CAGGAG	6	0	0	0		CAG	2	fwd	0.37	-7.27	E	0	1	0	Phypa_115024	Cationic peroxidase 2 precursor (PNPC2) [Arachis hypogaea]
scaffold_12_PP004007183R_1_gth			218114	218122	CAATAGATTGAGACCAATGGCTGTGGAATGGAGCAGGAAAAGGCCG	GAGCAG	0	1	0	0		CAG	NA	fwd	-3.25	1.2	I	0.007	0	0.993	Phypa_114973	F17I23.170; AFG1-like ATPase family protein [Arabidopsis thaliana]
scaffold_12_PP004010177R_1_gth		scaffold_12_FYBD1LQ02I2749_1_gth,scaffold_12_FYBD1LQ02GUV8Y_1_gth,scaffold_12_FYBD1LQ02J2VJI_1_gth,scaffold_12_FYBD1LQ02HWA44_1_gth,scaffold_12_FYBD1LQ02HPHJE_1_gth,scaffold_12_FYBD1LQ02GLU0T_1_gth	2197492	2197500	TTAACGATTAGTTGTTCAACAACCTTGTGGGAGCAGGTACCCTATG	GAGCAG	0	1	0	6		TTG	0	fwd	-3.65	1.77	I	0.002	0	0.998	Phypa_159404	F17A17.1; SET domain-containing protein [Arabidopsis thaliana]
scaffold_12_PP004071281R_1_gth	scaffold_12_FYBD1LQ02F7VB1_1_gth		1052590	1052598	TGCGGATGTTTTGCATGGGCAACGTACTTGCAGTAGTTGAAGAATC	CAGTAG	3	0	1	0		CAG	NA	rev	-0.48	-3.79	E	0.043	0.956	0	Phypa_66787	extremely serine rich protein [Candida albicans SC5314]
scaffold_12_PP004103247R_1_gth	scaffold_12_FYBD1LQ02GOC9A_1_gth,scaffold_12_FYBD1LQ02JFIWC_1_gth,scaffold_12_FYBD1LQ02HCXUU_1_gth		1096586	1096594	ACACATATTTTATTTATTTTTACTCATTTACAGGAGCGGATGCTGT	CAGGAG	6	0	3	0		TTG	NA	fwd	1.57	-5.01	E	0	1	0	Phypa_175357	F2O10.7; long-chain-fatty-acid--CoA ligase / long-chain acyl-CoA synthetase (LACS6) [EC:6.2.1.3] [KO:K01897] [Arabidopsis thaliana]
scaffold_12_PP020001102R_1_gth			2607273	2607281	GCAGGTCGTCCTTGATTCTTTTATCTTGTGCAGGAGCACGGGTTGG	CAGGAG	1	0	0	0		AAG	NA	rev	2.93	-4.69	E	0	1	0	Phypa_115080	F16M2.140; expressed protein [Arabidopsis thaliana]
scaffold_12_PP020001102R_2_gth	scaffold_12_FYBD1LQ02FG14U_2_gth		2654620	2654628	TCGGAGTGATCTTGTGTTCTAATGTGCTTGCAGAAGAATGCTAGCA	CAGAAG	2	0	1	0		AAT	NA	fwd	2.09	-2.68	E	0.025	0.975	0	Phypa_115015	F16M2.140; expressed protein [Arabidopsis thaliana]
scaffold_12_PP020001102R_2_gth			2653253	2653261	GCAGGTCGTCCTTGATTCTTTTATCTTGTGCAGGAGCACGGGTTGG	CAGGAG	1	0	0	0		AAG	NA	fwd	2.93	-4.69	E	0	1	0	Phypa_115015	F16M2.140; expressed protein [Arabidopsis thaliana]
scaffold_12_PP020031228R_1_gth			1043626	1043634	TGACCTGAAGTTGGGGTACTTGTGCTTTTGCAGCAGAGCTTGCATT	CAGCAG	1	0	0	0		CAG	NA	rev	1.68	-0.73	E	0.942	0.057	0	Phypa_66785	F23E12.140; transporter-related [Arabidopsis thaliana]
scaffold_12_PP020069258R_1_gth		scaffold_12_FYBD1LQ02G8UPK_1_gth	2400571	2400579	ACTTGCGTTGTCTGGGATCTAACAGTTTGCTAGCAGGTACAGCAGC	TAGCAG	0	1	0	1		GTT	NA	rev	-3.55	-0.2	I	0.12	0	0.88	Phypa_175443	putative GPAA1-like protein [Oryza sativa (japonica cultivar-group)]
scaffold_12_PPLS095L03.AB1_1_gth			2661237	2661245	GACAAATCTAAGAGTCTGAAAGGATCAGTGGAGGAGAAGGGCAGGG	GAGGAG	1	0	0	0		TTG	NA	fwd	-4.03	-5.22	E	0.047	0.909	0.044	Phypa_159424	#N/A
scaffold_12_PPLS117J22.AB1_1_gth			1642694	1642702	CTGAGCGCATGAAAGTGTGTTGTGTTGGACTAGGAGCTGGAGGTGA	TAGGAG	4	0	0	0		CGG	NA	rev	1	-2.27	E	0.017	0.983	0	Phypa_159396	#N/A
scaffold_120_BJ178761.1_1_gth	scaffold_120_FYBD1LQ02HBESG_1_gth		430476	430484	GTCTGATGCGAATAAAGATCCGTTTCTGTACAGGAGGCAGCAAGTG	CAGGAG	1	0	1	0		CAG	NA	rev	1.79	-3.17	E	0.001	0.999	0	Phypa_188513	Sucrose synthase 2 (Sucrose-UDP glucosyltransferase 2) [Pisum sativum]
scaffold_120_BJ186371.1_1_gth	scaffold_120_FYBD1LQ02GNNQL_1_gth,scaffold_120_FYBD1LQ02FFMYW_1_gth		893572	893580	GATTTCTTAGCTGATCAAATTTTGTTATTTCAGGAGCCTAGATAAG	CAGGAG	3	0	2	0		TGG	1	rev	1.91	-2.44	E	0.001	0.999	0	Phypa_166640	T9E8.90; human Rev interacting-like protein-related / hRIP protein-related [Arabidopsis thaliana]
scaffold_120_BJ186371.1_1_gth			893260	893268	TCTGCGACATTAAATTTAGCTACGTCTTGATAGGAGGTAACTGCTG	TAGGAG	1	0	0	0		CAG	0	rev	-0.79	-1.74	E	0.131	0.865	0.003	Phypa_166640	T9E8.90; human Rev interacting-like protein-related / hRIP protein-related [Arabidopsis thaliana]
scaffold_120_BJ188075.1_1_gth		scaffold_120_FYBD1LQ02H2O93_1_gth	901208	901216	CCGAGGTTTGTGACATAGGCGGCAGTTTGTTAGCAGTTTCGGTCGT	TAGCAG	0	2	0	1		TTG	UTR exon	fwd	-6.82	-3.85	I	0.095	0	0.905	Phypa_166641	contains ESTs C97332(C60019)
scaffold_120_BJ587413.1_1_gth	scaffold_120_FYBD1LQ02JFLSR_1_gth,scaffold_120_FYBD1LQ02HLPDV_1_gth,scaffold_120_FYBD1LQ02ID049_1_gth		517378	517386	GACATAATCATGTATAGAATGGTTTGTTTACAGGAGTGCTCGGATC	CAGGAG	2	0	3	0		ACA	NA	rev	2.2	-3.12	E	0	1	0	Phypa_166617	F3G5.31; PHD finger family protein [Arabidopsis thaliana]
scaffold_120_BY949370.1_1_gth	scaffold_120_FYBD1LQ02HUF0Y_1_gth,scaffold_120_FYBD1LQ02F3FOE_1_gth,scaffold_120_FYBD1LQ02GDTRK_1_gth,scaffold_120_FYBD1LQ02HIEU2_1_gth,scaffold_120_FYBD1LQ02IYQRN_1_gth,scaffold_120_FYBD1LQ02IQDY1_1_gth	scaffold_120_FYBD1LQ02G9HLB_1_gth	1183532	1183540	GCTGAATCGTGTTTCCTGTTTTTGAATAACCAGAAGTTGTACCAGA	CAGAAG	9	0	6	1	x	CAG	NA	fwd	0.24	-3.98	E	0.042	0.958	0	Phypa_166652	#N/A
scaffold_120_BY954511.1_1_gth		scaffold_120_FYBD1LQ02F5L8M_1_gth,scaffold_120_FYBD1LQ02GODU3_1_gth,scaffold_120_FYBD1LQ02F0HJK_1_gth	522104	522112	ACTTTGCCAGTGTGTCTTTGTGATAATGGGAAGCAGCTGAAGTCTA	AAGCAG	0	4	0	3		AAG	NA	rev	-1.41	0.81	I	0.261	0	0.739	Phypa_166617	F3G5.31; PHD finger family protein [Arabidopsis thaliana]
scaffold_120_BY954511.1_1_gth		scaffold_120_FYBD1LQ02F5L8M_1_gth,scaffold_120_FYBD1LQ02GDP8S_1_gth,scaffold_120_FYBD1LQ02GODU3_1_gth	521585	521593	TATTTTGTAACGCATTCATTCATATTCTTTGAGCAGCTCACGGGAA	GAGCAG	0	4	0	3		CAG	0	rev	-2.77	0.64	I	0.003	0	0.997	Phypa_166617	F3G5.31; PHD finger family protein [Arabidopsis thaliana]
scaffold_120_BY972392.1_1_gth			66722	66730	TTAAACTGAGAAACGCAGTGTCGTGAGTGGTAGCAGGAATTGTATT	TAGCAG	0	2	0	0		CCG	NA	rev	-2.89	0.19	I	0.271	0	0.729	EuGene_UTR_trim_ren_120_1_mRNA	AP2-domain DNA-binding protein [Catharanthus roseus]
scaffold_120_CBAX12170.B1_1_gth			516436	516444	TAGTGATGCTTTATTATACTGCATTTTGGTGAGCAGGGTTTCTGTA	GAGCAG	0	5	0	0		CAG	0	rev	-4.28	0.89	I	0	0	1	Phypa_166617	F3G5.31; PHD finger family protein [Arabidopsis thaliana]
scaffold_120_CBAX2054.G1_1_gth		scaffold_120_FYBD1LQ02GE60L_1_gth,scaffold_120_FYBD1LQ02I318C_1_gth,scaffold_120_FYBD1LQ02JHUG9_1_gth,scaffold_120_FYBD1LQ02I0XCB_1_gth,scaffold_120_FYBD1LQ02IDNFZ_1_gth,scaffold_120_FYBD1LQ02GFZLL_1_gth,scaffold_120_FYBD1LQ02JWYQS_1_gth,scaffold_120_FYBD1LQ02GSXYQ_1_gth,scaffold_120_FYBD1LQ02FSC1Y_1_gth,scaffold_120_FYBD1LQ02GI591_1_gth,scaffold_120_FYBD1LQ02FQ111_1_gth,scaffold_120_FYBD1LQ02JBZ…	534497	534505	GACATGTGCTGAGCACAAATTTGTGTTGGCAAGCAGCAGGTAGCTA	AAGCAG	0	7	0	12		AAT	NA	rev	-2.47	-0.09	I	0.085	0	0.915	Phypa_107013	T6D22.20; lactoylglutathione lyase
scaffold_120_CBAX5582.G1_1_gth		scaffold_120_FYBD1LQ02ILMW3_1_gth,scaffold_120_FYBD1LQ02H3U9B_1_gth,scaffold_120_FYBD1LQ02GV262_1_gth,scaffold_120_FYBD1LQ02J6QRQ_1_gth	784280	784288	GCTAGTCAGCTAACTTTCTATTGTGGATTGGAGCAGGTATCAGCCG	GAGCAG	0	5	0	4		GAG	0	rev	-1.3	3.63	I	0.022	0	0.978	Phypa_215875	F25P22.29; expressed protein [Arabidopsis thaliana]
scaffold_120_CBAX600.B2_1_gth		scaffold_120_FYBD1LQ02F9GVC_1_gth	546732	546740	GGTTCCGTGACTCTTACCCTTTGTTCTTTTGAGCAGATTAGAAAGT	GAGCAG	0	2	0	1		AAG	1	rev	-3.47	0.94	I	0.002	0	0.998	Phypa_166622	T3F17.29; transmembrane protein-related [Arabidopsis thaliana]
scaffold_120_PP015008247R_1_gth		scaffold_120_FYBD1LQ02J03WA_1_gth,scaffold_120_FYBD1LQ02HMG7P_1_gth,scaffold_120_FYBD1LQ02GNC5O_1_gth,scaffold_120_FYBD1LQ02FE7PN_1_gth	891623	891631	AGGAGCTAATAAAGAGATTGTTTTTATGTCAAGCAGGATTTTTTTG	AAGCAG	0	1	0	4		AAA	0	rev	-3.96	-0.62	I	0.059	0	0.941	Phypa_166640	T9E8.90; human Rev interacting-like protein-related / hRIP protein-related [Arabidopsis thaliana]
scaffold_120_PP015051171R_1_gth	scaffold_120_FYBD1LQ02HQXJE_1_gth,scaffold_120_FYBD1LQ02HDW61_1_gth,scaffold_120_FYBD1LQ02FMDO8_1_gth,scaffold_120_FYBD1LQ02HOM4K_1_gth,scaffold_120_FYBD1LQ02I7ZSV_1_gth,scaffold_120_FYBD1LQ02F4UGC_1_gth,scaffold_120_FYBD1LQ02IQ8RK_1_gth,scaffold_120_FYBD1LQ02IYFNK_1_gth,scaffold_120_FYBD1LQ02G5CWE_1_gth,scaffold_120_FYBD1LQ02G1GCM_1_gth,scaffold_120_FYBD1LQ02HHF5I_1_gth,scaffold_120_FYBD1LQ02FS6…		106939	106947	CTGTTCTTGCTGTTGCTCGAATTGTGTTTGCAGAAGCGTATGACAA	CAGAAG	4	0	18	0		TCG	2	fwd	1.88	-3.29	E	0.005	0.995	0	Phypa_62970	F23N19.15; expressed protein [Arabidopsis thaliana]
scaffold_120_PP015061309R_1_gth		scaffold_120_FYBD1LQ02G5S4H_1_gth	1192187	1192195	TTCTAATAGTAAGAGCTGTCCACTGTGGATGAGCAGTTGCTGAAGC	GAGCAG	0	1	0	1		CCG	NA	fwd	-2.67	1.58	I	0.001	0	0.999	Phypa_84195	#N/A
scaffold_120_PP020027130R_1_gth		scaffold_120_FYBD1LQ02GITKY_1_gth	1150815	1150823	GTGACAGCACCACTGATAGTGTCTTGGATTCAGCAGGAAGGTTCAG	CAGCAG	1	1	0	1	x	AAG	NA	fwd	0.17	1.32	EI	0.949	0	0.051	EuGene_UTR_trim_ren_120_86_mRNA	putative c-myb-like transcription factor [Physcomitrella patens] gb|AAF78888.1|AF189786_1 putative c-myb-like transcription factor [Physcomitrella patens]
scaffold_120_PP020027130R_1_gth		scaffold_120_FYBD1LQ02IJBCW_1_gth	1151625	1151633	TAAGGTATTAATTATTGAATGTATTTTCTTGAGCAGGGCTTGGAAG	GAGCAG	0	2	0	1		GAC	NA	fwd	-0.29	4.92	I	0.01	0	0.99	EuGene_UTR_trim_ren_120_86_mRNA	putative c-myb-like transcription factor [Physcomitrella patens] gb|AAF78888.1|AF189786_1 putative c-myb-like transcription factor [Physcomitrella patens]
scaffold_120_PPLS024N13.AB1_1_gth	scaffold_120_FYBD1LQ02HQXJE_1_gth,scaffold_120_FYBD1LQ02HDW61_1_gth,scaffold_120_FYBD1LQ02FMDO8_1_gth,scaffold_120_FYBD1LQ02HOM4K_1_gth,scaffold_120_FYBD1LQ02I7ZSV_1_gth,scaffold_120_FYBD1LQ02F4UGC_1_gth,scaffold_120_FYBD1LQ02IQ8RK_1_gth,scaffold_120_FYBD1LQ02IYFNK_1_gth,scaffold_120_FYBD1LQ02G5CWE_1_gth,scaffold_120_FYBD1LQ02G1GCM_1_gth,scaffold_120_FYBD1LQ02HHF5I_1_gth,scaffold_120_FYBD1LQ02FS6…		106740	106748	TAAGATGCTCCTATCCTTTTTACAATGGTACAGGAGGTGGAGGACA	CAGGAG	8	0	12	0		GTG	0	fwd	2.03	-2.81	E	0.001	0.999	0	Phypa_62970	F23N19.15; expressed protein [Arabidopsis thaliana]
scaffold_120_PPLS037N14.AB1_1_gth		scaffold_120_FYBD1LQ02HNPEP_1_gth,scaffold_120_FYBD1LQ02IBKOH_1_gth,scaffold_120_FYBD1LQ02F7S08_1_gth	374720	374728	AGAATCTGATTGGTTAATGTTGTTGAGGTCAAGCAGGTGGAAGAAT	AAGCAG	0	5	0	2		CAG	NA	rev	-1.68	1.64	I	0.148	0	0.852	Phypa_135530	F19K23.17; expressed protein [Arabidopsis thaliana]
scaffold_121_AW145686.1_1_gth			935504	935512	GCTTCTGGCGGAACTGGAGTGTTCCTCAACGAGGAGAGGTCTTCAT	GAGGAG	1	0	0	0		AGT	NA	rev	-7.69	-8.37	E	0.454	0.06	0.486	Phypa_166675	F17M19.10; expressed protein [Arabidopsis thaliana]
scaffold_121_BJ597141.1_1_gth	scaffold_121_FYBD1LQ02HWPP7_1_gth		1144351	1144359	TTTAAATCACTGATCAGCTGCCTTTAACGACAGGAGTCAAGGAGGT	CAGGAG	1	0	1	0		CAG	NA	fwd	0.24	-4.23	E	0	1	0	Phypa_135647	MXK3.19; Cyclin-dependent kinase C;2 [Arabidopsis thaliana]
scaffold_121_BY947665.1_1_gth	scaffold_121_FYBD1LQ02F039U_1_gth		826238	826246	ATTTTCATTACTTGAACTGAAAATGTGTTGCAGGAGGCCGAGCTTG	CAGGAG	2	0	1	0		CTG	0	rev	4.08	-1.07	E	0.005	0.995	0	Phypa_188612	F12K11.12; enoyl-CoA hydratase/isomerase family protein [Arabidopsis thaliana]
scaffold_121_BY947665.1_1_gth	scaffold_121_FYBD1LQ02HQQLF_1_gth		827158	827166	TGCCTTAAAAACTACTCTGGTGTTGGCGAACAGGAGATTACTTGGG	CAGGAG	2	0	1	0		TTG	2	rev	1.19	-3.13	E	0.001	0.999	0	Phypa_188612	F12K11.12; enoyl-CoA hydratase/isomerase family protein [Arabidopsis thaliana]
scaffold_121_CBAW1630.B1_1_gth		scaffold_121_FYBD1LQ02HVG9F_1_gth,scaffold_121_FYBD1LQ02G36GE_1_gth,scaffold_121_FYBD1LQ02JS6F9_1_gth,scaffold_121_FYBD1LQ02GE7AO_1_gth,scaffold_121_FYBD1LQ02FYB3B_1_gth,scaffold_121_FYBD1LQ02FGXWM_1_gth,scaffold_121_FYBD1LQ02H6KNY_1_gth,scaffold_121_FYBD1LQ02JQ9BF_1_gth,scaffold_121_FYBD1LQ02HGEUD_1_gth,scaffold_121_FYBD1LQ02JUPZQ_1_gth,scaffold_121_FYBD1LQ02JZ4P3_1_gth,scaffold_121_FYBD1LQ02H77…	1195946	1195954	TCGTGTTGTACGCTAACAGTTGTATTTCTTGAGCAGCTGGGCACAA	GAGCAG	0	5	0	12		CCA	0	fwd	-2.12	1.62	I	0.004	0	0.996	Phypa_107034	F6N23.1; beta-amylase
scaffold_121_PP015051063R_1_gth			1037802	1037810	TCATCCTCGTCTGCTCCGTTTATAAACTTGCAGCAGCACATCAGGC	CAGCAG	1	0	0	0		ACT	NA	rev	1.12	-1.7	E	0.655	0.344	0	Phypa_84277	F15G16.80; expressed protein [Arabidopsis thaliana]
scaffold_121_PP020018324R_1_gth		scaffold_121_FYBD1LQ02IX1OB_1_gth,scaffold_121_FYBD1LQ02JS4B3_1_gth,scaffold_121_FYBD1LQ02FW87F_1_gth	684344	684352	TTGACCTATTGGGGAGTTCGTTTTGCATCTGAGCAGATACTTAGAA	GAGCAG	0	1	0	3		AAA	1	fwd	-3.56	0.91	I	0.001	0	0.999	Phypa_84247	F17K2.5; expressed protein [Arabidopsis thaliana]
scaffold_121_PP020044166R_1_gth			199150	199158	GGTTGCATGGCGTTGTCAACTTCTATATTCAAGCAGGAGAATGGCA	AAGCAG	0	2	0	0		CAG	0	rev	-2.11	0.35	I	0.151	0	0.849	Phypa_188592	T2J15.4; Ku80 family protein [Arabidopsis thaliana]
scaffold_122_BJ945602.1_1_gth			773737	773745	GCGTAAATTATTTAAATTTTCAGGGTCGAGCAGCAGGCCAAGCCGT	CAGCAG	0	2	0	0		ACG	NA	fwd	-3.89	-3.37	I	0.879	0.01	0.111	Phypa_135711	AP22.41; metallopeptidase M24 family protein [Arabidopsis thaliana]
scaffold_122_BJ952894.1_1_gth	scaffold_122_FYBD1LQ02J1GZ6_1_gth,scaffold_122_FYBD1LQ02F9ZW8_1_gth,scaffold_122_FYBD1LQ02HP8HM_1_gth,scaffold_122_FYBD1LQ02FYBQ2_1_gth,scaffold_122_FYBD1LQ02GPWHW_1_gth,scaffold_122_FYBD1LQ02F48HN_1_gth,scaffold_122_FYBD1LQ02FM9RW_1_gth,scaffold_122_FYBD1LQ02F4OB0_1_gth		333260	333268	ATTTCTTTCTCTGAGGTGTAATGTGATCTGCAGAAGTGGAGTGCTT	CAGAAG	2	0	8	0		GAG	2	fwd	1	-4.56	E	0.003	0.997	0	Phypa_166694	F4F15.140; F-box family protein / WD-40 repeat family protein [Arabidopsis thaliana]
scaffold_122_PP020014377R_1_gth		scaffold_122_FYBD1LQ02HSMZB_1_gth	966818	966826	TTCAATCTGTTAAGCCTTTGAATGTGCGTGGAGCAGATATTTTTGG	GAGCAG	0	1	0	1		CTG	NA	rev	-3.85	-0.2	I	0.012	0	0.988	Phypa_234155	PHO1-7 [Physcomitrella patens]
scaffold_122_PP020025263R_1_gth			902551	902559	GTGAAGCGAGTGGCCGCCACTGAGTCCATCAAGGAGATGAAAGCAG	AAGGAG	1	0	0	0		AAG	NA	fwd	-6.62	-7.72	E	0.488	0.484	0.028	EuGene_UTR_trim_ren_122_55_mRNA	#N/A
scaffold_122_PP020045185R_1_gth	scaffold_122_FYBD1LQ02J0IXS_1_gth,scaffold_122_FYBD1LQ02HFJAY_1_gth,scaffold_122_FYBD1LQ02JMCQB_1_gth		41273	41281	AACATGTCTTATCGTTCGTCTGATTGCATTCAGGAGCAAGAACAAA	CAGGAG	1	0	3	0		GAG	NA	rev	2.75	-2.79	E	0	1	0	EuGene_UTR_trim_ren_122_3_mRNA	#N/A
scaffold_122_PP030001012R_1_gth	scaffold_122_FYBD1LQ02HQEOS_1_gth		472228	472236	TCTGAATGTGTGCATCTCTTTTACTCCATGCAGGAGAAGCCGAGTA	CAGGAG	2	0	1	0		AAG	NA	fwd	1.19	-5.33	E	0	1	0	EuGene_UTR_trim_ren_122_28_mRNA	unnamed protein product [Vitis vinifera]
scaffold_123_BJ171137.1_1_gth		scaffold_123_FYBD1LQ02JF8S6_1_gth,scaffold_123_FYBD1LQ02GR1MZ_1_gth,scaffold_123_FYBD1LQ02JR3X2_1_gth,scaffold_123_FYBD1LQ02GH37Y_1_gth,scaffold_123_FYBD1LQ02F4XP9_1_gth,scaffold_123_FYBD1LQ02JC6FW_1_gth,scaffold_123_FYBD1LQ02I3NV8_1_gth,scaffold_123_FYBD1LQ02JRZ6S_1_gth,scaffold_123_FYBD1LQ02HGD2B_1_gth,scaffold_123_FYBD1LQ02GJ8AH_1_gth	120893	120901	TACTCTTCTTTTTATGTTGCTATCTGCGCATAGCAGGATAATAATC	TAGCAG	0	8	0	10		AAT	0	fwd	-0.92	1.08	I	0.638	0	0.362	Phypa_216017	F18O22.40; COP9 complex subunit 3
scaffold_123_BJ204951.1_1_gth	scaffold_123_FYBD1LQ02GUGEL_1_gth,scaffold_123_FYBD1LQ02JFNNU_1_gth,scaffold_123_FYBD1LQ02JG6R9_1_gth,scaffold_123_FYBD1LQ02HZBD6_1_gth,scaffold_123_FYBD1LQ02JSAHX_1_gth,scaffold_123_FYBD1LQ02J328Y_1_gth,scaffold_123_FYBD1LQ02HXHM0_1_gth,scaffold_123_FYBD1LQ02F3XFI_1_gth,scaffold_123_FYBD1LQ02GS388_1_gth		978311	978319	GTTAGACTTACGCAAGGTGTGCGGATGTGGCAGGAGGATGATGATA	CAGGAG	2	0	9	0		GAA	NA	rev	1.71	-2.08	E	0.005	0.995	0	Phypa_216093	F15M7.13; ubiquitin-specific protease 12 (UBP12) [EC:3.1.2.15] [Arabidopsis thaliana]
scaffold_123_BJ586621.1_1_gth	scaffold_123_FYBD1LQ02F85Y5_1_gth		1051956	1051964	TCTACAATGTACTATATGCATTGATGTGTGCAGGAGTTCGGAGATT	CAGGAG	8	0	1	0		CAG	2	rev	4.59	-1.86	E	0.001	0.999	0	Phypa_21434	F7G19.11; protein kinase
scaffold_123_BJ943131.1_1_gth		scaffold_123_FYBD1LQ02G748U_1_gth,scaffold_123_FYBD1LQ02GT9SP_1_gth,scaffold_123_FYBD1LQ02HVD07_1_gth,scaffold_123_FYBD1LQ02ICSFH_1_gth,scaffold_123_FYBD1LQ02JR6JA_1_gth,scaffold_123_FYBD1LQ02GBGN4_1_gth,scaffold_123_FYBD1LQ02JTEVX_1_gth,scaffold_123_FYBD1LQ02JD18F_1_gth,scaffold_123_FYBD1LQ02GGIM6_1_gth,scaffold_123_FYBD1LQ02HAALL_1_gth,scaffold_123_FYBD1LQ02FKG8T_1_gth	124574	124582	GTTATGCTGGTTTGCATTGGATTTGATTATGAGCAGGTTACTTACC	GAGCAG	0	5	0	11		GCC	NA	fwd	-2.45	1.78	I	0.001	0	0.999	Phypa_135823	F6F3.4; ORMDL family protein [Arabidopsis thaliana]
scaffold_123_CBAX5334.G1_1_gth	scaffold_123_FYBD1LQ02IX7LF_1_gth,scaffold_123_FYBD1LQ02F3SAM_1_gth,scaffold_123_FYBD1LQ02IUJ1O_1_gth		462441	462449	ACTTTAAGCAGATATGCCCTTGGACACCTGCAGGAGATGGTGACAA	CAGGAG	2	0	3	0		AAG	NA	rev	1.47	-4.16	E	0	1	0	Phypa_18395	F23H24.6; expressed protein [Arabidopsis thaliana]
scaffold_123_PP015043362R_1_gth			206524	206532	CCTTGCGACTACACGTTTGACAGCTGCGATAAGGAGTCTGCTGTCG	AAGGAG	1	0	0	0		TGG	NA	fwd	-4.95	-7	E	0.038	0.947	0.015	Phypa_216023	F14L17.10; kelch repeat-containing F-box family protein [Arabidopsis thaliana]
scaffold_123_PP020021203R_1_gth			445354	445362	TCTGGCAAGTCCTGGGAGGGCGGGGGTTGAAAGGAGGGGAGGATGG	AAGGAG	0	1	0	0		GAC	NA	rev	-3.98	-4.62	I	0.17	0.768	0.062	Phypa_188716	T32A16.60; expressed protein [Arabidopsis thaliana]
scaffold_123_PP020034193R_1_gth	scaffold_123_FYBD1LQ02GCGC9_1_gth,scaffold_123_FYBD1LQ02IS1VU_1_gth,scaffold_123_FYBD1LQ02II0TZ_1_gth,scaffold_123_FYBD1LQ02IM263_1_gth,scaffold_123_FYBD1LQ02IYSMS_1_gth,scaffold_123_FYBD1LQ02FLQRX_1_gth,scaffold_123_FYBD1LQ02I4B0H_1_gth,scaffold_123_FYBD1LQ02INCXH_1_gth		933079	933087	AGTGATGAAGATTGTTCACTTGATATGTTACAGAAGTTGTTGCGGG	CAGAAG	1	0	8	0		GAG	NA	fwd	-0.43	-3.82	E	0.015	0.985	0	Phypa_216087	FCAALL.214; SET domain-containing protein [Arabidopsis thaliana]
scaffold_123_PP020034193R_1_gth		scaffold_123_FYBD1LQ02I25WD_1_gth,scaffold_123_FYBD1LQ02H2XMV_1_gth,scaffold_123_FYBD1LQ02F1T6V_1_gth,scaffold_123_FYBD1LQ02JK3LF_1_gth,scaffold_123_FYBD1LQ02IK7Z8_1_gth	934397	934405	ATGAAGAACCGTATTCATTGCCGTCTTCTGGAGCAGGGTCACAGCT	GAGCAG	0	1	0	5		TAA	1	fwd	-4.84	-0.21	I	0.005	0	0.995	Phypa_216087	FCAALL.214; SET domain-containing protein [Arabidopsis thaliana]
scaffold_123_PPLS115I08.AB1_1_gth	scaffold_123_FYBD1LQ02HS84Y_1_gth,scaffold_123_FYBD1LQ02JLR5G_1_gth,scaffold_123_FYBD1LQ02HRU5E_1_gth,scaffold_123_FYBD1LQ02HHII8_1_gth,scaffold_123_FYBD1LQ02H6MC0_1_gth		991529	991537	CCCTTTGGCGTTCCGTCTGTTGTGTTTGTTTAGGAGTCTTTTGCAA	TAGGAG	6	0	5	0		TCG	0	fwd	-0.67	-3.74	E	0.003	0.997	0	Phypa_166751	F15H11.2; expressed protein [Arabidopsis thaliana]
scaffold_124_BJ180809.1_1_gth	scaffold_124_FYBD1LQ02H8DJU_1_gth,scaffold_124_FYBD1LQ02JMWAA_1_gth,scaffold_124_FYBD1LQ02IPVRF_1_gth		574520	574528	TGATGTGGTACATGTCGATTTTTTTCTCCTCAGAAGGTATATTTGA	CAGAAG	0	1	2	0	x	AAG	NA	fwd	-1.88	-2.42	I	0.426	0.552	0.022	Phypa_188822	F25G13.100; oxidoreductase
scaffold_124_BJ587997.1_1_gth	scaffold_124_FYBD1LQ02HO9AU_1_gth		658541	658549	TAGTGAGCACTTGTTACTTTCATGTTCTTACAGGAGGTCAGTCTGA	CAGGAG	2	0	1	0		CAG	UTR exon	rev	2.34	-2.26	E	0.002	0.998	0	Phypa_166782	#N/A
scaffold_124_BY970705.1_1_gth	scaffold_124_FYBD1LQ02JB4MY_1_gth,scaffold_124_FYBD1LQ02JJMPV_1_gth		248140	248148	AACTCGTAACATATTTATCTAATTTTACTGCAGGAGGATTTTGAGA	CAGGAG	2	0	2	0		CAG	NA	fwd	1.95	-2.54	E	0.001	0.999	0	Phypa_14095	F11M15.16; tRNA methyl transferase family protein [EC:2.1.1.61] [KO:K00566] [Arabidopsis thaliana]
scaffold_124_CBAW2187.B1_1_gth	scaffold_124_FYBD1LQ02I9Q5Q_1_gth,scaffold_124_FYBD1LQ02G7UEX_1_gth,scaffold_124_FYBD1LQ02HZ6M7_1_gth		1159409	1159417	AATGTAGGGTTGGGCTTTGTGTGTTTGCTGCAGGAGGCATTGCGTA	CAGGAG	3	0	3	0		CAG	0	fwd	2.06	-3.46	E	0	1	0	Phypa_216156	MDC11.13; transducin family protein / WD-40 repeat family protein [Arabidopsis thaliana]
scaffold_124_PP001035073R_1_gth	scaffold_124_FYBD1LQ02FHNXY_1_gth,scaffold_124_FYBD1LQ02HC69R_1_gth,scaffold_124_FYBD1LQ02HIQCO_1_gth,scaffold_124_FYBD1LQ02IU0MR_1_gth,scaffold_124_FYBD1LQ02IPMWP_1_gth,scaffold_124_FYBD1LQ02IDO8X_1_gth	scaffold_124_FYBD1LQ02FZAWX_1_gth	677859	677867	TTGTCCTCATGCTTGTGAAGCGCCTGTATGCAGCAGCAAAGGGGAA	CAGCAG	1	1	5	1	x	AAG	NA	fwd	-0.24	-2.68	EI	0.544	0.455	0.001	Phypa_166784	T22E16.190; zinc finger (C3HC4-type RING finger) family protein [Arabidopsis thaliana]
scaffold_124_PP020022178R_1_gth		scaffold_124_FYBD1LQ02JJUKN_1_gth	729557	729565	GTTCTAGATTTTAGTCTAATTTATTGTTCTAAGCAGGATTGGGACT	AAGCAG	0	1	0	1		ATC	NA	rev	-4.46	0.36	I	0.005	0	0.995	Phypa_188826	T22J18.20; phosphoinositide phosphatase family protein [Arabidopsis thaliana]
scaffold_124_PP020030176R_1_gth	scaffold_124_FYBD1LQ02JOXBK_1_gth,scaffold_124_FYBD1LQ02IA35G_1_gth,scaffold_124_FYBD1LQ02G1IEI_1_gth		524438	524446	GCCATGCTGTTTGATACTTGAAATTTGATACAGGAGAACGAAAATA	CAGGAG	5	0	3	0		GAG	0	rev	2.4	-2.83	E	0.001	0.999	0	Phypa_135905	F28N24.6; peroxisomal targeting signal type 2 receptor (PEX7) [Arabidopsis thaliana]
scaffold_124_PP020030176R_1_gth			523803	523811	TAACTGCACTGATTAGTCTATCGTGGAGTGGAGCAGGGCGTCGGTG	GAGCAG	0	4	0	0		AGT	1	rev	-2.29	1.76	I	0.013	0	0.987	Phypa_135905	F28N24.6; peroxisomal targeting signal type 2 receptor (PEX7) [Arabidopsis thaliana]
scaffold_124_PP030014063R_1_gth		scaffold_124_FYBD1LQ02FWCS7_1_gth	146163	146171	CTCACTCTCATCTTATATCATTGTTTTCTTGAGCAGAGCTTTGCAA	GAGCAG	0	7	0	1		AAG	2	fwd	-1.58	2.64	I	0.005	0	0.995	Phypa_216124	F24D7.12; protease-associated (PA) domain-containing protein [Arabidopsis thaliana]
scaffold_124_PPLS043C13.AB1_1_gth	scaffold_124_FYBD1LQ02FWCS7_1_gth		147574	147582	CATTTGTGTTTGTTTCATGTTTACGTTATGCAGGAGGGAGGAGATC	CAGGAG	2	0	1	0		AAG	NA	fwd	2.7	-2.8	E	0.001	0.999	0	Phypa_216124	F24D7.12; protease-associated (PA) domain-containing protein [Arabidopsis thaliana]
scaffold_125_BJ195050.1_1_gth		scaffold_125_FYBD1LQ02HAYJB_1_gth,scaffold_125_FYBD1LQ02HE436_1_gth,scaffold_125_FYBD1LQ02JM2Z5_1_gth,scaffold_125_FYBD1LQ02INEHP_1_gth,scaffold_125_FYBD1LQ02JGH8L_1_gth	255160	255168	GTGGCTTGATTGTCTGCTTTTTTTTGGATTGAGCAGCTTGGGTTGC	GAGCAG	0	9	0	5		GAG	NA	fwd	-2.55	1	I	0.003	0	0.997	Phypa_17826	AP22.45; abscisic acid-responsive HVA22 family protein [Arabidopsis thaliana]
scaffold_125_BJ943022.1_1_gth	scaffold_125_FYBD1LQ02GR1SY_1_gth,scaffold_125_FYBD1LQ02I1YXX_1_gth		483968	483976	TGTAACTGATTGTTATTGCGAACTGGTGTGCAGCAGCTTTAGACCC	CAGCAG	1	0	2	0		CTG	1	rev	2.43	0.63	E	0.973	0.026	0	Phypa_166811	Riboflavin biosynthesis protein ribAB
scaffold_125_PP020042135R_1_gth		scaffold_125_FYBD1LQ02HSWA1_1_gth,scaffold_125_FYBD1LQ02IO999_1_gth,scaffold_125_FYBD1LQ02IFMGJ_1_gth,scaffold_125_FYBD1LQ02JAY5G_1_gth,scaffold_125_FYBD1LQ02GXSVM_1_gth,scaffold_125_FYBD1LQ02G8EPS_1_gth,scaffold_125_FYBD1LQ02F8F9C_1_gth,scaffold_125_FYBD1LQ02GLF62_1_gth,scaffold_125_FYBD1LQ02H7A0P_1_gth,scaffold_125_FYBD1LQ02G3DWC_1_gth,scaffold_125_FYBD1LQ02HUUTH_1_gth,scaffold_125_FYBD1LQ02G9J…	480424	480432	CTGATTTGATTGTGCTGAACATGTATGTCTTAGCAGATATTGCAAG	TAGCAG	1	3	0	14	x	CAG	NA	rev	-0.15	3.01	EI	0.416	0	0.584	Phypa_166811	Riboflavin biosynthesis protein ribAB
scaffold_126_AW509892.1_1_gth		scaffold_126_FYBD1LQ02GZBLJ_1_gth,scaffold_126_FYBD1LQ02ICFML_1_gth	467491	467499	GCGAGGCTGCACTATGATCTGTTGTTGAACAAGCAGAGAAAGGAGA	AAGCAG	0	2	0	2		AAG	NA	rev	-2.8	-0.43	I	0.084	0	0.916	Phypa_166852	MCL19.24; ornithine--oxo-acid aminotransferase (ornithine aminotransferase/ornithine ketoacid aminotransferase)
scaffold_126_BJ594194.1_2_gth		scaffold_126_FYBD1LQ02F5ONG_2_gth,scaffold_126_FYBD1LQ02I0LWH_2_gth,scaffold_126_FYBD1LQ02I2PQY_1_gth	423055	423063	ATTATTAGGCAACTGAAGTCAGTGTTGTTTGAGCAGATCAAAATAC	GAGCAG	0	2	0	3		CAG	NA	rev	-4.74	0.62	I	0.001	0	0.999	Phypa_136174	T2G17.8; expressed protein [Arabidopsis thaliana]
scaffold_126_BJ967430.1_1_gth	scaffold_126_FYBD1LQ02JLXYR_1_gth,scaffold_126_FYBD1LQ02HVIMT_1_gth,scaffold_126_FYBD1LQ02HS60D_1_gth,scaffold_126_FYBD1LQ02GUAI3_1_gth,scaffold_126_FYBD1LQ02FHOW1_1_gth,scaffold_126_FYBD1LQ02HNUYY_1_gth,scaffold_126_FYBD1LQ02FNPE0_1_gth,scaffold_126_FYBD1LQ02INMM1_1_gth,scaffold_126_FYBD1LQ02I2V5Y_1_gth,scaffold_126_FYBD1LQ02JV1CP_1_gth,scaffold_126_FYBD1LQ02JP97S_1_gth,scaffold_126_FYBD1LQ02H6W…		740903	740911	ATGCTAAGGTTGGGAAGGGATGGTGTTGTGCAGAAGGAGGAGAAGA	CAGAAG	80	2	16	0	x	GAC	NA	fwd	1.82	-2.56	EI	0.044	0.956	0	Phypa_136081	60S ribosomal protein L6 (YL16-like) [Mesembryanthemum crystallinum]
scaffold_126_BY946868.1_1_gth		scaffold_126_FYBD1LQ02FWLMP_1_gth,scaffold_126_FYBD1LQ02F5ONG_1_gth,scaffold_126_FYBD1LQ02I0LWH_1_gth	407782	407790	CAAGGTAAAGTCTCATTTGTGTTAATGTTTGAGCAGATCAAAATAC	GAGCAG	0	3	0	3		CAG	2	fwd	-2.62	1.46	I	0.003	0	0.997	Phypa_188925	T2G17.7; expressed protein [Arabidopsis thaliana]
scaffold_126_BY947355.1_1_gth	scaffold_126_FYBD1LQ02GWPN8_1_gth,scaffold_126_FYBD1LQ02FMZDI_1_gth,scaffold_126_FYBD1LQ02F89XR_1_gth,scaffold_126_FYBD1LQ02ISYTF_1_gth,scaffold_126_FYBD1LQ02GWKI7_1_gth		1218725	1218733	TCTGATTTAGCAAGGTGTGTTGAATCTAAACAGTAGCCGCAGCCTT	CAGTAG	2	0	5	0		CAG	NA	rev	0.16	-1.76	E	0.301	0.698	0.001	Phypa_188998	Transcription factor HBP-1b(c38) [Triticum aestivum]
scaffold_126_BY947355.1_1_gth	scaffold_126_FYBD1LQ02FMZDI_1_gth,scaffold_126_FYBD1LQ02F89XR_1_gth,scaffold_126_FYBD1LQ02ISYTF_1_gth,scaffold_126_FYBD1LQ02GWKI7_1_gth,scaffold_126_FYBD1LQ02IST3B_1_gth	scaffold_126_FYBD1LQ02IJVDM_1_gth	1219145	1219153	AACCTGAGTGATGCATGTTTGTGATTTTCTTAGCAGGGATTATATC	TAGCAG	2	1	5	1	x	CAG	NA	rev	-0.85	1.45	EI	0.244	0	0.756	Phypa_188998	Transcription factor HBP-1b(c38) [Triticum aestivum]
scaffold_126_BY969597.1_1_gth	scaffold_126_FYBD1LQ02G6IS5_1_gth	scaffold_126_FYBD1LQ02FWSEO_1_gth,scaffold_126_FYBD1LQ02F6VWJ_1_gth,scaffold_126_FYBD1LQ02GCJTU_1_gth,scaffold_126_FYBD1LQ02IRREV_1_gth,scaffold_126_FYBD1LQ02HE4TA_1_gth,scaffold_126_FYBD1LQ02HASEY_1_gth,scaffold_126_FYBD1LQ02HJLD9_1_gth	469274	469282	ATTCACTATCTTATTAGTCGCTCGCTTACTTAGCAGGAAATCTCAG	TAGCAG	0	8	1	7	x	CGG	NA	rev	-4.56	-1.29	I	0.041	0	0.959	Phypa_166852	MCL19.24; ornithine--oxo-acid aminotransferase (ornithine aminotransferase/ornithine ketoacid aminotransferase)
scaffold_126_BY974873.1_1_gth			740909	740917	CTAAGGTTGGGAAGGGATGGTGTTGTGCAGAAGGAGGAGAAGAGTT	AAGGAG	2	1	0	0	x	AGT	NA	fwd	-2.56	-4.09	EI	0.048	0.945	0.007	Phypa_136081	60S ribosomal protein L6 (YL16-like) [Mesembryanthemum crystallinum]
scaffold_126_BY974873.1_2_gth			770698	770706	CTAAGGTTGGGAAGGGATGGTGTTGTGCAGAAGGAGGAGAAGAGTT	AAGGAG	2	1	0	0	x	AGT	NA	rev	-2.56	-4.09	EI	0.048	0.945	0.007	Phypa_136200	60S ribosomal protein L6 (YL16-like) [Mesembryanthemum crystallinum]
scaffold_126_BY983300.1_1_gth			29220	29228	GCTCTTCTTTTCATGCAGTTCGTTTCATTTCAGGAGAGGATAGAGT	CAGGAG	2	0	0	0		ATG	NA	fwd	-3.28	-6.98	E	0.001	0.999	0	Phypa_166827	F14F8.90; F-box protein family [Arabidopsis thaliana]
scaffold_126_BY983633.1_1_gth	scaffold_126_FYBD1LQ02G48DF_1_gth,scaffold_126_FYBD1LQ02GY9LQ_1_gth		340927	340935	CCCTCTTAGTAGCTCTTATTGGTCGTAGCGCAGAAGCTGCAGGTGT	CAGAAG	3	0	2	0		TTG	NA	rev	-2.1	-6.93	E	0.002	0.998	0	Phypa_188912	F22I13.1; protein kinase family protein [Arabidopsis thaliana]
scaffold_126_BY988394.1_1_gth	scaffold_126_FYBD1LQ02FZ3M0_1_gth	scaffold_126_FYBD1LQ02IX7R0_1_gth,scaffold_126_FYBD1LQ02F91VW_1_gth,scaffold_126_FYBD1LQ02IRWYH_1_gth,scaffold_126_FYBD1LQ02HRLUQ_1_gth,scaffold_126_FYBD1LQ02H981A_1_gth,scaffold_126_FYBD1LQ02J39PD_1_gth,scaffold_126_FYBD1LQ02JSXS8_1_gth,scaffold_126_FYBD1LQ02J2P9N_1_gth,scaffold_126_FYBD1LQ02HNQKP_1_gth,scaffold_126_FYBD1LQ02HS58Z_1_gth	643707	643715	AATCCTCATGAATGACATATGGTGCTTCTTAAGCAGAAGAGGAGTT	AAGCAG	0	7	1	10	x	AAA	NA	rev	-0.9	1.77	I	0.161	0	0.839	Phypa_166855	F23N19.9; expressed protein [Arabidopsis thaliana]
scaffold_126_CBAW2975.B1_1_gth	scaffold_126_FYBD1LQ02HXB9M_1_gth,scaffold_126_FYBD1LQ02ICVA9_1_gth,scaffold_126_FYBD1LQ02IFYJ3_1_gth		1037505	1037513	CTAAAATCTTTTTCTGGGGGTTTTGATGTACAGAAGAAACAGTGTC	CAGAAG	2	0	3	0		CAG	NA	fwd	1	-3.68	E	0.015	0.985	0	Phypa_136197	F23M19.3; expressed protein [Arabidopsis thaliana]
scaffold_126_CBAX7890.G1_1_gth	scaffold_126_FYBD1LQ02JQ1YF_2_gth,scaffold_126_FYBD1LQ02JJ64W_2_gth,scaffold_126_FYBD1LQ02G89UY_2_gth,scaffold_126_FYBD1LQ02FJUER_2_gth,scaffold_126_FYBD1LQ02H6WGM_2_gth,scaffold_126_FYBD1LQ02FNPE0_2_gth,scaffold_126_FYBD1LQ02I2V5Y_2_gth,scaffold_126_FYBD1LQ02FHOW1_2_gth,scaffold_126_FYBD1LQ02INMM1_2_gth,scaffold_126_FYBD1LQ02JV1CP_2_gth,scaffold_126_FYBD1LQ02HNUYY_2_gth,scaffold_126_FYBD1LQ02GUA…		770704	770712	ATGCTAAGGTTGGGAAGGGATGGTGTTGTGCAGAAGGAGGAGAAGA	CAGAAG	85	2	16	0	x	GAC	NA	rev	1.82	-2.56	EI	0.044	0.956	0	Phypa_136200	60S ribosomal protein L6 (YL16-like) [Mesembryanthemum crystallinum]
scaffold_126_CBAX9727.G1_1_gth	scaffold_126_FYBD1LQ02F4VVL_1_gth,scaffold_126_FYBD1LQ02JCNRZ_1_gth,scaffold_126_FYBD1LQ02F0J9S_1_gth,scaffold_126_FYBD1LQ02HMNKF_1_gth		344264	344272	TATGACTAATGTCTCTATCCTGGTGCCATACAGGAGCTTCATCTCT	CAGGAG	5	0	4	0		GAG	0	rev	1.71	-4.07	E	0	1	0	Phypa_234170	unnamed protein product [Vitis vinifera]
scaffold_126_PP001127005R_1_gth		scaffold_126_FYBD1LQ02GYQ53_1_gth,scaffold_126_FYBD1LQ02IZ8LI_1_gth,scaffold_126_FYBD1LQ02H6XQQ_1_gth	466121	466129	TGTGGACTAAAAAGGATGTATGTGAACTGTGAGCAGATCAGATAAG	GAGCAG	0	5	0	3		AAG	1	rev	-3.49	1.61	I	0.001	0	0.999	Phypa_166852	MCL19.24; ornithine--oxo-acid aminotransferase (ornithine aminotransferase/ornithine ketoacid aminotransferase)
scaffold_126_PP004020225R_1_gth		scaffold_126_FYBD1LQ02GC9BL_1_gth,scaffold_126_FYBD1LQ02IU65X_1_gth,scaffold_126_FYBD1LQ02JQZJG_1_gth	213569	213577	GTCTCTGACATTACTTCAATCTGCTTTCTGGAGCAGGTATGGATCT	GAGCAG	0	4	0	3		AAG	1	fwd	-1.87	2.43	I	0.016	0	0.984	Phypa_216224	MYA6.7; metallo-beta-lactamase family protein [EC:3.1.26.11] [Arabidopsis thaliana]
scaffold_126_PP004083238R_1_gth		scaffold_126_FYBD1LQ02GM441_1_gth,scaffold_126_FYBD1LQ02F02WK_1_gth,scaffold_126_FYBD1LQ02J5MZ3_1_gth	455797	455805	CAATGTCTAATTCACGAAATGTGTATTGGAGAGCAGAGGGAGATGA	GAGCAG	0	7	0	3		ATG	NA	rev	-3.67	0	I	0.005	0	0.995	Phypa_136083	T12P18.13; PRLI-interacting factor-related [Arabidopsis thaliana]
scaffold_126_PP004106028R_1_gth		scaffold_126_FYBD1LQ02G8URW_1_gth	339379	339387	TGTCCTAAATCATTGTTCTTCTTGTCTCTTTAGCAGACCACAACTC	TAGCAG	0	6	0	1		AGA	NA	rev	-1.75	-0.39	I	0.442	0	0.558	Phypa_188912	F22I13.1; protein kinase family protein [Arabidopsis thaliana]
scaffold_126_PP006001087R_1_gth	scaffold_126_FYBD1LQ02F25O4_1_gth,scaffold_126_FYBD1LQ02GGLK0_1_gth,scaffold_126_FYBD1LQ02II7IY_1_gth		454877	454885	GAGTGTTATAAATGTATGTTATTCTCTTGGCAGGAGACTTTTGTAT	CAGGAG	6	0	3	0		TCG	NA	rev	1.3	-3.23	E	0.001	0.999	0	Phypa_136083	T12P18.13; PRLI-interacting factor-related [Arabidopsis thaliana]
scaffold_126_PP020049014R_1_gth	scaffold_126_FYBD1LQ02F4VVL_1_gth,scaffold_126_FYBD1LQ02JCNRZ_1_gth,scaffold_126_FYBD1LQ02F0J9S_1_gth,scaffold_126_FYBD1LQ02HMNKF_1_gth		344264	344272	TATGACTAATGTCTCTATCCTGGTGCCATACAGGAGCTTCATCTCT	CAGGAG	5	0	4	0		GTG	NA	rev	1.71	-4.07	E	0	1	0	Phypa_234170	unnamed protein product [Vitis vinifera]
scaffold_126_PPLS042J09.AB1_1_gth			349113	349121	GGTTTTTTCGCTTAGTTTTTGGTGGGTTTGAAGGAGAGTGAGTTGT	AAGGAG	2	0	0	0		AGG	NA	fwd	-3.65	-5.44	E	0.022	0.977	0.001	Phypa_188918	T3G21.15; prenylated rab acceptor (PRA1) family protein [Arabidopsis thaliana]
scaffold_126_PPLS093B12.AB1_1_gth			1193520	1193528	TACCAATGGTCGTTGATGGTATATATATTGCAGGAGAAATTGCAAG	CAGGAG	7	0	0	0		ATG	2	fwd	1.14	-5.64	E	0	1	0	Phypa_216309	T9E8.1; TMS membrane family protein / tumour differentially expressed (TDE) family protein [Arabidopsis thaliana]
scaffold_127_BJ584137.1_1_gth			487838	487846	ATTAGGTATTCATGAAACGAATCTTTTGTTGAGTAGGTTGCAAGAG	GAGTAG	0	2	0	0		GCG	NA	rev	-2.98	1.75	I	0.001	0	0.999	Phypa_136271	contains EST D22995(C1977) similar to Arabidopsis thaliana chromosome 4
scaffold_127_PPLS037G04.AB1_1_gth			492471	492479	ATTAATCTTTTTCTTGTTATAATCTCGACGTAGCAGGAGCTACAAG	TAGCAG	0	2	0	0		AAG	NA	rev	0.17	0.9	I	0.883	0	0.117	Phypa_136271	contains EST D22995(C1977) similar to Arabidopsis thaliana chromosome 4
scaffold_128_BY983137.1_1_gth		scaffold_128_FYBD1LQ02HU0LJ_1_gth,scaffold_128_FYBD1LQ02IUTXS_1_gth	834441	834449	GATGTTTCATAACATTTCTCCTCGGGATCTGAGAAGGTTGCAGGCT	GAGAAG	0	5	0	2		AAG	NA	rev	-2.27	0.25	I	0.009	0	0.991	Phypa_136374	putative DNA methyltransferase [Oryza sativa (japonica cultivar-group)]
scaffold_128_CBAW2649.G1_1_gth		scaffold_128_FYBD1LQ02F4AX4_1_gth,scaffold_128_FYBD1LQ02IWTIT_1_gth	451170	451178	TCTGGTCATCTGAGATCATCTTGTTTGCGTGAGCAGGTTTACTGGG	GAGCAG	0	1	0	2		TCT	1	rev	-4.52	1	I	0	0	1	Phypa_136386	MBG8.9; expressed protein [Arabidopsis thaliana]
scaffold_128_CBAX7478.G1_1_gth		scaffold_128_FYBD1LQ02GTSI1_1_gth,scaffold_128_FYBD1LQ02FNNCV_1_gth,scaffold_128_FYBD1LQ02HB4EJ_1_gth,scaffold_128_FYBD1LQ02FQXGF_1_gth,scaffold_128_FYBD1LQ02JTF6G_1_gth,scaffold_128_FYBD1LQ02I4TFW_1_gth	448420	448428	CATAGCCGTGTGGGTATGTTGCCGATCGAAGAGCAGATAAGAAATG	GAGCAG	0	4	0	6		TGG	NA	fwd	-5.04	-2.48	I	0.008	0	0.992	EuGene_UTR_trim_ren_128_24_mRNA	#N/A
scaffold_128_PP015022078R_1_gth	scaffold_128_FYBD1LQ02FF38X_1_gth		172232	172240	TCCCTTTACAGCCTTCTCATAGTAGTTGCCCAGAAGACCTTCCGTC	CAGAAG	1	0	0	0		AGC	NA	fwd	-3.7	-6.22	E	0.178	0.821	0.001	Phypa_58799	F10M23.90; hydroxyproline-rich glycoprotein family protein [Arabidopsis thaliana]
scaffold_128_PP015065001R_1_gth	scaffold_128_FYBD1LQ02I8D21_1_gth,scaffold_128_FYBD1LQ02GK33V_1_gth,scaffold_128_FYBD1LQ02GTC5O_1_gth,scaffold_128_FYBD1LQ02H5DE8_1_gth	scaffold_128_FYBD1LQ02IH47R_1_gth	310266	310274	TGAAGTGTGTTGGGCTTCTTTTATTGTGTGCAGCAGGACTGCTAGT	CAGCAG	1	0	4	1	x	CAT	NA	rev	1.41	-0.44	E	0.975	0.024	0.001	EuGene_UTR_trim_ren_128_14_mRNA	#N/A
scaffold_129_BJ943087.1_1_gth			1040253	1040261	ATTTTAGCCGATAATCAGATTTGTTCGTGCAAGCAGAGGTAATGGA	AAGCAG	0	1	0	0		GAG	NA	fwd	-6.16	-1.7	I	0.024	0	0.976	Phypa_14024	K23F3.9; thioesterase family [Arabidopsis thaliana]
scaffold_129_BJ948648.1_1_gth	scaffold_129_FYBD1LQ02G3T2F_1_gth,scaffold_129_FYBD1LQ02JQ3IR_1_gth,scaffold_129_FYBD1LQ02GXK16_1_gth,scaffold_129_FYBD1LQ02GUSWS_1_gth,scaffold_129_FYBD1LQ02HTH78_1_gth,scaffold_129_FYBD1LQ02FXEW9_1_gth,scaffold_129_FYBD1LQ02HXGAX_1_gth,scaffold_129_FYBD1LQ02FKJM4_1_gth,scaffold_129_FYBD1LQ02JYF3V_1_gth		1001682	1001690	GTACTGATCTTCTTGGTGCTTGAGAAATGCTAGGAGAATTTCAGTG	TAGGAG	3	0	9	0		CAG	NA	fwd	-0.82	-3.73	E	0.038	0.962	0	EuGene_UTR_trim_ren_129_56_mRNA	hypothetical protein [Vitis vinifera]
scaffold_129_BJ953765.1_1_gth			1040870	1040878	TTGAGCTTGGGTACTTAATGTTGCTTGTGATAGTAGGGGCGAGTTC	TAGTAG	0	1	0	0		GAG	NA	fwd	-2.1	-0.29	I	0.467	0.001	0.532	Phypa_14024	K23F3.9; thioesterase family [Arabidopsis thaliana]
scaffold_129_BJ975115.1_1_gth		scaffold_129_FYBD1LQ02F9QU0_1_gth,scaffold_129_FYBD1LQ02GDYLR_1_gth,scaffold_129_FYBD1LQ02FT436_1_gth	1072035	1072043	GAGGCTCACAGGAGGCAAACGTTGTGAATTGAGCAGGTGATGCTGG	GAGCAG	0	2	0	3		GTG	NA	rev	-5.1	0.93	I	0	0	1	Phypa_136411	T2E12.5; leucine-rich repeat transmembrane protein kinase
scaffold_129_BY958749.1_1_gth	scaffold_129_FYBD1LQ02JFJZE_1_gth,scaffold_129_FYBD1LQ02G09KR_1_gth,scaffold_129_FYBD1LQ02IZTZ9_1_gth,scaffold_129_FYBD1LQ02J2LJJ_1_gth,scaffold_129_FYBD1LQ02ICPOR_1_gth,scaffold_129_FYBD1LQ02INJR1_1_gth,scaffold_129_FYBD1LQ02JPAIU_1_gth,scaffold_129_FYBD1LQ02HED1H_1_gth,scaffold_129_FYBD1LQ02I4JAI_1_gth,scaffold_129_FYBD1LQ02G142X_1_gth,scaffold_129_FYBD1LQ02I80PH_1_gth,scaffold_129_FYBD1LQ02IJO…		1033155	1033163	CTGGTGTTTATTGTGGCACTGGTGTTCTGGCAGGAGGAGAGAAGGC	CAGGAG	2	0	13	0		CAT	1	fwd	2.03	-2.82	E	0.002	0.998	0	Phypa_232741	unnamed protein product [Vitis vinifera]
scaffold_129_BY986263.1_1_gth	scaffold_129_FYBD1LQ02JDZPF_1_gth,scaffold_129_FYBD1LQ02GBVGB_1_gth,scaffold_129_FYBD1LQ02FKHH4_1_gth,scaffold_129_FYBD1LQ02I9U2F_1_gth,scaffold_129_FYBD1LQ02HQEMF_1_gth,scaffold_129_FYBD1LQ02I8SSB_1_gth		471071	471079	ACAAGGCATTGATTTTGTGTGAGCGATGTGCAGGAGTGCTGGATGT	CAGGAG	2	0	6	0		CTG	2	fwd	2.97	-5.01	E	0	1	0	Phypa_234253	#N/A
scaffold_129_CBAW1543.B1_1_gth		scaffold_129_FYBD1LQ02IX0OG_1_gth	595875	595883	AAGGACGTTTACTGAATGGGGATTTTGGATCAGCAGGGCCAGGCAG	CAGCAG	0	1	0	1		TAG	NA	rev	-0.58	0.16	I	0.838	0.001	0.16	Phypa_216435	F20B24.9; expressed protein [Arabidopsis thaliana]
scaffold_129_CBAX9366.B1_1_gth	scaffold_129_FYBD1LQ02HVZ67_1_gth	scaffold_129_FYBD1LQ02F8J7T_1_gth,scaffold_129_FYBD1LQ02JP296_1_gth	1137622	1137630	GACGATGGTGAGAAGGAAGGACAAGACCTTCAGAAGATGACTTCCA	CAGAAG	0	5	0	2		GAA	NA	rev	-7.13	-8.99	I	0.718	0.28	0.002	EuGene_UTR_trim_ren_129_74_mRNA	#N/A
scaffold_129_PP015003324R_1_gth	scaffold_129_FYBD1LQ02GW9DG_1_gth,scaffold_129_FYBD1LQ02IFC3C_1_gth,scaffold_129_FYBD1LQ02ICOHE_1_gth,scaffold_129_FYBD1LQ02GN5Y4_1_gth,scaffold_129_FYBD1LQ02GPF2Y_1_gth,scaffold_129_FYBD1LQ02HFKVP_1_gth		876804	876812	CTTCAAGTCTGATTATTTGGAATGGGAGTGCAGGAGCTAAATGAAG	CAGGAG	7	0	6	0		CAG	0	fwd	2.34	-4.9	E	0	1	0	Phypa_136484	MLJ15.19; glycosyl hydrolase family 38 protein [EC:3.2.1.24] [KO:K01191] [Arabidopsis thaliana]
scaffold_129_PP015003324R_1_gth		scaffold_129_FYBD1LQ02HL2LK_1_gth,scaffold_129_FYBD1LQ02GW9DG_1_gth,scaffold_129_FYBD1LQ02IFC3C_1_gth,scaffold_129_FYBD1LQ02ICOHE_1_gth,scaffold_129_FYBD1LQ02GN5Y4_1_gth	876603	876611	ATGTCAATCTTAAAGCATTTTTTTTCCCGTGAGCAGGATGGCAACA	GAGCAG	0	6	0	5		GAG	NA	fwd	-2.68	2.12	I	0.001	0	0.999	Phypa_136484	MLJ15.19; glycosyl hydrolase family 38 protein [EC:3.2.1.24] [KO:K01191] [Arabidopsis thaliana]
scaffold_13_BJ185777.1_1_gth	scaffold_13_FYBD1LQ02J52W3_1_gth,scaffold_13_FYBD1LQ02JXFO2_1_gth,scaffold_13_FYBD1LQ02I5NUY_1_gth,scaffold_13_FYBD1LQ02FHXWB_1_gth,scaffold_13_FYBD1LQ02JBMWE_1_gth,scaffold_13_FYBD1LQ02H8XOW_1_gth,scaffold_13_FYBD1LQ02HV6YW_1_gth,scaffold_13_FYBD1LQ02IJGFG_1_gth,scaffold_13_FYBD1LQ02IX28H_1_gth,scaffold_13_FYBD1LQ02JG8B0_1_gth,scaffold_13_FYBD1LQ02GOKMH_1_gth,scaffold_13_FYBD1LQ02FZ57W_1_gth,sca…		171552	171560	GGAATTCTGAGAACTCTCGGATTTGTTTTGCAGGAGATATATATGT	CAGGAG	2	0	17	0		CAG	NA	fwd	1.05	-3.98	E	0	1	0	Phypa_115457	K18I23.27; glycosyl hydrolase family 85 [Arabidopsis thaliana]
scaffold_13_BJ189651.1_1_gth			1329068	1329076	TTAGAATCTATTACATTTGAAACATGGCATGAGCAGTCTATTTTCA	GAGCAG	0	1	0	0		CTG	NA	fwd	-3	0.08	I	0.001	0	0.999	Phypa_159503	LOC495971; hypothetical LOC495971 [Xenopus laevis]
scaffold_13_BJ190219.1_1_gth			2224198	2224206	TCGTGTACTAACATCGCAAGGATTTGCACTTAGCAGGTTCTGGAAA	TAGCAG	0	2	0	0		ATC	NA	rev	-3.44	-0.74	I	0.062	0	0.938	EuGene_UTR_trim_ren_13_185_mRNA	#N/A
scaffold_13_BJ200015.1_1_gth			1813882	1813890	ACGTTCAATCATGTGTCCTCTTTGCGTATGCAGGAGATAGAATGTC	CAGGAG	1	0	0	0		TAG	NA	rev	1.69	-4.85	E	0	1	0	EuGene_UTR_trim_ren_13_146_mRNA	#N/A
scaffold_13_BJ203229.1_1_gth	scaffold_13_FYBD1LQ02G58UC_1_gth,scaffold_13_FYBD1LQ02FR680_1_gth	scaffold_13_FYBD1LQ02JYEWC_1_gth	892191	892199	AAATATTTATACCGAGATTTTCTGTGAATGCAGAAGTTTTCTTGAA	CAGAAG	2	0	2	1	x	AAG	UTR exon	rev	-1.36	-6	E	0.004	0.996	0	Phypa_159469	auxin efflux carrier [Brachypodium sylvaticum]
scaffold_13_BJ205336.1_1_gth	scaffold_13_FYBD1LQ02JB1YN_1_gth,scaffold_13_FYBD1LQ02HEGE5_1_gth,scaffold_13_FYBD1LQ02IMKBL_1_gth,scaffold_13_FYBD1LQ02I6ISD_1_gth,scaffold_13_FYBD1LQ02JL5K8_1_gth,scaffold_13_FYBD1LQ02GUC4C_1_gth,scaffold_13_FYBD1LQ02IK83B_1_gth,scaffold_13_FYBD1LQ02FL6D8_1_gth,scaffold_13_FYBD1LQ02ICTZY_1_gth,scaffold_13_FYBD1LQ02GED2Z_1_gth,scaffold_13_FYBD1LQ02HAHZ5_1_gth,scaffold_13_FYBD1LQ02JB39U_1_gth,sca…		2090350	2090358	GTGTGCCTGGACTTATAATTCACTGGATTGCAGGAGTGACAATAGA	CAGGAG	5	0	15	0		CTG	1	fwd	1.48	-4.82	E	0	1	0	Phypa_159539	F20P5.28; expressed protein [Arabidopsis thaliana]
scaffold_13_BJ579496.1_1_gth	scaffold_13_FYBD1LQ02FX2TV_1_gth,scaffold_13_FYBD1LQ02HASIF_1_gth,scaffold_13_FYBD1LQ02JBXBG_1_gth		2059695	2059703	CTTCAATGTGTTGATATTTTGTGTGACCTCCAGAAGGAAACAGCAG	CAGAAG	1	0	3	0		CAG	0	fwd	1.18	-1.66	E	0.453	0.547	0	Phypa_159536	#N/A
scaffold_13_BJ579496.1_1_gth	scaffold_13_FYBD1LQ02FX2TV_1_gth		2059381	2059389	TCTGGCTTTCATTGCCGCTGTTTGGTTTGACAGGAGAACTTCAAGA	CAGGAG	1	0	1	0		GAG	0	fwd	4.16	-0.84	E	0.013	0.987	0	Phypa_159536	#N/A
scaffold_13_BJ594763.1_1_gth			830573	830581	ATACTGATCATGTGTTGAGGAGGATCTGAAAAGCAGTGGGAGCTCT	AAGCAG	0	3	0	0		GAG	0	rev	-1.05	-0.37	I	0.449	0.001	0.551	Phypa_159463	Casc1; cancer susceptibility candidate 1 [Mus musculus]
scaffold_13_BJ594963.1_1_gth		scaffold_13_FYBD1LQ02IV9DP_1_gth	1332584	1332592	GACCATTATGCGACTATTGCTGTTTGGAACAAGCAGGCACAACGAG	AAGCAG	0	2	0	1		CAA	0	fwd	-1.29	1.74	I	0.106	0	0.894	Phypa_175592	T2I1.70; amidase -related [Arabidopsis thaliana]
scaffold_13_BJ599169.1_1_gth	scaffold_13_FYBD1LQ02HUBNN_1_gth,scaffold_13_FYBD1LQ02GZCH5_1_gth,scaffold_13_FYBD1LQ02JNECL_1_gth		742283	742291	TATTCGATCTATTAATGCTTTGATTGTGTGCAGGAGCAACGAACAG	CAGGAG	1	0	3	0		TTG	2	rev	3.48	-2.16	E	0	1	0	Phypa_203033	hypothetical protein [Vitis vinifera]
scaffold_13_BJ600840.1_1_gth		scaffold_13_FYBD1LQ02FKQRG_1_gth,scaffold_13_FYBD1LQ02HP0HE_1_gth,scaffold_13_FYBD1LQ02HT294_1_gth,scaffold_13_FYBD1LQ02JV55A_1_gth,scaffold_13_FYBD1LQ02GN2MH_1_gth	883194	883202	TCAGTGGGGATTTTGTATCTGTGAACCAATGAGCAGGGCAATGCTC	GAGCAG	0	3	0	5		CAG	UTR exon	rev	-3.83	0.85	I	0	0	1	Phypa_159469	auxin efflux carrier [Brachypodium sylvaticum]
scaffold_13_BJ601077.1_1_gth		scaffold_13_FYBD1LQ02IVL5K_1_gth,scaffold_13_FYBD1LQ02HRRT1_1_gth,scaffold_13_FYBD1LQ02JAPKM_1_gth	93526	93534	TCACAAACTTTGACTGTATGTGGTGTTGATGAGCAGGATAGAGTAC	GAGCAG	0	2	0	3		AAG	NA	fwd	0.39	5.09	I	0.011	0	0.989	Phypa_115335	T16L4.30; expressed protein [Arabidopsis thaliana]
scaffold_13_BJ607727.1_1_gth			1296950	1296958	TTAGGTTTTCTTAGAATTGAGGTATTGTCTGAGCAGGGTTCAGCCG	GAGCAG	0	5	0	0		AAG	NA	rev	-3.84	0.58	I	0	0	1	Phypa_115448	F15A18.12; seryl-tRNA synthetase [EC:6.1.1.11] [KO:K01875] [Arabidopsis thaliana]
scaffold_13_BJ941239.1_1_gth		scaffold_13_FYBD1LQ02FTKQ0_1_gth,scaffold_13_FYBD1LQ02GBJ20_1_gth,scaffold_13_FYBD1LQ02GH2SI_1_gth	2456795	2456803	ATCTGCGCGTGTCGGTCGTGGGATAATTTTGAGCAGGAGAGCGAGG	GAGCAG	0	4	0	3		CAG	NA	fwd	-2.52	1.85	I	0.002	0	0.998	Phypa_175680	T7B11.16; P II nitrogen sensing protein (GLB I) [Arabidopsis thaliana]
scaffold_13_BJ960016.1_1_gth		scaffold_13_FYBD1LQ02INC43_1_gth,scaffold_13_FYBD1LQ02JA9R9_1_gth,scaffold_13_FYBD1LQ02GPJQ8_1_gth,scaffold_13_FYBD1LQ02FVS2Y_1_gth,scaffold_13_FYBD1LQ02HRRTF_1_gth,scaffold_13_FYBD1LQ02FX77W_1_gth	1038394	1038402	TTGCCTTGAATGCTAATTTCTTTGACTCGTGAGCAGGTCACCGACA	GAGCAG	0	4	0	6		GAG	NA	fwd	-3.11	2.07	I	0	0	1	Phypa_115585	T14E10.210; tryptophan synthase
scaffold_13_BQ040462.1_1_gth	scaffold_13_FYBD1LQ02GR13E_1_gth,scaffold_13_FYBD1LQ02FZ8JM_1_gth,scaffold_13_FYBD1LQ02GNX80_1_gth,scaffold_13_FYBD1LQ02HCKXB_1_gth,scaffold_13_FYBD1LQ02G2A1V_1_gth		889670	889678	TAAAATAAAGTTCCTTTCTTTTATTGTTCACAGAAGTTAGATGCGG	CAGAAG	1	0	5	0		ACT	0	rev	1.92	-2.97	E	0.008	0.992	0	Phypa_159469	auxin efflux carrier [Brachypodium sylvaticum]
scaffold_13_BY953084.1_1_gth			1390740	1390748	TACAAACAAAGTACATATGGGTTTGACAAACAGGAGACGTACCTAC	CAGGAG	2	0	0	0		GAG	NA	fwd	-0.39	-6.11	E	0	1	0	EuGene_UTR_trim_ren_13_115_mRNA	unnamed protein product [Vitis vinifera]
scaffold_13_BY970890.1_1_gth		scaffold_13_FYBD1LQ02IWSK7_1_gth,scaffold_13_FYBD1LQ02FWJJE_1_gth	2643747	2643755	AATAACAAATGTTTTCTCTTTTGAGCATGTGAGCAGGCAGATAATG	GAGCAG	0	2	0	2		CAG	NA	rev	-1.61	2.43	I	0.002	0	0.998	Phypa_175718	putative glucan synthase [Oryza sativa (japonica cultivar-group)]
scaffold_13_BY977288.1_1_gth	scaffold_13_FYBD1LQ02HMF3Q_1_gth,scaffold_13_FYBD1LQ02IZMZA_1_gth,scaffold_13_FYBD1LQ02GQBEK_1_gth	scaffold_13_FYBD1LQ02IBRR9_1_gth	1959069	1959077	CTGAAGAGCATCAGCTTGGGGTCGGTCTAACAGGAGGAGACTTGGG	CAGGAG	8	0	3	0		CAG	NA	fwd	-0.4	-3.31	E	0.003	0.997	0	Phypa_67124	MRB17.17; bHLH protein [Arabidopsis thaliana]
scaffold_13_CBAX12227.G1_1_gth	scaffold_13_FYBD1LQ02F3H2S_1_gth,scaffold_13_FYBD1LQ02H539O_1_gth,scaffold_13_FYBD1LQ02FM7TK_1_gth,scaffold_13_FYBD1LQ02HWA8U_1_gth,scaffold_13_FYBD1LQ02ILU0C_1_gth,scaffold_13_FYBD1LQ02HABHH_1_gth,scaffold_13_FYBD1LQ02GW3BQ_1_gth,scaffold_13_FYBD1LQ02FDTTQ_1_gth,scaffold_13_FYBD1LQ02HT6HC_1_gth,scaffold_13_FYBD1LQ02J4E62_1_gth,scaffold_13_FYBD1LQ02JWUJU_1_gth,scaffold_13_FYBD1LQ02IK27T_1_gth,sca…		2394105	2394113	CTGGTGCTTGGCTGGCGGTGATGACCAATACAGGAGGTCATAGATA	CAGGAG	8	0	23	0		CTC	NA	rev	-0.97	-4.88	E	0.001	0.999	0	Phypa_29266	unknown [Picea sitchensis] gb|ABK25529.1| unknown [Picea sitchensis]
scaffold_13_CBAX4839.G1_1_gth	scaffold_13_FYBD1LQ02HFFS4_1_gth		963578	963586	TCAGGTTTATGTTGTTTTTGTTTTGATGTGAAGAAGGGACGCCATA	AAGAAG	4	0	1	0		CCG	1	rev	-0.44	-2.17	E	0.625	0.355	0.02	Phypa_203056	unnamed protein product [Vitis vinifera]
scaffold_13_CBAX4839.G1_1_gth	scaffold_13_FYBD1LQ02GVOE7_1_gth,scaffold_13_FYBD1LQ02HDFEO_1_gth,scaffold_13_FYBD1LQ02HFFS4_1_gth,scaffold_13_FYBD1LQ02GK2TA_1_gth		963304	963312	GATTTGATAATTCCTGTCTAATGCAACTTGCAGGAGATCCAAGCGG	CAGGAG	4	0	4	0		CTG	0	rev	3.09	-2.18	E	0.001	0.999	0	Phypa_203056	unnamed protein product [Vitis vinifera]
scaffold_13_PP001026037F_1_gth	scaffold_13_FYBD1LQ02I6E2F_1_gth,scaffold_13_FYBD1LQ02IZ6KX_1_gth,scaffold_13_FYBD1LQ02FU5XM_1_gth		72057	72065	TGCATTACATTGTCTTGATTTATGGTGTGGCAGGAGTGGGGGTGTG	CAGGAG	1	0	3	0		TCG	NA	fwd	3.42	-3.24	E	0	1	0	Phypa_115268	F17A17.1; SET domain-containing protein [Arabidopsis thaliana]
scaffold_13_PP004006305R_1_gth	scaffold_13_FYBD1LQ02F6GIA_1_gth,scaffold_13_FYBD1LQ02FGBOX_1_gth,scaffold_13_FYBD1LQ02IG0LI_1_gth,scaffold_13_FYBD1LQ02I6LIB_1_gth,scaffold_13_FYBD1LQ02JOPPM_1_gth,scaffold_13_FYBD1LQ02HP0HK_1_gth,scaffold_13_FYBD1LQ02IN450_1_gth,scaffold_13_FYBD1LQ02GT5BU_1_gth		375979	375987	AAGTGGACTTATGTTCGCGTTGTGTTCTTACAGGAGATTGTCAAGA	CAGGAG	1	0	8	0		AGT	NA	fwd	2.42	-2.16	E	0.002	0.998	0	Phypa_115428	T2N18.19; leucine-rich repeat family protein / protein kinase family protein [Arabidopsis thaliana]
scaffold_13_PP004028180R_1_gth	scaffold_13_FYBD1LQ02I7WYV_1_gth		173142	173150	CGGTTCACACTTTTGCGGATGAATATGGAACAGGAGGGGATGGCTA	CAGGAG	2	0	1	0		AGT	NA	fwd	-0.12	-4.59	E	0.001	0.999	0	Phypa_115457	K18I23.27; glycosyl hydrolase family 85 [Arabidopsis thaliana]
scaffold_13_PP004028180R_1_gth		scaffold_13_FYBD1LQ02JVXU5_1_gth,scaffold_13_FYBD1LQ02HDU6D_1_gth,scaffold_13_FYBD1LQ02I7WYV_1_gth,scaffold_13_FYBD1LQ02F8U8I_1_gth,scaffold_13_FYBD1LQ02JPPX7_1_gth,scaffold_13_FYBD1LQ02FFYEF_1_gth	172518	172526	TATTTATTACTGATTTCTCTTTTTTGAATCGAGCAGGTCAATATAG	GAGCAG	0	2	0	6		TTG	NA	fwd	-1.81	2.67	I	0.008	0	0.992	Phypa_115457	K18I23.27; glycosyl hydrolase family 85 [Arabidopsis thaliana]
scaffold_13_PP004031011R_1_gth			605663	605671	AAGTGGACTTAAGTTCGCGTTGTGTTCTTACAGGAGATTGTCAAGA	CAGGAG	3	0	0	0		AGT	NA	fwd	2.57	-1.95	E	0.002	0.998	0	Phypa_115495	T2N18.19; leucine-rich repeat family protein / protein kinase family protein [Arabidopsis thaliana]
scaffold_13_PP015008195R_1_gth	scaffold_13_FYBD1LQ02HLDWT_1_gth		1136958	1136966	TAATACTCTCTTTGGTTGTCTTGATGCTTATAGGAGGAGATTCGGT	TAGGAG	1	0	0	0		CAG	NA	fwd	1.95	-1.1	E	0.038	0.962	0	Phypa_115347	F20M17.9; poly (ADP-ribose) glycohydrolase (PARG) family protein [Arabidopsis thaliana]
scaffold_13_PP015057203R_1_gth			1082984	1082992	CCACAAATACAGTTGCCTTCTTTTCTTTCCCAGGAGGTGGCACAAA	CAGGAG	1	0	0	0		GCG	NA	rev	-0.4	-4.17	E	0.003	0.997	0	Phypa_67037	#N/A
scaffold_13_PP015070042R_1_gth	scaffold_13_FYBD1LQ02GM5YA_1_gth,scaffold_13_FYBD1LQ02FU5XX_1_gth,scaffold_13_FYBD1LQ02FQFZB_1_gth,scaffold_13_FYBD1LQ02HSVKW_1_gth,scaffold_13_FYBD1LQ02IJ4ZB_1_gth,scaffold_13_FYBD1LQ02JNYU0_1_gth,scaffold_13_FYBD1LQ02GG8V3_1_gth,scaffold_13_FYBD1LQ02JA5R0_1_gth,scaffold_13_FYBD1LQ02JZA0X_1_gth,scaffold_13_FYBD1LQ02IZUGK_1_gth,scaffold_13_FYBD1LQ02G3Q8S_1_gth,scaffold_13_FYBD1LQ02GHURI_1_gth,sca…		1004400	1004408	CGGTTCTTTTGATCTTTGGACGGGGTTTTTCAGGAGCCACCGTCAA	CAGGAG	6	0	18	0		ACG	2	rev	1.85	-3.35	E	0	1	0	Phypa_67027	putative ribosomal protein L26 [Oryza sativa (japonica cultivar-group)]
scaffold_13_PP020007203R_1_gth	scaffold_13_FYBD1LQ02I28IL_1_gth		1138096	1138104	TCTTTTTTTCTTTTTCTGTTGGTTAAATGTCAGGAGGTGGCGGATT	CAGGAG	1	0	1	0		CAG	NA	fwd	1.35	-2.98	E	0.004	0.996	0	Phypa_115347	F20M17.9; poly (ADP-ribose) glycohydrolase (PARG) family protein [Arabidopsis thaliana]
scaffold_13_PP020014086R_1_gth	scaffold_13_FYBD1LQ02G9CFR_1_gth,scaffold_13_FYBD1LQ02IZI0O_1_gth,scaffold_13_FYBD1LQ02HBZCV_1_gth		2575789	2575797	AACGTGAGATATTGCAATCGTGGTGTTATGTAGAAGGGAGGACAAT	TAGAAG	4	0	2	0		AAG	NA	rev	1.44	-0.47	E	0.771	0.228	0.001	EuGene_UTR_trim_ren_13_228_mRNA	#N/A
scaffold_13_PP020019078R_1_gth	scaffold_13_FYBD1LQ02FJC9J_1_gth,scaffold_13_FYBD1LQ02INIBG_1_gth,scaffold_13_FYBD1LQ02IEGIQ_1_gth,scaffold_13_FYBD1LQ02IDUND_1_gth,scaffold_13_FYBD1LQ02F3GLR_1_gth,scaffold_13_FYBD1LQ02JBG9Z_1_gth,scaffold_13_FYBD1LQ02IXRUO_1_gth,scaffold_13_FYBD1LQ02JJYB6_1_gth,scaffold_13_FYBD1LQ02IB5BH_1_gth	scaffold_13_FYBD1LQ02IXNTS_1_gth	1819517	1819525	AATGCTGACTTGACGGAGCCTCCTGTGTTACAGAAGCTTTCAAATA	CAGAAG	4	0	9	1	x	AGA	NA	rev	1.79	-2.61	E	0.013	0.987	0	Phypa_175642	MUJ8.2; myb family transcription factor [Arabidopsis thaliana]
scaffold_13_PP020048246R_1_gth	scaffold_13_FYBD1LQ02JK3AC_1_gth,scaffold_13_FYBD1LQ02JRKW4_1_gth,scaffold_13_FYBD1LQ02FNO8K_1_gth,scaffold_13_FYBD1LQ02G4H6P_1_gth,scaffold_13_FYBD1LQ02I3V6V_1_gth		857788	857796	GAAAGATTCACAAATTCTTGGGTGTGAAATCAGGAGCTTAGTGATA	CAGGAG	3	0	5	0		AAG	NA	fwd	1.23	-3.49	E	0	1	0	Phypa_115486	MUB3.13; histone acetyltransferase [Arabidopsis thaliana]
scaffold_13_PP020051024R_1_gth		scaffold_13_FYBD1LQ02GQYB2_1_gth,scaffold_13_FYBD1LQ02FV0V6_1_gth,scaffold_13_FYBD1LQ02G9CFR_1_gth	2574721	2574729	CATGTGGGGTGCTGACTATGCTCTATATTTGAGTAGGTGCTCAATG	GAGTAG	0	3	0	3		GAG	NA	rev	-3.2	1.54	I	0.001	0	0.999	EuGene_UTR_trim_ren_13_228_mRNA	#N/A
scaffold_13_PP020051024R_1_gth	scaffold_13_FYBD1LQ02G9CFR_1_gth,scaffold_13_FYBD1LQ02IZI0O_1_gth,scaffold_13_FYBD1LQ02HBZCV_1_gth		2575789	2575797	AACGTGAGATATTGCAATCGTGGTGTTATGTAGAAGGGAGGACAAT	TAGAAG	4	0	2	0		GTG	NA	rev	1.44	-0.47	E	0.771	0.228	0.001	EuGene_UTR_trim_ren_13_228_mRNA	#N/A
scaffold_13_PP034007074R_1_gth	scaffold_13_FYBD1LQ02GV6P2_1_gth	scaffold_13_FYBD1LQ02GY6ZY_1_gth,scaffold_13_FYBD1LQ02INXS5_1_gth,scaffold_13_FYBD1LQ02H1EEO_1_gth,scaffold_13_FYBD1LQ02I17VP_1_gth,scaffold_13_FYBD1LQ02F83AE_1_gth,scaffold_13_FYBD1LQ02FZJX0_1_gth,scaffold_13_FYBD1LQ02I08PE_1_gth,scaffold_13_FYBD1LQ02GT1TU_1_gth,scaffold_13_FYBD1LQ02I4VEK_1_gth,scaffold_13_FYBD1LQ02I631Z_1_gth,scaffold_13_FYBD1LQ02FX1MM_1_gth	2444859	2444867	GAATTCATGTGTAGCGCATCATTGGTCGTAAAGCAGGTGGGAATCA	AAGCAG	0	2	1	11	x	CTG	NA	rev	-2.92	1	I	0.114	0	0.886	Phypa_159550	ATUPF3/UPF3; nucleotide binding [Arabidopsis thaliana] gb|AAG12847.1|AC079286_4 unknown protein; 6107-8789 [Arabidopsis thaliana] gb|AAM91586.1| unknown protein [Arabidopsis thaliana] gb|AAN15431.1| unknown protein [Arabidopsis thaliana]
scaffold_13_PP034007074R_1_gth	scaffold_13_FYBD1LQ02F42V6_1_gth,scaffold_13_FYBD1LQ02HAKJ4_1_gth,scaffold_13_FYBD1LQ02I5952_1_gth,scaffold_13_FYBD1LQ02JKZZV_1_gth,scaffold_13_FYBD1LQ02G4SUO_1_gth,scaffold_13_FYBD1LQ02FS4YA_1_gth,scaffold_13_FYBD1LQ02G8KY0_1_gth,scaffold_13_FYBD1LQ02HKPEQ_1_gth,scaffold_13_FYBD1LQ02GRCQW_1_gth,scaffold_13_FYBD1LQ02JB77K_1_gth,scaffold_13_FYBD1LQ02HWC3Q_1_gth,scaffold_13_FYBD1LQ02ILRU5_1_gth,sca…	scaffold_13_FYBD1LQ02INXS5_1_gth	2444108	2444116	GGCTTAGCAGGTGTTTTTGTTGCTTTGACACAGAAGCAAGTTCAAG	CAGAAG	2	0	24	1	x	GAG	NA	rev	-0.87	-5.93	E	0.002	0.998	0	Phypa_159550	ATUPF3/UPF3; nucleotide binding [Arabidopsis thaliana] gb|AAG12847.1|AC079286_4 unknown protein; 6107-8789 [Arabidopsis thaliana] gb|AAM91586.1| unknown protein [Arabidopsis thaliana] gb|AAN15431.1| unknown protein [Arabidopsis thaliana]
scaffold_13_PPLS036M02.AB1_1_gth	scaffold_13_FYBD1LQ02JBG9Z_1_gth,scaffold_13_FYBD1LQ02IXRUO_1_gth,scaffold_13_FYBD1LQ02JJYB6_1_gth,scaffold_13_FYBD1LQ02GNO9K_1_gth		1820180	1820188	AGCTCAAGCATCAGTTTTGCATTTGGCTTGCAGAAGTTCAGGCTTG	CAGAAG	7	0	4	0		CAG	0	rev	0.96	-3.49	E	0.008	0.992	0	Phypa_175642	MUJ8.2; myb family transcription factor [Arabidopsis thaliana]
scaffold_13_PPLS036M02.AB1_1_gth	scaffold_13_FYBD1LQ02JJYB6_1_gth		1821806	1821814	TTTGAGCTGATTGATGGTCCTTCTGAAATGCAGAAGCTACTCCGAA	CAGAAG	7	0	1	0		ATA	NA	rev	2.06	-3.98	E	0.002	0.998	0	Phypa_175642	MUJ8.2; myb family transcription factor [Arabidopsis thaliana]
scaffold_13_PPLS036M02.AB1_1_gth		scaffold_13_FYBD1LQ02IEGIQ_1_gth,scaffold_13_FYBD1LQ02F3GLR_1_gth,scaffold_13_FYBD1LQ02JBG9Z_1_gth,scaffold_13_FYBD1LQ02IXRUO_1_gth,scaffold_13_FYBD1LQ02JJYB6_1_gth	1819763	1819771	CTTATACCAGCAATGGGTGGGAGTTGCTTTGAGCAGGATCTGCTGA	GAGCAG	0	4	0	5		GTG	2	rev	-4.52	0.71	I	0.001	0	0.999	Phypa_175642	MUJ8.2; myb family transcription factor [Arabidopsis thaliana]
scaffold_13_PPLS092O08.AB1_1_gth	scaffold_13_FYBD1LQ02H36CR_1_gth	scaffold_13_FYBD1LQ02JJAK0_1_gth	1916348	1916356	ACGAACTTTTTTTTGGCTTTGATTTAGAATCAGCAGATCTGCAGTG	CAGCAG	0	4	1	1	x	GAG	NA	fwd	-2.38	-2.78	I	0.808	0.019	0.173	Phypa_115357	contains ESTs AU030293(E50868)
scaffold_13_PPLS113N04.AB1_1_gth	scaffold_13_FYBD1LQ02GE4BA_1_gth		936772	936780	ACACTAACGCTGAGCACTTTGTATGGATGGTAGGAGCGAGCAGCAG	TAGGAG	4	0	1	0		CTG	0	fwd	1.22	-2.63	E	0.003	0.997	0	Phypa_175550	T13E15.9; armadillo/beta-catenin repeat family protein / F-box family protein [Arabidopsis thaliana]
scaffold_13_PPLS138N09.AB1_1_gth	scaffold_13_FYBD1LQ02JVKUJ_1_gth,scaffold_13_FYBD1LQ02HRDMP_1_gth,scaffold_13_FYBD1LQ02H7OX7_1_gth		1066540	1066548	AAGAATTTAATCTGGAACCACACGGGCTTGCAGGAGAGAGGTCTTA	CAGGAG	7	0	2	0		TGG	1	fwd	0.6	-5.37	E	0	1	0	Phypa_203066	unnamed protein product [Vitis vinifera]
scaffold_130_AW477273.1_1_gth	scaffold_130_FYBD1LQ02IUGPA_1_gth		256208	256216	ATTTTTTTTCTTTTTTCTTTTTCCTTTTTGCAGAAGTTAAACATGC	CAGAAG	1	0	1	0		AAG	NA	fwd	-0.29	-5.38	E	0.003	0.997	0	Phypa_136592	contains EST AU183585(E0109) [Oryza sativa (japonica cultivar-group)]
scaffold_130_BJ174940.1_1_gth			1148248	1148256	TTTGATTCTGATTAATCTTGTTTGTGGTCCGAGCAGGATGCGGCAG	GAGCAG	0	2	0	0		CAG	NA	rev	-0.53	4.47	I	0.01	0	0.99	Phypa_216575	MFG13.14; expressed protein [Arabidopsis thaliana]
scaffold_130_BJ591454.1_1_gth			848249	848257	TCACAGTTCTAACAGCCTCTTGTTCTGGTACAGGAGGAACAACTCG	CAGGAG	2	0	0	0		TCG	NA	fwd	1.52	-1.88	E	0.004	0.996	0	Phypa_231423	#N/A
scaffold_130_BY993257.1_1_gth		scaffold_130_FYBD1LQ02JUMIG_1_gth,scaffold_130_FYBD1LQ02H89FE_1_gth,scaffold_130_FYBD1LQ02HXXNJ_1_gth,scaffold_130_FYBD1LQ02IPOK7_1_gth,scaffold_130_FYBD1LQ02G2OPL_1_gth,scaffold_130_FYBD1LQ02G43VR_1_gth,scaffold_130_FYBD1LQ02IVKR3_1_gth	1066549	1066557	GCGGCAGCTGAATTGCAAAACCTGTTGTTTGAGCAGACACAACGCC	GAGCAG	0	1	0	7		TGT	2	fwd	-4.64	0.03	I	0.001	0	0.999	Phypa_234334	unknown [Picea sitchensis]
scaffold_130_CBAW2378.G1_1_gth			819384	819392	TTGAAGTGGAAGTTAATTAGTGCCTATATTTAGCAGGGAGGAATTT	TAGCAG	0	1	0	0		CAG	NA	fwd	-2.58	1.54	I	0.11	0	0.89	Phypa_136626	F22F7.7; cell cycle checkpoint control protein family [Arabidopsis thaliana]
scaffold_130_CBAX12236.G1_1_gth		scaffold_130_FYBD1LQ02H7V12_1_gth	1144328	1144336	TATGTAAGTCACTGACATTCTTATGATTGACAGCAGGCCAAGGATC	CAGCAG	0	2	0	1		CAG	NA	rev	1.52	1.85	I	0.996	0	0.004	Phypa_216575	MFG13.14; expressed protein [Arabidopsis thaliana]
scaffold_130_CBAX2993.B1_1_gth			957148	957156	TGCACTTGTATTATTATTGCATGCACAGAACAGAAGCAGGAGCCTG	CAGAAG	1	0	0	0		CAG	NA	fwd	-1.69	-5.95	E	0.007	0.993	0	Phypa_216554	F18A17.30; eukaryotic translation initiation factor 3b (eIF3b/PRT1)
scaffold_130_PP001074052R_1_gth			786785	786793	CTGAGCCTGGATTTGAGTACGCTGGACGCCCAGGAGACACTCCATA	CAGGAG	1	0	0	0		GAG	NA	fwd	-4.22	-8.17	E	0.004	0.996	0	Phypa_234317	brassinosteroid biosynthetic protein LKB [Pisum sativum]
scaffold_130_PP004076293R_1_gth		scaffold_130_FYBD1LQ02GC6CT_1_gth	954400	954408	CAAGAACTGAATATTGGTCTGTGTTGTTGGGAGCAGGTGAAGTTGA	GAGCAG	0	4	0	1		CAG	0	fwd	-1.32	2.69	EI	0.011	0	0.989	Phypa_216554	F18A17.30; eukaryotic translation initiation factor 3b (eIF3b/PRT1)
scaffold_130_PP015042230R_1_gth	scaffold_130_FYBD1LQ02G9JYB_1_gth		1065330	1065338	TCGATATTCGCTGGCGTAAAAAATCAAATTCAGGAGATGATCGATT	CAGGAG	7	0	1	0		GGG	NA	fwd	-1.19	-5.28	E	0.001	0.999	0	Phypa_234334	unknown [Picea sitchensis]
scaffold_130_PP015047376R_1_gth	scaffold_130_FYBD1LQ02IPTNH_1_gth	scaffold_130_FYBD1LQ02JUMIG_1_gth,scaffold_130_FYBD1LQ02H89FE_1_gth,scaffold_130_FYBD1LQ02G43VR_1_gth,scaffold_130_FYBD1LQ02HXXNJ_1_gth,scaffold_130_FYBD1LQ02IPOK7_1_gth,scaffold_130_FYBD1LQ02G2OPL_1_gth,scaffold_130_FYBD1LQ02IVKR3_1_gth,scaffold_130_FYBD1LQ02HW34N_1_gth,scaffold_130_FYBD1LQ02JYHJN_1_gth	1066879	1066887	TTTGATGTTGATGGACAAACTGATCCTTTGAAGCAGCTGCTGAGAT	AAGCAG	0	1	1	9	x	AAG	NA	fwd	-2.42	0.09	I	0.292	0	0.708	Phypa_234334	unknown [Picea sitchensis]
scaffold_130_PP015061130R_1_gth	scaffold_130_FYBD1LQ02GM6BM_1_gth,scaffold_130_FYBD1LQ02FU4FQ_1_gth,scaffold_130_FYBD1LQ02GW5EK_1_gth,scaffold_130_FYBD1LQ02IKWCJ_1_gth,scaffold_130_FYBD1LQ02IUNFD_1_gth,scaffold_130_FYBD1LQ02I9WWX_1_gth		260137	260145	TCAGTTGGCTGTGTTCAATCTACTTTGATGTAGGAGCAAAATCGAT	TAGGAG	1	0	6	0		TCG	NA	fwd	0.73	-3.4	E	0.001	0.999	0	EuGene_UTR_trim_ren_130_10_mRNA	#N/A
scaffold_130_PP020058148R_1_gth			513428	513436	CTGACAATTTTGTTAGGGACTACCATCCTGCAGAAGTTGGAGATAA	CAGAAG	1	0	0	0		TCG	NA	rev	-0.53	-6.18	E	0.002	0.998	0	Phypa_231396	#N/A
scaffold_130_PPLS138H16.AB1_1_gth	scaffold_130_FYBD1LQ02IYVS9_1_gth,scaffold_130_FYBD1LQ02GVYRV_1_gth		337607	337615	CACAATCGATTGTGGTCTCGTCGATGTGTGTAGGAGAGGCAAGAGA	TAGGAG	5	0	2	0		TCG	NA	rev	1	-3.13	E	0.003	0.997	0	Phypa_234299	unnamed protein product [Vitis vinifera]
scaffold_131_BJ178045.1_1_gth		scaffold_131_FYBD1LQ02GSH2Q_1_gth,scaffold_131_FYBD1LQ02JGE9Y_1_gth	614532	614540	ATCTAATGTATTTGGGTACTGTCATGTGCTGAGCAGTATACTTAGG	GAGCAG	0	2	0	2		AAG	2	rev	-0.74	1.81	I	0.007	0	0.993	Phypa_189336	F11M15.6; ovule development protein
scaffold_131_BJ182564.1_1_gth	scaffold_131_FYBD1LQ02GPM3U_1_gth,scaffold_131_FYBD1LQ02HXL09_1_gth,scaffold_131_FYBD1LQ02GIIOE_1_gth,scaffold_131_FYBD1LQ02FP7D1_1_gth,scaffold_131_FYBD1LQ02G37NO_1_gth,scaffold_131_FYBD1LQ02F0K7W_1_gth		458670	458678	TTGACATTTGTGTCGTTCTTGTGGCTTATGAAGGAGGTCAGGAGTA	AAGGAG	1	0	6	0		TAG	NA	rev	0.21	-1.9	E	0.046	0.954	0.001	EuGene_UTR_trim_ren_131_59_mRNA	ARID/BRIGHT DNA-binding domain-containing protein [Physcomitrella patens subsp. patens] gb|EDQ70996.1| ARID/BRIGHT DNA-binding domain-containing protein [Physcomitrella patens subsp. patens]
scaffold_131_BJ187232.1_1_gth			153841	153849	CAATCCCTTCATGATTCACATGATTGAGCGCAGCAGCAAGAGGCGC	CAGCAG	7	0	0	0		CCG	NA	rev	0.76	-0.85	E	0.856	0.142	0.003	Phypa_216605	F14F8.30; reversibly glycosylated polypeptide-3 [EC:2.4.1.112] [Arabidopsis thaliana]
scaffold_131_BJ199673.1_1_gth	scaffold_131_FYBD1LQ02H4UUL_1_gth	scaffold_131_FYBD1LQ02JDDJF_1_gth,scaffold_131_FYBD1LQ02HJK6K_1_gth,scaffold_131_FYBD1LQ02GMJUS_1_gth,scaffold_131_FYBD1LQ02ITXOC_1_gth,scaffold_131_FYBD1LQ02F43B8_1_gth,scaffold_131_FYBD1LQ02GC0WY_1_gth,scaffold_131_FYBD1LQ02HZ8JP_1_gth,scaffold_131_FYBD1LQ02I7TMN_1_gth,scaffold_131_FYBD1LQ02GQMK0_1_gth,scaffold_131_FYBD1LQ02INPY6_1_gth,scaffold_131_FYBD1LQ02F8SY0_1_gth,scaffold_131_FYBD1LQ02H23…	447807	447815	GGGTTTCGTTTTGACGATTGTTGCGTGTGAGAGCAGGTGCCAAGGA	GAGCAG	0	1	1	17	x	CAG	UTR exon	rev	-2.77	1.68	I	0.004	0	0.996	Phypa_216637	Sucrose-phosphate synthase 2 (UDP-glucose-fructose-phosphate glucosyltransferase 2) [Craterostigma plantagineum]
scaffold_131_BJ610161.1_1_gth		scaffold_131_FYBD1LQ02HNIIR_1_gth	828859	828867	TTTATTTGTAATGATCTTTAACGATTGCTTGAGCAGGTTCCTTTCC	GAGCAG	0	3	0	1		GAG	0	rev	-3.06	2.08	I	0.001	0	0.999	Phypa_85185	T11J7.10; RabGAP/TBC domain-containing protein [Arabidopsis thaliana]
scaffold_131_BY963245.1_1_gth		scaffold_131_FYBD1LQ02GVX3J_1_gth,scaffold_131_FYBD1LQ02HUBLL_1_gth,scaffold_131_FYBD1LQ02GCM3M_1_gth,scaffold_131_FYBD1LQ02FINRX_1_gth,scaffold_131_FYBD1LQ02GJUUI_1_gth,scaffold_131_FYBD1LQ02IA9VJ_1_gth	31052	31060	CATTCCTTTTAATGCTGTTGCGATTCCCTTGAGCAGTTAGGAGCTG	GAGCAG	0	5	0	6		CAG	NA	fwd	-3.42	0.79	I	0.002	0	0.998	Phypa_136740	Uracil phosphoribosyltransferase (UMP pyrophosphorylase) (UPRTase) [Nicotiana tabacum]
scaffold_131_BY983636.1_1_gth		scaffold_131_FYBD1LQ02JWVK5_1_gth,scaffold_131_FYBD1LQ02GX05G_1_gth	770596	770604	AATGCAGAAATTTTATGGATTTTTTTTTGGGAGCAGAGTCCACAAG	GAGCAG	0	2	0	2		ACG	0	rev	-1.81	1.41	I	0.014	0	0.986	Phypa_136794	T7I23.28; GRAM domain-containing protein-related [Arabidopsis thaliana]
scaffold_131_CBAW625.B2_1_gth		scaffold_131_FYBD1LQ02GCA3M_1_gth,scaffold_131_FYBD1LQ02JSVPO_1_gth,scaffold_131_FYBD1LQ02JQF3P_1_gth,scaffold_131_FYBD1LQ02GF9AW_1_gth,scaffold_131_FYBD1LQ02J3YZC_1_gth,scaffold_131_FYBD1LQ02J2MCT_1_gth	58908	58916	AGGTTCTTGTTCTCATAGCTCATTCTGATTGAGCAGGTATGTACAT	GAGCAG	0	2	0	6		AGG	1	fwd	-4.28	1.83	I	0.001	0	0.999	Phypa_166955	MMM17.17; protein kinase family protein [Arabidopsis thaliana]
scaffold_131_PP004009164R_1_gth			572337	572345	AGTACTGACCCCATTTTAATCTTTTTCTTTCAGGAGAATCAAGACT	CAGGAG	2	0	0	0		CAG	0	rev	2.08	-2.91	E	0.001	0.999	0	Phypa_189333	F22O13.200; myosin heavy chain (PCR43) [Arabidopsis thaliana]
scaffold_131_PP015004347R_1_gth			1204342	1204350	AAGTGAAGGTGGTGACTAGAGTTGAAAATGAAGAAGAGATGCTTTA	AAGAAG	1	0	0	0		TGG	NA	fwd	-6.58	-6.88	E	0.86	0.074	0.065	Phypa_47113	F2K13.20; expressed protein [Arabidopsis thaliana]
scaffold_131_PP015022005R_1_gth			1190714	1190722	GGAGACTATTTTGCGTGGGGTTTGTGTTCGCAGAAGCAGGGCCTTC	CAGAAG	4	0	0	0		AAG	0	fwd	3.15	-3.88	E	0.001	0.999	0	Phypa_136708	FCAALL.203; fumarylacetoacetate hydrolase family protein [Arabidopsis thaliana]
scaffold_131_PP020009331R_1_gth	scaffold_131_FYBD1LQ02F1V0W_1_gth,scaffold_131_FYBD1LQ02FEEWS_1_gth,scaffold_131_FYBD1LQ02H1Z01_1_gth,scaffold_131_FYBD1LQ02H1AFM_1_gth,scaffold_131_FYBD1LQ02ICA27_1_gth	scaffold_131_FYBD1LQ02I8YWD_1_gth,scaffold_131_FYBD1LQ02JJAEY_1_gth	257266	257274	ATCTCATCAATTAGATTTACGTTGCTTAATAAGCAGGAAGACGTGG	AAGCAG	0	2	5	1	x	AAG	0	fwd	-1.64	2.31	I	0.024	0	0.976	Phypa_166969	F13K23.5; S1 RNA-binding domain-containing protein [Arabidopsis thaliana]
scaffold_131_PPLS084A07.AB1_1_gth			251291	251299	AATTGAGAATCGTTTAGGTCCGCCATGTTACAGAAGACTCCAGGAG	CAGAAG	0	7	0	0		CAG	NA	rev	-0.09	-4.15	I	0.018	0.982	0	Phypa_136667	T4C12.20; sterol glucosyltransferase - like protein [Arabidopsis thaliana]
scaffold_131_PPLS090F18.AB1_1_gth	scaffold_131_FYBD1LQ02IUA2V_1_gth,scaffold_131_FYBD1LQ02JNGT5_1_gth,scaffold_131_FYBD1LQ02GHW0I_1_gth,scaffold_131_FYBD1LQ02HRHWG_1_gth,scaffold_131_FYBD1LQ02HX846_1_gth,scaffold_131_FYBD1LQ02JTBQA_1_gth,scaffold_131_FYBD1LQ02GKJMT_1_gth		482081	482089	TGTTCAAACAAATTTCTTATATTCTGTATACAGGAGGGATCGTTAA	CAGGAG	2	0	7	0		TAG	2	fwd	0.32	-4.63	E	0	1	0	Phypa_136776	MUA2.19; protein kinase family [Arabidopsis thaliana]
scaffold_132_BJ174057.1_1_gth	scaffold_132_FYBD1LQ02H74QM_1_gth	scaffold_132_FYBD1LQ02GJ5FD_1_gth,scaffold_132_FYBD1LQ02FJEXG_1_gth,scaffold_132_FYBD1LQ02JK4S3_1_gth,scaffold_132_FYBD1LQ02F8ZT3_1_gth,scaffold_132_FYBD1LQ02GWI5C_1_gth,scaffold_132_FYBD1LQ02GU67P_1_gth,scaffold_132_FYBD1LQ02IPE6A_1_gth,scaffold_132_FYBD1LQ02FLJJ0_1_gth,scaffold_132_FYBD1LQ02FE94W_1_gth,scaffold_132_FYBD1LQ02FIXAJ_1_gth,scaffold_132_FYBD1LQ02HK162_1_gth,scaffold_132_FYBD1LQ02HD7…	1064054	1064062	AGGTGGCGTGTTTTTTTTTTCACTATTCGCAAGCAGGTCATTCACT	AAGCAG	2	135	1	16	x	CTG	NA	fwd	-4.35	-1.05	EI	0.025	0	0.975	Phypa_216725	Elongation factor 1-gamma 2 (EF-1-gamma 2) (eEF-1B gamma 2) [no tax name]
scaffold_132_BJ183344.1_1_gth			1080108	1080116	TTAAAATTTGTTAATTCTCGTGTGGGTGTTCAGAAGATATTGATGT	CAGAAG	1	0	0	0		CAG	NA	fwd	1	-0.95	E	0.408	0.591	0	Phypa_136858	MOJ10.3; expressed protein [Arabidopsis thaliana]
scaffold_132_BJ604784.1_1_gth	scaffold_132_FYBD1LQ02HGOBK_1_gth,scaffold_132_FYBD1LQ02IDIEM_1_gth,scaffold_132_FYBD1LQ02I6FS7_1_gth,scaffold_132_FYBD1LQ02HU4E7_1_gth,scaffold_132_FYBD1LQ02JQ4LF_1_gth,scaffold_132_FYBD1LQ02FNFVR_1_gth,scaffold_132_FYBD1LQ02H61J6_1_gth,scaffold_132_FYBD1LQ02FY6G7_1_gth,scaffold_132_FYBD1LQ02JY1HP_1_gth,scaffold_132_FYBD1LQ02J2N32_1_gth,scaffold_132_FYBD1LQ02JJFQP_1_gth,scaffold_132_FYBD1LQ02FUN…		254816	254824	TATTTGTTTTTTTTTATGCGCAATCTGCTGCAGGAGCAACTGATGC	CAGGAG	3	0	13	0		CAG	0	rev	0.41	-6.21	E	0	1	0	Phypa_58869	MAA21.150; 9-cis-epoxycarotenoid dioxygenase / neoxanthin cleavage enzyme / NCED1 / carotenoid cleavage dioxygenase 1 (CCD1) [Arabidopsis thaliana]
scaffold_132_BJ606632.1_1_gth			1044582	1044590	CACTAATATTATCGTTGTCATTGCCCCAGGGAGAAGAAAAAGAAAG	GAGAAG	0	1	0	0		CAG	NA	rev	-3.38	-4.21	I	0.201	0.046	0.753	Phypa_136845	F5H14.14; expressed protein [Arabidopsis thaliana]
scaffold_132_BJ941058.1_1_gth	scaffold_132_FYBD1LQ02GDG6I_1_gth		882247	882255	TTTAAAAATTCTGAACTGGAAGAGTGTGTGCAGGAGTCCGCCGAGT	CAGGAG	3	0	1	0		TTG	NA	rev	0.96	-6.11	E	0	1	0	Phypa_231496	unknown protein [Arabidopsis thaliana]
scaffold_132_BJ941058.1_1_gth		scaffold_132_FYBD1LQ02GDG6I_1_gth	881596	881604	TGGTCTTTCGTAATCCACTGGCTTAAACTGGAGCAGTCTAATAAGA	GAGCAG	0	1	0	1		GAG	0	rev	-3.98	-0.94	I	0.014	0	0.986	Phypa_231496	unknown protein [Arabidopsis thaliana]
scaffold_132_BY955248.1_1_gth			1069707	1069715	GCCATAATTGATGAGGAGTCTGATACTTGCTAGCAGATTTGAGTGT	TAGCAG	0	5	0	0		TCG	NA	fwd	-4.37	-1.08	I	0.151	0	0.849	Phypa_234372	Os01g0575000 [Oryza sativa (japonica cultivar-group)] dbj|BAF05302.1| Os01g0575000 [Oryza sativa (japonica cultivar-group)]
scaffold_132_BY961346.1_1_gth	scaffold_132_FYBD1LQ02F32HT_1_gth,scaffold_132_FYBD1LQ02IQA6D_1_gth,scaffold_132_FYBD1LQ02FM6G7_1_gth		994733	994741	AACTTACACTGAGAAATTTGGAACTATTTGCAGAAGAGGCAGACGA	CAGAAG	6	0	3	0		ACG	NA	rev	0.47	-4.19	E	0.011	0.989	0	Phypa_136800	F13N6.19; pseudouridine synthase family protein [Arabidopsis thaliana]
scaffold_132_BY974281.1_1_gth	scaffold_132_FYBD1LQ02I7JSW_1_gth,scaffold_132_FYBD1LQ02H9TZV_1_gth,scaffold_132_FYBD1LQ02II93K_1_gth		256376	256384	CTTATGATTCCAATGTTGTTCAATTGAGATCAGGAGAATTGTTTAT	CAGGAG	2	0	3	0		CAG	2	rev	-0.93	-5.55	E	0.001	0.999	0	Phypa_58869	MAA21.150; 9-cis-epoxycarotenoid dioxygenase / neoxanthin cleavage enzyme / NCED1 / carotenoid cleavage dioxygenase 1 (CCD1) [Arabidopsis thaliana]
scaffold_132_PP001018041F_1_gth	scaffold_132_FYBD1LQ02GSC6H_1_gth,scaffold_132_FYBD1LQ02I4UDX_1_gth,scaffold_132_FYBD1LQ02FFZQT_1_gth,scaffold_132_FYBD1LQ02GBXBJ_1_gth		974914	974922	AATAAGTAGTATTTGAACTTGTACCTTCTGCAGGAGGGGCAGTAGG	CAGGAG	2	0	4	0		CAG	NA	rev	1.63	-3.86	E	0	1	0	Phypa_136867	F5G3.2; expressed protein [Arabidopsis thaliana]
scaffold_132_PP004106106R_1_gth		scaffold_132_FYBD1LQ02IKDSX_1_gth	993873	993881	TTTTGTTTAAATTTGAGCGCTCTTTGTATGCAGGAGAAACCCAATT	CAGGAG	1	0	0	1	x	GTG	NA	rev	3.06	-2.87	E	0	1	0	Phypa_136800	F13N6.19; pseudouridine synthase family protein [Arabidopsis thaliana]
scaffold_132_PP015038143R_1_gth	scaffold_132_FYBD1LQ02IF2SW_1_gth,scaffold_132_FYBD1LQ02G8QZ5_1_gth,scaffold_132_FYBD1LQ02H8E6X_1_gth		248295	248303	CCTCACGTTTATAAGAGGGTGAACATCATGCAGGAGCGAAAGAGAC	CAGGAG	2	0	3	0		CAG	0	fwd	1.44	-4.99	E	0	1	0	Phypa_189373	SNF2 family DNA-dependent ATPase [Physcomitrella patens subsp. patens] gb|EDQ64142.1| SNF2 family DNA-dependent ATPase [Physcomitrella patens subsp. patens]
scaffold_132_PP020065330R_1_gth	scaffold_132_FYBD1LQ02FJGAE_1_gth,scaffold_132_FYBD1LQ02FOSY5_1_gth,scaffold_132_FYBD1LQ02FLE5J_1_gth		420195	420203	CTAAAACTTACAAACAAGGGCGTGGTTTCACAGGAGAGGGTTTCTT	CAGGAG	2	0	3	0		CAG	1	fwd	0.16	-4.03	E	0	1	0	Phypa_231469	unnamed protein product [Vitis vinifera]
scaffold_133_BJ595290.1_1_gth		scaffold_133_FYBD1LQ02HEP98_1_gth,scaffold_133_FYBD1LQ02G63MT_1_gth,scaffold_133_FYBD1LQ02JBADF_1_gth,scaffold_133_FYBD1LQ02IEW43_1_gth,scaffold_133_FYBD1LQ02IF3R1_1_gth,scaffold_133_FYBD1LQ02I3D47_1_gth,scaffold_133_FYBD1LQ02I8082_1_gth	801150	801158	ATGGTCTGTGGTGCTGCTGTGGGGAGGAGTAAGCAGGAAAACGAGT	AAGCAG	0	7	0	7		AAG	NA	rev	-5.25	-1.7	I	0.008	0	0.992	Phypa_167038	UDP-glucose 4-epimerase GEPI48 (Galactowaldenase) (UDP-galactose 4-epimerase) [Cyamopsis tetragonoloba]
scaffold_133_BJ602701.1_1_gth		scaffold_133_FYBD1LQ02JB132_1_gth,scaffold_133_FYBD1LQ02GJ170_1_gth,scaffold_133_FYBD1LQ02HEXVH_1_gth,scaffold_133_FYBD1LQ02F1ER9_1_gth,scaffold_133_FYBD1LQ02G2E86_1_gth,scaffold_133_FYBD1LQ02FNAXT_1_gth,scaffold_133_FYBD1LQ02G55PB_1_gth,scaffold_133_FYBD1LQ02I3HCO_1_gth,scaffold_133_FYBD1LQ02GZ0RK_1_gth,scaffold_133_FYBD1LQ02J3BO4_1_gth	533053	533061	GAAGTGTTGCGTTGATGATGTCCTTTTCTCGAGCAGGGTTTTCTTG	GAGCAG	0	4	0	10		GAG	0	rev	-3.2	1.01	I	0.004	0	0.996	Phypa_107142	F19K16.17; oxidoreductase family protein [Arabidopsis thaliana]
scaffold_133_BJ945936.1_1_gth	scaffold_133_FYBD1LQ02FMH1W_1_gth,scaffold_133_FYBD1LQ02I48PS_1_gth,scaffold_133_FYBD1LQ02H49S0_1_gth		176144	176152	ATTGATTAGATGCATGTTTGCTTGCTGGTGCAGGAGGTGCGTCTTT	CAGGAG	2	0	3	0		CAG	0	fwd	2.88	-2.52	E	0.001	0.999	0	Phypa_136956	F26A9.18; tubulin folding cofactor E / Pfifferling (PFI) [Arabidopsis thaliana]
scaffold_133_BJ951440.1_1_gth			693109	693117	TTACCTATATGAATAGATAAAAGTATGTAAAAGTAGGTTAATTGTG	AAGTAG	1	0	0	0		ATT	NA	rev	-6.14	-3.31	E	0.078	0	0.921	#N/A	#N/A	transposable element
scaffold_133_BJ951440.1_1_gth			690712	690720	GTGTTCTTCAAACACGTCATGACTTTCCAGCAGCAGGGCACTTTGG	CAGCAG	0	1	0	0		ACT	NA	rev	-2.69	-2.32	I	0.904	0.011	0.085	#N/A	#N/A	transposable element
scaffold_133_BY965193.1_1_gth	scaffold_133_FYBD1LQ02J0M0W_1_gth,scaffold_133_FYBD1LQ02FK7JM_1_gth		359977	359985	AGATCGTAATATCTACTGTGGATCTTTGACCAGGAGGTGGATTTTG	CAGGAG	2	0	2	0		GTT	NA	rev	1.37	-1.88	E	0.024	0.976	0	EuGene_UTR_trim_ren_133_34_mRNA	auxin response factor 8 [Ipomoea nil]
scaffold_133_CBAX13252.B1_1_gth			640380	640388	TTCTAACAGTTTGTGTGGCTATTTCTGTCTGAGCAGGAGTTAGTTA	GAGCAG	0	1	0	0		CAG	0	rev	-2.85	1.42	I	0.001	0	0.999	Phypa_167036	RGD1306332_predicted; similar to HCV NS3-transactivated protein 1 (predicted) [Rattus norvegicus]
scaffold_133_CBAX13252.B1_1_gth		scaffold_133_FYBD1LQ02HKJAG_1_gth	641455	641463	TTTTATTTTTTTATGGTCTGTCAATCTATGGAGCAGGAGAGATTTT	GAGCAG	0	1	0	1		ATG	NA	rev	-3.49	-0.58	I	0.012	0	0.988	Phypa_167036	RGD1306332_predicted; similar to HCV NS3-transactivated protein 1 (predicted) [Rattus norvegicus]
scaffold_133_CBAX1456.B1_1_gth		scaffold_133_FYBD1LQ02IBT4O_1_gth,scaffold_133_FYBD1LQ02IMGBB_1_gth,scaffold_133_FYBD1LQ02FYBB2_1_gth,scaffold_133_FYBD1LQ02HWJ3P_1_gth,scaffold_133_FYBD1LQ02FRIUV_1_gth,scaffold_133_FYBD1LQ02H64Q2_1_gth,scaffold_133_FYBD1LQ02F8VYT_1_gth,scaffold_133_FYBD1LQ02F4TKH_1_gth,scaffold_133_FYBD1LQ02IA9YX_1_gth	223067	223075	CAGAAGATTTACAGTCCGTGTTTTGGCGAAGAGCAGCAGGCGAAAC	GAGCAG	0	1	0	9		GCG	0	fwd	-3.18	-0.78	I	0.01	0	0.99	Phypa_167021	hypothetical protein similar to Arabidopsis thaliana chromosome 1
scaffold_133_CBAX6577.G1_1_gth	scaffold_133_FYBD1LQ02HHRD0_1_gth	scaffold_133_FYBD1LQ02GPPEN_1_gth,scaffold_133_FYBD1LQ02GZS1Y_1_gth,scaffold_133_FYBD1LQ02JGEIJ_1_gth,scaffold_133_FYBD1LQ02FTA9B_1_gth,scaffold_133_FYBD1LQ02G8Z25_1_gth	162166	162174	TGCTGGACGATTCTGACGATGTATCCTGTGTAGCAGTGAACCAGGA	TAGCAG	0	8	1	5	x	ACT	NA	rev	-1.48	-1.12	I	0.875	0.008	0.117	Phypa_216751	F2G1.11; universal stress protein (USP) family protein / responsive to dessication protein (RD2) [Arabidopsis thaliana]
scaffold_133_CBAX6667.B1_1_gth		scaffold_133_FYBD1LQ02JZSEE_1_gth,scaffold_133_FYBD1LQ02F7IN4_1_gth	221394	221402	CGGTCAACTGATGAATTTTACTTTTTTTCCGAGCAGAAGTGTACCA	GAGCAG	0	1	0	2		AAT	NA	fwd	-3.55	-0.51	I	0.004	0	0.996	Phypa_167021	hypothetical protein similar to Arabidopsis thaliana chromosome 1
scaffold_133_CBAX6667.B1_1_gth		scaffold_133_FYBD1LQ02G5U1I_1_gth,scaffold_133_FYBD1LQ02IBT4O_1_gth	222348	222356	TTCTTTGGACTCACCTGTAACCTGAGTCTGGAGCAGAAGTCATTAT	GAGCAG	0	1	0	2		ACG	0	fwd	-3.82	-0.87	I	0.016	0	0.984	Phypa_167021	hypothetical protein similar to Arabidopsis thaliana chromosome 1
scaffold_133_PP010001035R_1_gth	scaffold_133_FYBD1LQ02JCDWT_1_gth,scaffold_133_FYBD1LQ02H4RGN_1_gth,scaffold_133_FYBD1LQ02F31X0_1_gth,scaffold_133_FYBD1LQ02HRATH_1_gth,scaffold_133_FYBD1LQ02GZGHX_1_gth		220332	220340	AAGAAGAATGTTGTTATCAATCATGAATTGCAGAAGGGTGCTGGCT	CAGAAG	1	0	5	0		GAG	NA	fwd	1.52	-2.38	E	0.061	0.939	0	Phypa_167021	hypothetical protein similar to Arabidopsis thaliana chromosome 1
scaffold_133_PP015022277R_1_gth	scaffold_133_FYBD1LQ02F7G6M_1_gth,scaffold_133_FYBD1LQ02IK0P6_1_gth,scaffold_133_FYBD1LQ02IVYLZ_1_gth,scaffold_133_FYBD1LQ02GBS1U_1_gth,scaffold_133_FYBD1LQ02JBJAG_1_gth,scaffold_133_FYBD1LQ02JERSY_1_gth,scaffold_133_FYBD1LQ02I3YRK_1_gth,scaffold_133_FYBD1LQ02FTXGO_1_gth,scaffold_133_FYBD1LQ02JLOWV_1_gth,scaffold_133_FYBD1LQ02IRNYE_1_gth,scaffold_133_FYBD1LQ02JJOPY_1_gth		445233	445241	ACATCTTGATGTGTGCAACTCTTCTGAATGCAGGAGGAAGACCCTC	CAGGAG	3	0	11	0		ACG	NA	rev	4.44	-2.01	E	0.002	0.998	0	Phypa_136968	F18L15.120; leucine-rich repeat protein kinase
scaffold_133_PP034001095R_1_gth		scaffold_133_FYBD1LQ02H49S0_1_gth,scaffold_133_FYBD1LQ02IG3PC_1_gth	177868	177876	TTAAGTGATGTGATGTTTTGTGTTGTGTGCAAGCAGCTGTGAACAT	AAGCAG	0	3	0	2		TAT	NA	fwd	-2.25	0.64	I	0.078	0	0.922	Phypa_136956	F26A9.18; tubulin folding cofactor E / Pfifferling (PFI) [Arabidopsis thaliana]
scaffold_133_PPLS140E15.AB1_1_gth		scaffold_133_FYBD1LQ02JCZ9U_1_gth	535220	535228	GAATCAAAGTTTAATTTATTACCTTTGTGGGAGCAGAGCAATAAGG	GAGCAG	0	2	0	1		GCA	NA	rev	-2.88	1	I	0.006	0	0.994	Phypa_107142	F19K16.17; oxidoreductase family protein [Arabidopsis thaliana]
scaffold_134_BY979739.1_1_gth			911512	911520	ATTTTTTTTGGGTATGAGTTTTTGAGAGTGAAGCAGTGTTTTTGAT	AAGCAG	0	2	0	0		CCT	NA	fwd	-6.01	-4.87	I	0.399	0.001	0.6	Phypa_234401	ATPAP18/PAP18 (purple acid phosphatase 18); acid phosphatase/ protein serine/threonine phosphatase [Arabidopsis thaliana] dbj|BAB01159.1| purple acid phosphatase-like protein [Arabidopsis thaliana] gb|AAL32566.1| purple acid phosphatase-like protein [Arabidopsis thaliana] gb|AAM13271.1| purple acid phosphatase-like protein [Arabidopsis thaliana]
scaffold_134_BY984730.1_1_gth	scaffold_134_FYBD1LQ02JF73E_1_gth,scaffold_134_FYBD1LQ02G1ZQA_1_gth,scaffold_134_FYBD1LQ02IPI0O_1_gth,scaffold_134_FYBD1LQ02IGOA2_1_gth,scaffold_134_FYBD1LQ02JH0HQ_1_gth,scaffold_134_FYBD1LQ02GWLIY_1_gth,scaffold_134_FYBD1LQ02JGRC9_1_gth		1000089	1000097	ACTGGATAGCTTTTAACAGGTTTCTGTATGCAGGAGGGCTTTATTC	CAGGAG	3	0	7	0		GAG	NA	rev	0.95	-3.39	E	0.001	0.999	0	Phypa_137029	T3F17.3; mitochondrial substrate carrier family protein [Arabidopsis thaliana]
scaffold_134_CBAX4948.B1_1_gth			231652	231660	TTATGAACGATGCACACCTGCTGTGGTTTTCAGGAGCTTCTAGCAA	CAGGAG	5	0	0	0		CAG	NA	fwd	1.91	-3.02	E	0	1	0	Phypa_137063	F6E13.34; expressed protein [Arabidopsis thaliana]
scaffold_134_CBAX503.G2_1_gth		scaffold_134_FYBD1LQ02H17T2_1_gth,scaffold_134_FYBD1LQ02ILNPL_1_gth	210750	210758	ACAATGCTCTGACGGTTGCGTCTTTTTTCTAAGCAGGATTAAGTAC	AAGCAG	0	5	0	2		GAG	NA	rev	-3.23	0.53	I	0.01	0	0.99	Phypa_17093	F21M12.14; U2 small nuclear ribonucleoprotein A
scaffold_134_PPLS131O23.AB1_1_gth	scaffold_134_FYBD1LQ02JQJTR_1_gth		776187	776195	TTTGTATTATATAATTGATCGTGTGTACTGCAGGAGATAATTGCTG	CAGGAG	2	0	0	0		CAG	0	rev	3.39	-1.94	E	0.001	0.999	0	Phypa_136995	F6F22.3; semialdehyde dehydrogenase family protein [EC:1.2.1.38] [KO:K00145] [Arabidopsis thaliana]
scaffold_135_BJ170261.1_1_gth	scaffold_135_FYBD1LQ02GKYA4_1_gth,scaffold_135_FYBD1LQ02FON5X_1_gth		204561	204569	TCCTAAAGACTACTTCTGACTCTGTACATGCAGGAGAATATTGTCA	CAGGAG	1	0	2	0		AAG	NA	fwd	2.25	-4.1	E	0	1	0	Phypa_137108	MJJ3.6; expressed protein [Arabidopsis thaliana]
scaffold_135_BJ171690.1_1_gth			417636	417644	GACGTGGAGTTGCCGTTCCTTGAGGTGCCGCAGGAGGTTCTGAGTA	CAGGAG	1	0	0	0		AAG	NA	rev	-0.4	-4.45	E	0	1	0	Phypa_137156	T14L22.7; leucine-rich repeat protein kinase
scaffold_135_BJ202984.1_1_gth			422912	422920	CATCATCATTCGGGGTTTGATTAACATATGGAGCAGGGTTATCTCT	GAGCAG	0	1	0	0		AAG	NA	rev	-4.38	-1.2	I	0.009	0	0.991	EuGene_UTR_trim_ren_135_25_mRNA	receptor-like kinase [Marchantia polymorpha]
scaffold_135_BY963791.1_1_gth			998679	998687	TCCCTGGGTTCTGCTCCTGGGAATTCTACAGAGAAGCACTTGTGGG	GAGAAG	2	0	0	0		TCG	NA	fwd	-4.51	-5.74	E	0.183	0.277	0.54	Phypa_17883	T7B11.20; nitrogen fixation NifU-like family protein [Arabidopsis thaliana]
scaffold_135_CBAW455.G2_1_gth	scaffold_135_FYBD1LQ02IP4H2_1_gth,scaffold_135_FYBD1LQ02JUWGF_1_gth,scaffold_135_FYBD1LQ02ICMMZ_1_gth,scaffold_135_FYBD1LQ02I6I7I_1_gth		829491	829499	ACTAAATCCCGAAGATTCCATTGTGTCTCTTAGGAGGATGGGGATC	TAGGAG	3	0	4	0		CTG	0	fwd	1.32	0.05	E	0.247	0.749	0.004	Phypa_137153	oxysterol binding protein [Cyanidioschyzon merolae]
scaffold_135_CBAX4715.B1_1_gth			507882	507890	TCATAATTGCAAAAGCATATTTAACAATGTGAGCAGGCATTGGACT	GAGCAG	0	1	0	0		GAG	NA	rev	-3.17	2.26	I	0	0	1	Phypa_85492	hypothetical protein [Vitis vinifera]
scaffold_135_PP001052012R_1_gth	scaffold_135_FYBD1LQ02GFUCX_1_gth,scaffold_135_FYBD1LQ02J3IQ0_1_gth		587460	587468	TTACTATCTCTAAGCTTTCTATTTTCATTGCAGGAGGTATCTGCTG	CAGGAG	1	0	2	0		CGG	NA	fwd	3.94	-0.65	E	0.01	0.99	0	Phypa_85498	Serine/threonine-protein kinase ATM (Ataxia telangiectasia mutated homolog) (AtATM) [Arabidopsis thaliana]
scaffold_135_PP004095066R_1_gth	scaffold_135_FYBD1LQ02JOGXL_1_gth		203212	203220	TTTTAATGTATTCCATGTGATTTCTGCTGGCAGAAGCGGTTCCTTC	CAGAAG	1	0	1	0		AAG	NA	fwd	1.12	-3.67	E	0.009	0.991	0	Phypa_137108	MJJ3.6; expressed protein [Arabidopsis thaliana]
scaffold_135_PP013015024R_1_gth			648144	648152	AAGGCTTACACATATTTTTAATAGTTATTCCAGGAGCTGGATTTGC	CAGGAG	1	0	0	0		CAG	NA	rev	-0.01	-5.49	E	0	1	0	Phypa_15794	K24C1.9; WRKY family transcription factor [Arabidopsis thaliana]
scaffold_135_PP015004035R_1_gth	scaffold_135_FYBD1LQ02GUOZJ_1_gth,scaffold_135_FYBD1LQ02I0ILN_1_gth,scaffold_135_FYBD1LQ02JPTKV_1_gth,scaffold_135_FYBD1LQ02G5GR5_1_gth,scaffold_135_FYBD1LQ02FNNE6_1_gth		647041	647049	GTCTTGACATTGAACTGTTGCCATGACCTGTAGGAGCTACTATAAG	TAGGAG	3	0	5	0		TCG	NA	rev	0.42	-3.62	E	0.001	0.999	0	Phypa_15794	K24C1.9; WRKY family transcription factor [Arabidopsis thaliana]
scaffold_135_PP015051095R_1_gth	scaffold_135_FYBD1LQ02HMAJ4_1_gth,scaffold_135_FYBD1LQ02HIL1I_1_gth,scaffold_135_FYBD1LQ02HIC2J_1_gth	scaffold_135_FYBD1LQ02IRTRW_1_gth	249465	249473	TTCATCATAATTTTTTTAGTCGGTATCGTGCAGAAGAGATACAGGC	CAGAAG	1	0	3	1	x	CTG	2	rev	0.73	-3.77	E	0.014	0.986	0	Phypa_167068	T4M5.1; expressed protein [Arabidopsis thaliana]
scaffold_135_PPLS101O09.AB1_1_gth	scaffold_135_FYBD1LQ02IJEHF_1_gth		538151	538159	CATTGACTTAAGTTAGTCTGGTTTGTGCAACAGGAGAAGCTGTATC	CAGGAG	7	0	1	0		GTG	NA	fwd	2.61	-2.14	E	0.002	0.998	0	Phypa_18405	F17A8.180; expressed protein [Arabidopsis thaliana]
scaffold_136_BJ157784.1_1_gth			146199	146207	TGCCGCAGTGTGGAATTTTGAGCCGAGGTGGAGGAGCCACGAGATT	GAGGAG	1	0	0	0		AGG	NA	rev	-5.66	-5.9	E	0.069	0.841	0.091	Phypa_234423	unnamed protein product [Vitis vinifera]
scaffold_136_BJ188547.1_1_gth			955832	955840	CGTATTTATTAACCTCCACTGTTGGTTGTGAAGCAGAAGTTGCCAA	AAGCAG	0	2	0	0		CGG	NA	fwd	-0.2	1.15	I	0.758	0	0.242	EuGene_UTR_trim_ren_136_82_mRNA	#N/A
scaffold_136_BJ190077.1_1_gth		scaffold_136_FYBD1LQ02GQ89F_1_gth	995914	995922	GCTTCCTTACCTGTTCATGTGTACTCAATCGAGTAGAACGCAAGGA	GAGTAG	0	2	0	1		TCA	NA	fwd	-1.83	-0.66	I	0.039	0	0.961	Phypa_189728	MWP19.3; glucose-6-phosphate dehydrogenase [EC:1.1.1.49] [KO:K00036] [Arabidopsis thaliana]
scaffold_136_BJ193129.1_1_gth			1109807	1109815	TTAATGCCGAGGGGTGATCTCAGCTGGTTTTAGCAGGTACCACCAT	TAGCAG	0	4	0	0		GGG	2	fwd	-4.23	-0.63	I	0.08	0	0.92	Phypa_234475	Peptidase M23B [Lyngbya sp. PCC 8106] gb|EAW36433.1| Peptidase M23B [Lyngbya sp. PCC 8106]
scaffold_136_BJ585537.1_1_gth			215005	215013	CTTCACGGCATTGGTCATTGGGTGGGAATGCAGCAGCTTTCGATTA	CAGCAG	3	0	0	0		CTG	NA	fwd	-0.9	-3.22	E	0.509	0.49	0.002	Phypa_167103	MPN9.10; basic helix-loop-helix (bHLH) family protein [Arabidopsis thaliana]
scaffold_136_BJ942673.1_1_gth	scaffold_136_FYBD1LQ02FM13R_1_gth,scaffold_136_FYBD1LQ02HN040_1_gth,scaffold_136_FYBD1LQ02H9EMB_1_gth,scaffold_136_FYBD1LQ02IT3VM_1_gth,scaffold_136_FYBD1LQ02JZ88G_1_gth,scaffold_136_FYBD1LQ02HFV6T_1_gth,scaffold_136_FYBD1LQ02FGZPB_1_gth,scaffold_136_FYBD1LQ02GZQ3C_1_gth,scaffold_136_FYBD1LQ02JGIZZ_1_gth,scaffold_136_FYBD1LQ02GWZ6Y_1_gth,scaffold_136_FYBD1LQ02JYXMJ_1_gth,scaffold_136_FYBD1LQ02IY6…		943264	943272	GAATGTTTACGTTTTAGGGTTTCGATTTTGCAGAAGCGATATCAGG	CAGAAG	8	0	17	0		GGG	NA	rev	1.32	-4.13	E	0.003	0.997	0	EuGene_UTR_trim_ren_136_80_mRNA	unknown [Picea sitchensis]
scaffold_136_BJ944595.1_1_gth	scaffold_136_FYBD1LQ02FH52G_1_gth,scaffold_136_FYBD1LQ02I3OX1_1_gth		1004553	1004561	TGGTCCTTAAGGTGGTACATGATTTGTGTGCAGGAGGAACCATGGC	CAGGAG	3	0	2	0		AAG	NA	rev	2.6	-3.7	E	0	1	0	Phypa_189731	MSD21.4; isocitrate lyase
scaffold_136_BJ945513.1_1_gth		scaffold_136_FYBD1LQ02JMNHT_1_gth,scaffold_136_FYBD1LQ02FLCY7_1_gth,scaffold_136_FYBD1LQ02IPFTX_1_gth,scaffold_136_FYBD1LQ02H0TIX_1_gth,scaffold_136_FYBD1LQ02IH0RA_1_gth	1019185	1019193	TAAATTGTATACTAAGGTGTGGATTTTCCTGAGCAGTTATGAGGTA	GAGCAG	0	3	0	5		CAT	1	rev	-3.83	0.52	I	0.001	0	0.999	Phypa_234470	#N/A
scaffold_136_BY945339.1_1_gth			756268	756276	TAGAGAATTTGATCGACCTGCTGTGTTGCTGAGCAGTTGCCTTTTC	GAGCAG	0	4	0	0		TAT	NA	fwd	-4.37	-0.79	I	0.001	0	0.999	Phypa_137321	MWD22.12; expressed protein [Arabidopsis thaliana]
scaffold_136_BY991428.1_1_gth	scaffold_136_FYBD1LQ02IL0SF_1_gth,scaffold_136_FYBD1LQ02JI4Z8_1_gth		743549	743557	GCGGAACTTATCGGATATTTTAATTTACTGCAGGAGAAAGACAAAT	CAGGAG	2	0	2	0		CAG	0	fwd	0.99	-5.04	E	0	1	0	Phypa_234452	#N/A
scaffold_136_CBAW1226.B1_1_gth		scaffold_136_FYBD1LQ02F4SUG_1_gth,scaffold_136_FYBD1LQ02IO4G6_1_gth	142395	142403	GTAGCAATGGAGTAATTCTGTTTCTGCGTATAGCAGACTCAAACTC	TAGCAG	0	2	0	2		CAG	0	rev	-2.09	-0.47	I	0.759	0.001	0.24	Phypa_234423	unnamed protein product [Vitis vinifera]
scaffold_136_CJ972136.1_1_gth		scaffold_136_FYBD1LQ02HSQEN_1_gth,scaffold_136_FYBD1LQ02F1HVM_1_gth,scaffold_136_FYBD1LQ02GML02_1_gth,scaffold_136_FYBD1LQ02HHPHY_1_gth	702983	702991	TGTTGGATTTTAGGAATTTGTTGGTACATGAAGCAGGGTATCTGAA	AAGCAG	0	2	0	4		AAG	NA	fwd	-3.09	0.48	I	0.126	0	0.874	Phypa_137263	F7A19.9; protein kinase family protein / ankyrin repeat family protein [Arabidopsis thaliana]
scaffold_136_PP001018063F_1_gth		scaffold_136_FYBD1LQ02FJL37_1_gth,scaffold_136_FYBD1LQ02G3FWN_1_gth,scaffold_136_FYBD1LQ02IEJPN_1_gth,scaffold_136_FYBD1LQ02GQA04_1_gth,scaffold_136_FYBD1LQ02GPQDK_1_gth,scaffold_136_FYBD1LQ02IMUSG_1_gth	71694	71702	GGGGGAGGGATGGGGTGGAATGGTGTGTGGGAGCAGATCTGCGGTC	GAGCAG	0	5	0	6		GAG	NA	fwd	-2.89	0.53	I	0.007	0	0.993	Phypa_137259	F5G3.6; zinc finger (CCCH-type) family protein / RNA recognition motif (RRM)-containing protein [Arabidopsis thaliana]
scaffold_136_PP004006031R_1_gth	scaffold_136_FYBD1LQ02G1JWE_1_gth,scaffold_136_FYBD1LQ02JFWXO_1_gth,scaffold_136_FYBD1LQ02GP2W8_1_gth,scaffold_136_FYBD1LQ02FOJ6A_1_gth,scaffold_136_FYBD1LQ02J2DBP_1_gth		738020	738028	AACTGTTACAGTGGTGGATGACTTTGTGTTTAGGAGCCATTCACAT	TAGGAG	5	0	5	0		GAG	0	fwd	0.97	-1.57	E	0.011	0.989	0	Phypa_216994	Glycerol-3-phosphate acyltransferase
scaffold_136_PP004034225R_1_gth		scaffold_136_FYBD1LQ02INAFI_1_gth,scaffold_136_FYBD1LQ02FJJ44_1_gth,scaffold_136_FYBD1LQ02G1JWE_1_gth,scaffold_136_FYBD1LQ02JFWXO_1_gth,scaffold_136_FYBD1LQ02GP2W8_1_gth,scaffold_136_FYBD1LQ02J2DBP_1_gth	737813	737821	TATCGAATACATCTGACTTTGGCAATTGATGAGCAGGTAGTGAGCA	GAGCAG	0	4	0	6		GCT	0	fwd	-2.98	2.55	I	0.001	0	0.999	Phypa_216994	Glycerol-3-phosphate acyltransferase
scaffold_136_PP015017201R_1_gth	scaffold_136_FYBD1LQ02I3AZW_1_gth		778939	778947	AGGAAGAAGACTGATATAAATTACATACTGCAGGAGACACTGCCAA	CAGGAG	2	0	1	0		CTC	NA	fwd	-1.01	-6.96	E	0	1	0	Phypa_234455	unnamed protein product [Vitis vinifera]
scaffold_136_PP015034232R_1_gth			930223	930231	TTTATTTGATAACAGTGTCGTTTTTTTCTGGAGCAGATTCACAAGA	GAGCAG	0	1	0	0		CAG	NA	fwd	-2.28	1.37	I	0.022	0	0.978	Phypa_189719	T4P3.9; transducin family protein / WD-40 repeat family protein [Arabidopsis thaliana]
scaffold_136_PP015039329R_1_gth	scaffold_136_FYBD1LQ02FTRHY_1_gth,scaffold_136_FYBD1LQ02IICLZ_1_gth,scaffold_136_FYBD1LQ02GJLVW_1_gth,scaffold_136_FYBD1LQ02JLKOC_1_gth,scaffold_136_FYBD1LQ02F5YDQ_1_gth,scaffold_136_FYBD1LQ02IGZQU_1_gth,scaffold_136_FYBD1LQ02I2Y4I_1_gth,scaffold_136_FYBD1LQ02JME3I_1_gth,scaffold_136_FYBD1LQ02GKRKC_1_gth,scaffold_136_FYBD1LQ02FDQG1_1_gth,scaffold_136_FYBD1LQ02IW1KG_1_gth,scaffold_136_FYBD1LQ02JI6…		638108	638116	ATTTTACTTATATAATCAACTTTGTGTCAACAGAAGGTACCTTCGA	CAGAAG	4	0	23	0		GAG	0	rev	1.18	-0.02	E	0.78	0.22	0.001	Phypa_234444	unknown [Picea sitchensis]
scaffold_136_PP015039329R_1_gth	scaffold_136_FYBD1LQ02I2Y4I_1_gth,scaffold_136_FYBD1LQ02F7DNO_1_gth,scaffold_136_FYBD1LQ02JBIHA_1_gth,scaffold_136_FYBD1LQ02JG2T9_1_gth,scaffold_136_FYBD1LQ02GMNOL_1_gth,scaffold_136_FYBD1LQ02JDXLF_1_gth	scaffold_136_FYBD1LQ02FTRHY_1_gth,scaffold_136_FYBD1LQ02F5YDQ_1_gth,scaffold_136_FYBD1LQ02IGZQU_1_gth,scaffold_136_FYBD1LQ02JME3I_1_gth,scaffold_136_FYBD1LQ02GKRKC_1_gth,scaffold_136_FYBD1LQ02FDQG1_1_gth,scaffold_136_FYBD1LQ02IW1KG_1_gth,scaffold_136_FYBD1LQ02JI6SO_1_gth,scaffold_136_FYBD1LQ02IS98X_1_gth,scaffold_136_FYBD1LQ02HB3V5_1_gth,scaffold_136_FYBD1LQ02ISWKA_1_gth,scaffold_136_FYBD1LQ02IDO…	638462	638470	CTGAATGGGTATTGTTCTATACTGGGCGGACAGCAGGATTGAAAAA	CAGCAG	0	4	6	18	x	AAG	2	rev	-2.33	-1.86	I	0.902	0.005	0.093	Phypa_234444	unknown [Picea sitchensis]
scaffold_136_PP015068291R_1_gth	scaffold_136_FYBD1LQ02FTJQ7_1_gth,scaffold_136_FYBD1LQ02F2GZ3_1_gth,scaffold_136_FYBD1LQ02FVGHO_1_gth,scaffold_136_FYBD1LQ02JD1C7_1_gth,scaffold_136_FYBD1LQ02IQSPT_1_gth		824464	824472	CGTTGATGAGTTGATCGCTGCCGTTATGTCCAGGAGGTGAAACTAT	CAGGAG	4	0	5	0		GAG	NA	rev	-0.34	-3.9	E	0.004	0.996	0	Phypa_189708	T3B23.10; expressed protein [Arabidopsis thaliana]
scaffold_136_PP020029107R_1_gth	scaffold_136_FYBD1LQ02JXDBJ_1_gth,scaffold_136_FYBD1LQ02F1LF5_1_gth,scaffold_136_FYBD1LQ02F9OJX_1_gth,scaffold_136_FYBD1LQ02I0PEB_1_gth,scaffold_136_FYBD1LQ02GYM8O_1_gth		74742	74750	TTGAAAGTGTGAACTTGTGTCTTCTTATCGAAGGAGCCACAGGTTT	AAGGAG	2	0	5	0		AAG	NA	fwd	-1.01	-3.85	E	0.002	0.998	0	EuGene_UTR_trim_ren_136_4_mRNA	unnamed protein product [Vitis vinifera]
scaffold_136_PP020057125R_1_gth			755891	755899	GATAAAAGATGCAGAGTATGATTCAGAGAAAAGTAGTATTCGTGTG	AAGTAG	0	2	0	0		CAG	NA	fwd	-6.16	-6.04	I	0.396	0.013	0.59	Phypa_137321	MWD22.12; expressed protein [Arabidopsis thaliana]
scaffold_136_PP020058111R_1_gth		scaffold_136_FYBD1LQ02JU7W4_1_gth,scaffold_136_FYBD1LQ02J55YL_1_gth	553614	553622	TTGAGAAAAATTATACTTATTACATTTTACCAGCAGGTGGTGAGTC	CAGCAG	0	1	0	2		CAG	NA	rev	-1.61	0.01	I	0.838	0	0.162	EuGene_UTR_trim_ren_136_47_mRNA	#N/A
scaffold_136_PPLS047B21.AB1_1_gth		scaffold_136_FYBD1LQ02JSM4L_1_gth,scaffold_136_FYBD1LQ02G6MVH_1_gth,scaffold_136_FYBD1LQ02GR9EH_1_gth	550920	550928	TTGGTTCATTTGAAGTGCTCGTATTTCCCCAAGCAGATTCCGAACG	AAGCAG	0	2	0	3		CAG	NA	rev	-2.56	0.33	I	0.072	0	0.928	Phypa_167122	#N/A
scaffold_137_AW155914.1_1_gth		scaffold_137_FYBD1LQ02JHVZI_1_gth,scaffold_137_FYBD1LQ02GY5BC_1_gth,scaffold_137_FYBD1LQ02I1ZLI_1_gth	838112	838120	ACCTCGCCAACAACTGACGAAGGCTCTTGTTAGTAGTGGACTGGCA	TAGTAG	0	2	0	3		CGT	NA	rev	-4.54	-2.36	I	0.093	0.001	0.906	Phypa_137387	F5E19.150; expressed protein [Arabidopsis thaliana]
scaffold_137_BJ176792.1_1_gth			381797	381805	TATGCCTACTAAGTCAATGATTGACCTTGGCAGGAGAGGGAAGAGA	CAGGAG	1	0	0	0		AAG	2	fwd	1.44	-3.78	E	0.001	0.999	0	Phypa_189760	T10O22.24; ketose-bisphosphate aldolase class-II family protein [EC:1.1.-.-] [Arabidopsis thaliana]
scaffold_137_BJ180285.1_1_gth	scaffold_137_FYBD1LQ02I9V77_1_gth,scaffold_137_FYBD1LQ02JQZEB_1_gth,scaffold_137_FYBD1LQ02JUFUN_1_gth,scaffold_137_FYBD1LQ02JI0H6_1_gth		384641	384649	GTAATCGTATTTGTCTTCTATCGTCTGCTGCAGGAGTATTGACTCA	CAGGAG	5	0	4	0		ATG	NA	fwd	0.73	-6.34	E	0	1	0	Phypa_189760	T10O22.24; ketose-bisphosphate aldolase class-II family protein [EC:1.1.-.-] [Arabidopsis thaliana]
scaffold_137_BJ956865.1_1_gth		scaffold_137_FYBD1LQ02HIPEV_1_gth	992348	992356	GACTATTATTCATGGTGATGTGTTCGTTCTGAGCAGGTGCGGCCAG	GAGCAG	0	2	0	1		ACT	NA	fwd	-2.28	2.46	I	0.001	0	0.999	Phypa_137428	T3F17.36; expressed protein [Arabidopsis thaliana]
scaffold_137_BY954460.1_1_gth			575968	575976	CTTATTTTTGCTCGTTTCATTGGGACAGGTGAGAAGCAACAGGAAG	GAGAAG	4	0	0	0		AGT	NA	rev	-4.02	-3.75	EI	0.022	0.003	0.975	Phypa_15255	unknown [Populus trichocarpa x Populus deltoides]
scaffold_137_BY979543.1_1_gth			841106	841114	GCGCTTCTTTGAGTGGTGGTTGCCTGAAAAAAGCAGCGCCTGGGTG	AAGCAG	0	2	0	0		TTG	NA	rev	-4.41	-2.36	I	0.118	0	0.881	Phypa_137387	F5E19.150; expressed protein [Arabidopsis thaliana]
scaffold_137_CBAX10348.B1_1_gth	scaffold_137_FYBD1LQ02GI1OK_1_gth,scaffold_137_FYBD1LQ02I98XD_1_gth,scaffold_137_FYBD1LQ02FRI5C_1_gth,scaffold_137_FYBD1LQ02I845M_1_gth,scaffold_137_FYBD1LQ02HVLM7_1_gth,scaffold_137_FYBD1LQ02FMJ1Y_1_gth,scaffold_137_FYBD1LQ02FJEMH_1_gth,scaffold_137_FYBD1LQ02GJFM3_1_gth,scaffold_137_FYBD1LQ02G4M50_1_gth,scaffold_137_FYBD1LQ02GJOIG_1_gth,scaffold_137_FYBD1LQ02I4JRB_1_gth,scaffold_137_FYBD1LQ02FYH…		283175	283183	CAAGGATTCTGACAGAGGTTCCAATAATCGCAGGAGAGGGCAGGTG	CAGGAG	6	0	15	0		CAG	NA	fwd	-1.31	-5.92	E	0	1	0	Phypa_234478	#N/A
scaffold_137_CBAX5408.G1_1_gth		scaffold_137_FYBD1LQ02H6IIK_1_gth,scaffold_137_FYBD1LQ02FOA4R_1_gth,scaffold_137_FYBD1LQ02G594L_1_gth,scaffold_137_FYBD1LQ02IZB8Q_1_gth,scaffold_137_FYBD1LQ02HZ1KO_1_gth	149510	149518	GGCTGAAGTGATTTCATTATTATGTTGTGGAAGCAGATTTCTTTGC	AAGCAG	0	4	0	5		TAA	2	rev	-3.64	0.19	I	0.064	0	0.936	Phypa_234476	#N/A
scaffold_137_CBAX6507.B1_1_gth		scaffold_137_FYBD1LQ02FHISV_1_gth,scaffold_137_FYBD1LQ02HZR08_1_gth,scaffold_137_FYBD1LQ02IPSZ3_1_gth,scaffold_137_FYBD1LQ02IZ9LC_1_gth,scaffold_137_FYBD1LQ02FLG58_1_gth,scaffold_137_FYBD1LQ02F6E6K_1_gth,scaffold_137_FYBD1LQ02HKQ19_1_gth	238271	238279	GTTTCGTGGTTGTAATGTTTGGTTTTCGTGAAGCAGGTGCTAGACG	AAGCAG	0	1	0	7		CAG	NA	fwd	-2.26	1.57	I	0.168	0	0.832	Phypa_234477	#N/A
scaffold_137_PP015001330R_1_gth		scaffold_137_FYBD1LQ02JHVZI_1_gth,scaffold_137_FYBD1LQ02GY5BC_1_gth,scaffold_137_FYBD1LQ02I1ZLI_1_gth	838112	838120	ACCTCGCCAACAACTGACGAAGGCTCTTGTTAGTAGTGGACTGGCA	TAGTAG	0	2	0	3		GAG	NA	rev	-4.54	-2.36	I	0.093	0.001	0.906	Phypa_137387	F5E19.150; expressed protein [Arabidopsis thaliana]
scaffold_137_PP015023287R_1_gth			694632	694640	GAGTAATTGTCGTGGGAGATGTTTTTTGTGCAGAAGCAACGCCAAA	CAGAAG	2	0	0	0		AAA	NA	fwd	1.8	-3.94	E	0.003	0.997	0	Phypa_234503	hypothetical cytoskeletal protein [Arabidopsis thaliana]
scaffold_137_PP020001335R_1_gth			477413	477421	AAGAGGCTGAGCTTGATTCGGGCGATGTGGGAGGAGGTGGTGAAGG	GAGGAG	1	0	0	0		GGG	NA	rev	-1.66	-1.35	E	0.158	0.154	0.688	Phypa_137409	T18D12.90; expressed protein [Arabidopsis thaliana]
scaffold_137_PP020022069R_1_gth	scaffold_137_FYBD1LQ02J4MBJ_1_gth		527010	527018	AGTTTCTTGCACTTTGGGGGAGGGGGATTGAAGGAGTGGGAGGGGA	AAGGAG	1	0	1	0		GCA	NA	rev	-1.11	-3.08	E	0.009	0.99	0	Phypa_217084	contains ESTs D48362(S14517)
scaffold_137_PP020054213R_1_gth	scaffold_137_FYBD1LQ02F8KZC_1_gth,scaffold_137_FYBD1LQ02JUDFA_1_gth		395591	395599	TACTCGAGTAACAGATGTTTGGGATAACCACAGGAGAGAGCGAGGC	CAGGAG	3	0	2	0		GAG	0	fwd	-0.67	-5.19	E	0	1	0	Phypa_231705	unnamed protein product [Vitis vinifera]
scaffold_137_PP020057031R_1_gth	scaffold_137_FYBD1LQ02IKQPG_1_gth,scaffold_137_FYBD1LQ02JDLGS_1_gth,scaffold_137_FYBD1LQ02G2MYG_1_gth,scaffold_137_FYBD1LQ02JWDVJ_1_gth,scaffold_137_FYBD1LQ02JOHY1_1_gth,scaffold_137_FYBD1LQ02GM5AE_1_gth		390312	390320	ACGTTGATCCCCCCTTTCTATGATGTGATTCAGGAGCTGCATGCAG	CAGGAG	8	0	6	0		AAG	0	fwd	0.38	-4.66	E	0	1	0	Phypa_189760	T10O22.24; ketose-bisphosphate aldolase class-II family protein [EC:1.1.-.-] [Arabidopsis thaliana]
scaffold_137_PP030005078R_1_gth	scaffold_137_FYBD1LQ02G21Z4_1_gth,scaffold_137_FYBD1LQ02FHDO9_1_gth		761973	761981	TATCATAACTTACATGCCACTTCTAATTTTCAGGAGAAAGAGATAG	CAGGAG	3	0	2	0		AAG	0	rev	3.52	-2.61	E	0.001	0.999	0	Phypa_234507	#N/A
scaffold_137_PPLS141P05.AB1_1_gth	scaffold_137_FYBD1LQ02IK93W_1_gth,scaffold_137_FYBD1LQ02F0MSJ_1_gth,scaffold_137_FYBD1LQ02I0EPL_1_gth,scaffold_137_FYBD1LQ02HZGPX_1_gth,scaffold_137_FYBD1LQ02IWJVC_1_gth,scaffold_137_FYBD1LQ02FXDQS_1_gth,scaffold_137_FYBD1LQ02HHK0L_1_gth,scaffold_137_FYBD1LQ02GQTUY_1_gth,scaffold_137_FYBD1LQ02FS216_1_gth,scaffold_137_FYBD1LQ02I5ILH_1_gth,scaffold_137_FYBD1LQ02IFK7D_1_gth,scaffold_137_FYBD1LQ02GQO…		480099	480107	CTCTAAAATGTGACCATTCACATCCTTCGACAGGAGTCCTTCTTGA	CAGGAG	8	0	19	0		CAG	0	fwd	-1.14	-5.87	E	0	1	0	Phypa_47473	unknown [Picea sitchensis]
scaffold_138_BJ583623.1_1_gth		scaffold_138_FYBD1LQ02JD6XJ_1_gth,scaffold_138_FYBD1LQ02HL9NC_1_gth,scaffold_138_FYBD1LQ02FJ4UU_1_gth	363202	363210	GGTTCACGACTTATGTATTTATTTATCCTTGAGCAGGCGTTGTAGA	GAGCAG	0	9	0	3		GGG	2	rev	-3.6	0.77	I	0.001	0	0.999	Phypa_217191	F4F7.35; acidic ribosomal protein P0-related [Arabidopsis thaliana]
scaffold_138_BJ589973.1_1_gth	scaffold_138_FYBD1LQ02HSOOG_1_gth,scaffold_138_FYBD1LQ02GH4UH_1_gth,scaffold_138_FYBD1LQ02GHS33_1_gth,scaffold_138_FYBD1LQ02I8MUO_1_gth,scaffold_138_FYBD1LQ02ILS6L_1_gth		58803	58811	TTTAATCTAACATCCATCTCCGTGTTGACCCAGGAGGAAACGAGAA	CAGGAG	5	0	5	0		GAG	2	rev	1.6	-2.29	E	0.007	0.993	0	Phypa_107170	F11A6.6; serine/threonine protein phosphatase 2A (PP2A) 55 kDa regulatory subunit B [KO:K04354] [Arabidopsis thaliana]
scaffold_138_BJ977727.1_1_gth			52964	52972	CCTCATTTACCGGATGACATGAACGTTATGCAGGAGCTTCTCCTTG	CAGGAG	2	0	0	0		AAG	NA	fwd	2.24	-3.92	E	0	1	0	Phypa_137598	T22I11.3; nodulin
scaffold_138_BY961440.1_1_gth	scaffold_138_FYBD1LQ02I3IH0_1_gth,scaffold_138_FYBD1LQ02GYBKH_1_gth,scaffold_138_FYBD1LQ02I8KYS_1_gth,scaffold_138_FYBD1LQ02G3XRY_1_gth,scaffold_138_FYBD1LQ02GN6PB_1_gth,scaffold_138_FYBD1LQ02GX66L_1_gth,scaffold_138_FYBD1LQ02FQWX1_1_gth,scaffold_138_FYBD1LQ02FFDQH_1_gth,scaffold_138_FYBD1LQ02HD6I5_1_gth,scaffold_138_FYBD1LQ02FMERO_1_gth,scaffold_138_FYBD1LQ02GUAGG_1_gth,scaffold_138_FYBD1LQ02GHY…		208391	208399	ATTTGCATATCTTGCTTGAATGTTTGCGAACAGGAGTGTTCAAAAG	CAGGAG	6	0	15	0		GAG	NA	fwd	2.62	-2.19	E	0.001	0.999	0	EuGene_UTR_trim_ren_138_24_mRNA	putative NADPH oxidoreductase [Capsicum chinense]
scaffold_138_BY971021.1_1_gth		scaffold_138_FYBD1LQ02GCUTG_1_gth,scaffold_138_FYBD1LQ02IEA7M_1_gth,scaffold_138_FYBD1LQ02FQPEZ_1_gth,scaffold_138_FYBD1LQ02HY4N1_1_gth	941933	941941	GAGTTGACGTGTGATCTATATCGTTTTTGTGAGCAGCTGTACATCT	GAGCAG	0	4	0	4		CAG	1	fwd	-2.98	1.5	I	0.001	0	0.999	Phypa_85834	2210008M09Rik; RIKEN cDNA 2210008M09 gene [Mus musculus]
scaffold_138_BY972949.1_1_gth		scaffold_138_FYBD1LQ02IIPNY_1_gth	299463	299471	CTTTTTTTTGGTTTTTTTTTTTTTGGCTTCGAGTAGGTGGTAGACT	GAGTAG	0	9	0	0		CAT	0	fwd	-2.71	0.29	I	0.008	0	0.992	Phypa_189874	MEE6.6; GDSL-motif lipase/hydrolase protein [Arabidopsis thaliana]
scaffold_138_CBAW1558.B1_1_gth		scaffold_138_FYBD1LQ02I47XG_1_gth,scaffold_138_FYBD1LQ02FYJWY_1_gth,scaffold_138_FYBD1LQ02GXNKU_1_gth,scaffold_138_FYBD1LQ02JB9YD_1_gth,scaffold_138_FYBD1LQ02G5RCI_1_gth	209737	209745	TCTAACTGAAGTTGATTTATTTTTGTGGTCGAGCAGTTTGTGCAGA	GAGCAG	0	3	0	5		GAG	NA	fwd	-0.39	2.32	I	0.057	0	0.943	EuGene_UTR_trim_ren_138_24_mRNA	#N/A
scaffold_138_CBAX13011.B1_1_gth	scaffold_138_FYBD1LQ02HSOIE_1_gth		171919	171927	GCGAATGATATTTTCTGTTTTTGCTGATACCAGGAGGCACAGACAG	CAGGAG	1	0	1	0		CAG	0	rev	1.64	-2.49	E	0.01	0.99	0	Phypa_58978	F18A17.30; eukaryotic translation initiation factor 3b (eIF3b/PRT1)
scaffold_138_CJ970674.1_1_gth		scaffold_138_FYBD1LQ02FWISX_1_gth,scaffold_138_FYBD1LQ02I73KR_1_gth	210754	210762	TGTGAACTTTTTCAACTGAAATTGTGTGTGGAGCAGGCTGTGGGAC	GAGCAG	0	6	0	2		GAG	NA	fwd	-1.1	3.05	I	0.03	0	0.97	EuGene_UTR_trim_ren_138_24_mRNA	#N/A
scaffold_138_PP001101014R_1_gth		scaffold_138_FYBD1LQ02F5LSU_1_gth,scaffold_138_FYBD1LQ02HJLMX_1_gth,scaffold_138_FYBD1LQ02H9B05_1_gth,scaffold_138_FYBD1LQ02G6JEY_1_gth,scaffold_138_FYBD1LQ02F1H9L_1_gth,scaffold_138_FYBD1LQ02HSAEG_1_gth,scaffold_138_FYBD1LQ02FSUY6_1_gth,scaffold_138_FYBD1LQ02JACX4_1_gth	984194	984202	TGTATGACACTGACGCTTACGTTTACATTTGAGCAGAGTGGTCCTA	GAGCAG	0	1	0	8		AAG	0	fwd	-3.36	1	I	0.002	0	0.998	Phypa_167195	F12A21.3; ATP-binding region
scaffold_138_PP004052073R_1_gth	scaffold_138_FYBD1LQ02IHJ12_1_gth,scaffold_138_FYBD1LQ02IYN0Q_1_gth		868332	868340	TTAGTGCTAATTTGACTTGGTTTTGACCTACAGAAGAATCACCGTT	CAGAAG	2	0	2	0		CAG	2	rev	1.77	-2.7	E	0.033	0.967	0	Phypa_189922	F2A19.200; BTB/POZ domain-containing protein [Arabidopsis thaliana]
scaffold_138_PP004092304R_1_gth		scaffold_138_FYBD1LQ02I4UVF_1_gth	171263	171271	TGAGAACTGATGTATGCCTCAACTCATTGTGAGCAGGTGAAATTGA	GAGCAG	0	3	0	1		CAG	0	rev	-3.13	1.47	I	0.001	0	0.999	Phypa_58978	F18A17.30; eukaryotic translation initiation factor 3b (eIF3b/PRT1)
scaffold_138_PP015031249R_1_gth	scaffold_138_FYBD1LQ02G4CA0_1_gth		662622	662630	ATCCAATCATGGTTTATTGATGTGTTAAGACAGGAGTACCATTTGG	CAGGAG	1	0	1	0		CAG	NA	fwd	-0.2	-6.47	E	0	1	0	Phypa_167173	SMUG1; single-strand selective monofunctional uracil DNA glycosylase [Xenopus laevis]
scaffold_138_PP015069290R_1_gth		scaffold_138_FYBD1LQ02G2S01_1_gth,scaffold_138_FYBD1LQ02HZPZI_1_gth,scaffold_138_FYBD1LQ02JV74W_1_gth,scaffold_138_FYBD1LQ02H9LCH_1_gth,scaffold_138_FYBD1LQ02J0X9S_1_gth	871049	871057	TGTAGCTGTTGATGAAGAATTTCTGATGTGGAGCAGGTGAAGTTGT	GAGCAG	0	3	0	5		TTG	NA	rev	-2.69	1.26	I	0.011	0	0.989	Phypa_189922	F2A19.200; BTB/POZ domain-containing protein [Arabidopsis thaliana]
scaffold_138_PP020019056R_1_gth	scaffold_138_FYBD1LQ02IFTDV_1_gth,scaffold_138_FYBD1LQ02IL0GD_1_gth,scaffold_138_FYBD1LQ02JYNYT_1_gth,scaffold_138_FYBD1LQ02JCHC2_1_gth,scaffold_138_FYBD1LQ02GKXZ2_1_gth,scaffold_138_FYBD1LQ02FZ86G_1_gth		754602	754610	TGATGAATTATTGTCTCATACCGTGTTGTGTAGGAGTTATTGTCAG	TAGGAG	2	0	6	0		CAG	NA	fwd	1.81	-1.51	E	0.007	0.993	0	EuGene_UTR_trim_ren_138_74_mRNA	#N/A
scaffold_138_PP020032048R_1_gth		scaffold_138_FYBD1LQ02GJMFF_1_gth	296656	296664	ACTGACTCATAACAAGCACCATGTGGAACAGAGCAGGTTGGATCAG	GAGCAG	0	1	0	1		ATG	NA	rev	-3.39	0.76	I	0.003	0	0.997	Phypa_189873	T20D1.20; expressed protein [Arabidopsis thaliana]
scaffold_139_AW145417.1_1_gth		scaffold_139_FYBD1LQ02GXBL0_1_gth	725607	725615	TTCTGCCTTGTTTTGACGTTGGGTGCTCTGGAGCAGGCATGGAATC	GAGCAG	0	2	0	1		TGG	NA	rev	-2.09	1.99	I	0.015	0	0.985	Phypa_44714	T6H22.7; leucine-rich repeat family protein / protein kinase family protein [Arabidopsis thaliana]
scaffold_139_BJ594806.1_1_gth		scaffold_139_FYBD1LQ02HCKCN_1_gth,scaffold_139_FYBD1LQ02G65LX_1_gth,scaffold_139_FYBD1LQ02GKU28_1_gth,scaffold_139_FYBD1LQ02F9FU2_1_gth,scaffold_139_FYBD1LQ02FXU6H_1_gth	643479	643487	CGTTCTAAATTGAAATTCTGTTTCTGGCCCTAGCAGGTTGAAAAGG	TAGCAG	0	1	0	5		AAG	0	rev	0.4	2.62	I	0.761	0	0.239	Phypa_217293	T32F6.15; expressed protein [Arabidopsis thaliana]
scaffold_139_BJ594917.1_1_gth	scaffold_139_FYBD1LQ02HSEXK_1_gth	scaffold_139_FYBD1LQ02HKAFS_1_gth,scaffold_139_FYBD1LQ02GHGDQ_1_gth,scaffold_139_FYBD1LQ02FMVP0_1_gth,scaffold_139_FYBD1LQ02F8U0A_1_gth,scaffold_139_FYBD1LQ02JUVK0_1_gth,scaffold_139_FYBD1LQ02FQVI8_1_gth,scaffold_139_FYBD1LQ02HDML3_1_gth,scaffold_139_FYBD1LQ02FMIJB_1_gth	389507	389515	AGTCTGTCACACTTTTGACGAGAGATTTTGGAGCAGGTTATGGAAG	GAGCAG	0	2	0	8		CAG	NA	rev	-3.57	1.44	I	0.005	0	0.995	Phypa_189977	MAB16.20; acyl-peptide hydrolase-related [Arabidopsis thaliana]
scaffold_139_BY978597.1_1_gth		scaffold_139_FYBD1LQ02FPAOP_1_gth,scaffold_139_FYBD1LQ02FVA35_1_gth,scaffold_139_FYBD1LQ02JR27U_1_gth	478845	478853	TCTAAGAATTGTAGTGCATGTGAATTGTTTGAGCAGGTGAAATACA	GAGCAG	0	4	0	3		ATG	0	fwd	-1.89	3.23	I	0.002	0	0.998	Phypa_234532	unknown protein [Arabidopsis thaliana] gb|AAG52482.1|AC010796_21 unknown protein; 12217-13521 [Arabidopsis thaliana] gb|AAK96834.1| Unknown protein [Arabidopsis thaliana] gb|AAM10118.1| unknown protein [Arabidopsis thaliana]
scaffold_139_BY992492.1_1_gth	scaffold_139_FYBD1LQ02G31LR_1_gth		438137	438145	TTTGGAGTATTAATACTGTGTATCTCTCACCAGGAGGTGATGTTGA	CAGGAG	6	0	1	0		CAG	0	fwd	1.79	-0.56	E	0.115	0.885	0	Phypa_234529	unnamed protein product [Vitis vinifera]
scaffold_139_CJ971972.1_1_gth			437284	437292	AGGCATATATTAAATTTGAAAGTTTGGGTAGAGCAGGAAGACATGG	GAGCAG	0	7	0	0		CGG	0	fwd	-2.13	1.32	I	0.016	0	0.984	Phypa_234529	unnamed protein product [Vitis vinifera]
scaffold_139_PP001082031R_1_gth		scaffold_139_FYBD1LQ02GZ6DZ_1_gth,scaffold_139_FYBD1LQ02GTDV9_1_gth,scaffold_139_FYBD1LQ02GAP9P_1_gth,scaffold_139_FYBD1LQ02HFXRO_1_gth,scaffold_139_FYBD1LQ02HIHN2_1_gth	307459	307467	AAATTCGCTTACCATGTGCCCTATTTGTGAAAGCAGGGATACCTGG	AAGCAG	0	2	0	5		CAG	NA	rev	-2.68	0.72	I	0.068	0	0.932	Phypa_137721	F9G14.280; esterase/lipase/thioesterase family [Arabidopsis thaliana]
scaffold_139_PP001082031R_1_gth	scaffold_139_FYBD1LQ02ICMVH_1_gth,scaffold_139_FYBD1LQ02GZ6DZ_1_gth,scaffold_139_FYBD1LQ02GTDV9_1_gth		307076	307084	TGGACAAGATGGTTGAATGAGTGCGTGTGGCAGGAGTGGTAATGTT	CAGGAG	2	0	3	0		CTG	NA	rev	1.87	-4.01	E	0	1	0	Phypa_137721	F9G14.280; esterase/lipase/thioesterase family [Arabidopsis thaliana]
scaffold_139_PP004096384R_1_gth		scaffold_139_FYBD1LQ02JGYTE_1_gth	71232	71240	AGTCTGCTGACGATTTGGGTTAATTGACACGAGCAGGAGGTAGGAG	GAGCAG	0	2	0	1		AAG	NA	rev	-2.06	0.94	I	0.005	0	0.995	Phypa_217261	F14O13.29; glucosamine--fructose-6-phosphate aminotransferase [isomerizing]
scaffold_139_PP020023247R_1_gth	scaffold_139_FYBD1LQ02HLZG6_1_gth,scaffold_139_FYBD1LQ02FPAOP_1_gth		478559	478567	ATTGTTAATTGATTATTTTCTCTATTTTTGAAGGAGGTTAAGTACC	AAGGAG	5	0	2	0		GAG	0	fwd	1	-0.42	E	0.196	0.802	0.001	Phypa_234532	unknown protein [Arabidopsis thaliana] gb|AAG52482.1|AC010796_21 unknown protein; 12217-13521 [Arabidopsis thaliana] gb|AAK96834.1| Unknown protein [Arabidopsis thaliana] gb|AAM10118.1| unknown protein [Arabidopsis thaliana]
scaffold_139_PPLS031K17.AB1_1_gth	scaffold_139_FYBD1LQ02H1LTF_1_gth,scaffold_139_FYBD1LQ02IM06U_1_gth		467294	467302	GAGCTGATTTGGTGTAACTAACTCTCTTTGCAGGAGCTGACTATTC	CAGGAG	2	0	2	0		AAG	0	fwd	2.48	-4.39	E	0	1	0	Phypa_137711	F23A5.12; expressed protein [Arabidopsis thaliana]
scaffold_14_AW739033.1_1_gth	scaffold_14_FYBD1LQ02IW71P_1_gth,scaffold_14_FYBD1LQ02HICR5_1_gth,scaffold_14_FYBD1LQ02JSY5H_1_gth,scaffold_14_FYBD1LQ02IISM6_1_gth,scaffold_14_FYBD1LQ02GRT79_1_gth,scaffold_14_FYBD1LQ02J3IQP_1_gth		2108301	2108309	AGACCTTCAATTGATGTGACAAATATTCTGCAGGAGGTTGGTGGAA	CAGGAG	10	1	6	0	x	TGG	NA	rev	1.06	-3.66	EI	0.001	0.999	0	Phypa_175931	F22K18.50; expressed protein [Arabidopsis thaliana]
scaffold_14_AW739033.1_1_gth		scaffold_14_FYBD1LQ02IW71P_1_gth,scaffold_14_FYBD1LQ02HICR5_1_gth,scaffold_14_FYBD1LQ02IQTUA_1_gth,scaffold_14_FYBD1LQ02GGZWS_1_gth,scaffold_14_FYBD1LQ02JSY5H_1_gth,scaffold_14_FYBD1LQ02IISM6_1_gth,scaffold_14_FYBD1LQ02GRT79_1_gth	2108086	2108094	GCTAATTTTACCATTGAATTCCTGTGCATGGAGCAGGCGATTTATG	GAGCAG	0	9	0	7		TGA	1	rev	-2.3	1.56	I	0.014	0	0.986	Phypa_175931	F22K18.50; expressed protein [Arabidopsis thaliana]
scaffold_14_BI488113.1_1_gth		scaffold_14_FYBD1LQ02GY3BN_1_gth,scaffold_14_FYBD1LQ02F8S8Y_1_gth,scaffold_14_FYBD1LQ02HX673_1_gth,scaffold_14_FYBD1LQ02JKUDY_1_gth,scaffold_14_FYBD1LQ02FMC4P_1_gth,scaffold_14_FYBD1LQ02G89JC_1_gth	1586928	1586936	ATCGTCAAATATGACCGTCTGTTTTGCTGTGAGCAGGAGTTGGATC	GAGCAG	0	1	0	6		CTG	NA	rev	-3.22	2.49	I	0	0	1	Phypa_175890	mitochondrion protein
scaffold_14_BJ167696.1_1_gth	scaffold_14_FYBD1LQ02GDBRS_1_gth,scaffold_14_FYBD1LQ02FTDNL_1_gth		2616740	2616748	GACTACTGATTGCATCATAATCGTTGAATGCAGGAGTCCTCATCTC	CAGGAG	3	0	2	0		ATG	2	rev	0.2	-5.69	E	0	1	0	Phypa_115616	hypothetical protein similar to Arabidopsis thaliana chromosome 4
scaffold_14_BJ176977.1_1_gth	scaffold_14_FYBD1LQ02H4Q4C_1_gth		267064	267072	AGGAGATTAATCATTATATCCTGTTTCGTGTAGGAGCTGTAACGGG	TAGGAG	2	0	1	0		ATG	NA	rev	1.19	-2.55	E	0.002	0.998	0	Phypa_115657	T8I13.23; expressed protein [Arabidopsis thaliana]
scaffold_14_BJ191966.1_1_gth		scaffold_14_FYBD1LQ02HH0O5_1_gth,scaffold_14_FYBD1LQ02HTAIA_1_gth,scaffold_14_FYBD1LQ02FH6DW_1_gth,scaffold_14_FYBD1LQ02GBL7K_1_gth,scaffold_14_FYBD1LQ02GLZU2_1_gth,scaffold_14_FYBD1LQ02ICXEB_1_gth,scaffold_14_FYBD1LQ02F6DF6_1_gth,scaffold_14_FYBD1LQ02GXZ94_1_gth	2225754	2225762	TTTGTAATTCTAATTTTTGTTTACTTTCGTGAGCAGCGGGAGATGT	GAGCAG	0	4	0	7		GGG	NA	fwd	-1.52	1.75	I	0.003	0	0.997	Phypa_67428	#N/A
scaffold_14_BJ580488.1_1_gth	scaffold_14_FYBD1LQ02I230N_1_gth,scaffold_14_FYBD1LQ02H8TPI_1_gth,scaffold_14_FYBD1LQ02H599Y_1_gth,scaffold_14_FYBD1LQ02JYE30_1_gth,scaffold_14_FYBD1LQ02FX1B9_1_gth,scaffold_14_FYBD1LQ02F78YP_1_gth,scaffold_14_FYBD1LQ02FN5X3_1_gth,scaffold_14_FYBD1LQ02GSWVU_1_gth	scaffold_14_FYBD1LQ02I0OWT_1_gth	955408	955416	AGCTTATCCGCAAGAAGTCTCTTGGAAGTGTAGCAGGTCTCGCTTA	TAGCAG	1	0	8	1	x	CAG	0	rev	-3.1	-1.16	E	0.569	0	0.43	Phypa_115880	F28I16.230; NADH-cytochrome b5 reductase
scaffold_14_BJ595651.1_1_gth	scaffold_14_FYBD1LQ02FM5L6_1_gth,scaffold_14_FYBD1LQ02H37Y7_1_gth,scaffold_14_FYBD1LQ02JDO8J_1_gth,scaffold_14_FYBD1LQ02GFZ2Y_1_gth,scaffold_14_FYBD1LQ02IAVF5_1_gth		1551950	1551958	TTCTGAAGCTTGTGTACTCTGTTTGGGGTGTAGGAGTTGTTGAGAC	TAGGAG	4	0	2	0		GGG	0	rev	0.92	-2.62	E	0.002	0.998	0	Phypa_46629	T21L14.8; expressed protein [Arabidopsis thaliana]
scaffold_14_BJ944855.1_1_gth			1174671	1174679	TAGACGGTTGACAGTATTTTTCCTGTGTTGCAGGAGGAGAGGTGGG	CAGGAG	19	0	0	0		CAG	NA	fwd	2.69	-3.47	EI	0	1	0	Phypa_175850	MUP24.13; 60S ribosomal protein L12 (RPL12C) [KO:K02870] [Arabidopsis thaliana]
scaffold_14_BJ969355.1_1_gth		scaffold_14_FYBD1LQ02G97AO_1_gth	1553362	1553370	TCTTTGGAAGACTCTAAGAGAAGGATATGGGAGCAGGATACAGAGG	GAGCAG	0	7	0	1		CCT	NA	rev	-5.67	-1.26	I	0.002	0	0.998	Phypa_46629	T21L14.8; expressed protein [Arabidopsis thaliana]
scaffold_14_BY967944.1_1_gth		scaffold_14_FYBD1LQ02J2W27_1_gth,scaffold_14_FYBD1LQ02H7S1D_1_gth,scaffold_14_FYBD1LQ02FNUKH_1_gth,scaffold_14_FYBD1LQ02F1V96_1_gth,scaffold_14_FYBD1LQ02HB6RO_1_gth,scaffold_14_FYBD1LQ02HXT6L_1_gth,scaffold_14_FYBD1LQ02HVFVE_1_gth	292197	292205	GGTTCTAAAAAGATATTGGGATCATGTTATGAGCAGCACAAGGTGC	GAGCAG	0	2	0	6		AAG	NA	fwd	-3.34	-0.13	I	0.001	0	0.999	Phypa_115719	F18A8.14; plectin-related [Arabidopsis thaliana]
scaffold_14_BY986537.1_1_gth		scaffold_14_FYBD1LQ02F4D3U_1_gth	2256150	2256158	ATCTTGATATCTTGCCAGATGGCTGTTCTGGAGCAGGATTACAATC	GAGCAG	0	4	0	1		CAT	NA	rev	-4.38	-0.84	I	0.008	0	0.992	Phypa_159686	#N/A
scaffold_14_BY993003.1_1_gth	scaffold_14_FYBD1LQ02GAO9Q_1_gth,scaffold_14_FYBD1LQ02H14AF_1_gth,scaffold_14_FYBD1LQ02F046D_1_gth	scaffold_14_FYBD1LQ02I1CU0_1_gth	521223	521231	TTTTTGTAGTCACTCGGTGTTGTATGCATGCAGAAGAAGAAGGAAG	CAGAAG	16	0	2	0		AAG	NA	fwd	1.44	-3.83	EI	0.009	0.991	0	Phypa_24014	F11A3.17; zinc finger (CCCH-type) family protein [Arabidopsis thaliana]
scaffold_14_CBAW2031.G1_1_gth			1322492	1322500	GCATCTAATAGTTCTTTTGTGTAAACTTTGCAGAAGTGAACGCCAA	CAGAAG	1	0	0	0		ATG	2	fwd	2.27	-3.58	E	0.004	0.996	0	Phypa_115724	F5O11.15; armadillo/beta-catenin repeat family protein / kinesin motor family protein [Arabidopsis thaliana]
scaffold_14_CBAW2431.G1_1_gth		scaffold_14_FYBD1LQ02GRNKW_1_gth,scaffold_14_FYBD1LQ02H4SZC_1_gth,scaffold_14_FYBD1LQ02IFJ0B_1_gth,scaffold_14_FYBD1LQ02FWGXY_1_gth,scaffold_14_FYBD1LQ02F9WT0_1_gth,scaffold_14_FYBD1LQ02JW3S8_1_gth,scaffold_14_FYBD1LQ02JVFJM_1_gth	1444894	1444902	CATTTAGTCTTATTGAAGGATGACCTGTGTTAGCAGATTGCAAACT	TAGCAG	0	2	0	7		AAG	0	rev	-4.09	-0.22	I	0.047	0	0.953	Phypa_159641	Nucleoporin interacting component; Protein prenyltransferase [Medicago truncatula]
scaffold_14_CBAX7342.B1_1_gth		scaffold_14_FYBD1LQ02GE212_1_gth,scaffold_14_FYBD1LQ02HWYD7_1_gth,scaffold_14_FYBD1LQ02I0OED_1_gth	1121551	1121559	TGCTAAAGTTAAGTTCTGACTTTCAATGCTGAGCAGAGACTTCGAT	GAGCAG	0	3	0	3		AAG	1	rev	-2.32	2.08	I	0.001	0	0.999	Phypa_159626	unknown [Picea sitchensis]
scaffold_14_CJ973863.1_1_gth			464760	464768	CTTTTCACCTCAACTTTCCTGGACAATGAATAGAAGTTGCAGGTGA	TAGAAG	4	0	0	0		CAA	NA	fwd	-3.4	-5.07	E	0.25	0.742	0.009	Phypa_115668	F6D8.38; protein kinase
scaffold_14_PP015016132R_1_gth			1910858	1910866	ATTAAGAGACTGTGAAGGTGAGGTAACGAGTAGCAGGTTGGTTATG	TAGCAG	0	1	0	0		GAG	NA	fwd	-4.58	-2.17	I	0.28	0	0.72	Phypa_115656	MCA23.18; expressed protein [EC:2.7.4.3] [KO:K00939] [Arabidopsis thaliana]
scaffold_14_PP015019182R_1_gth	scaffold_14_FYBD1LQ02HBTZL_1_gth	scaffold_14_FYBD1LQ02JUW8R_1_gth,scaffold_14_FYBD1LQ02I62LB_1_gth	301381	301389	CATGACCTCTTGTTCATGTAAATTTTTATTGAGCAGAACATCCTGA	GAGCAG	0	4	0	2		GTG	2	fwd	-2.45	1.63	I	0.003	0	0.997	Phypa_203252	unnamed protein product [Vitis vinifera]
scaffold_14_PP015057100R_1_gth			1956251	1956259	TCACTGTTAATTGAGAAGCTCTTACAATGGCAGCAGTAGCTCGGGC	CAGCAG	2	0	0	0		CCT	NA	fwd	-0.64	-2.31	E	0.865	0.126	0.009	EuGene_UTR_trim_ren_14_172_mRNA	#N/A
scaffold_14_PP020032311R_1_gth		scaffold_14_FYBD1LQ02GGC41_1_gth,scaffold_14_FYBD1LQ02HZWYQ_1_gth,scaffold_14_FYBD1LQ02GT6CV_1_gth,scaffold_14_FYBD1LQ02HDV4W_1_gth,scaffold_14_FYBD1LQ02F7W5Y_1_gth,scaffold_14_FYBD1LQ02JW7KR_1_gth,scaffold_14_FYBD1LQ02G2H0F_1_gth,scaffold_14_FYBD1LQ02G6HES_1_gth,scaffold_14_FYBD1LQ02H67GZ_1_gth	143525	143533	CTGTAACCCTTTTCTGGTTTGTCGAGTTGTGAGCAGACAATTTGGT	GAGCAG	0	2	0	9		CAG	2	fwd	-4.61	-0.22	I	0.001	0	0.999	Phypa_175733	T27G7.7; hydroxyproline-rich glycoprotein family protein [Arabidopsis thaliana]
scaffold_14_PP020052076R_1_gth			1321323	1321331	TTCCTGAAGAAGGCAAATGTATGTGTATTCCAGAAGCCAACCAGGA	CAGAAG	1	0	0	0		AAG	2	fwd	-0.93	-3.95	E	0.048	0.952	0	Phypa_115724	F5O11.15; armadillo/beta-catenin repeat family protein / kinesin motor family protein [Arabidopsis thaliana]
scaffold_14_PP020055272R_1_gth		scaffold_14_FYBD1LQ02HPH48_1_gth,scaffold_14_FYBD1LQ02G7IFX_1_gth	115777	115785	CCAGCTTGTTGACAAACATACTCGGAATGATAGCAGGTCGAAGGCA	TAGCAG	0	1	0	2		CAG	NA	rev	-2.01	0.41	I	0.407	0	0.593	Phypa_159579	remorin family protein [Arabidopsis thaliana] ref|NP_001077869.1| remorin family protein [Arabidopsis thaliana] gb|AAK60323.1|AF385733_1 At2g02170/F5O4.6 [Arabidopsis thaliana] gb|AAC97217.1| expressed protein [Arabidopsis thaliana] gb|AAO23587.1| At2g02170/F5O4.6 [Arabidopsis thaliana]
scaffold_14_PP034008007R_1_gth		scaffold_14_FYBD1LQ02F37U2_1_gth,scaffold_14_FYBD1LQ02IFI49_1_gth,scaffold_14_FYBD1LQ02F1QFH_1_gth,scaffold_14_FYBD1LQ02IH9LI_1_gth	1521611	1521619	TAATGTTGTATGTCTTGAACTTTCGTACGTGAGCAGGTTAATGATC	GAGCAG	0	4	0	4		CAG	NA	rev	-2.42	2.89	I	0.001	0	0.999	Phypa_203375	Os10g0466300 [Oryza sativa (japonica cultivar-group)] gb|AAK27816.1|AC022457_19 putative WD-repeat containing protein [Oryza sativa (japonica cultivar-group)] gb|AAP54192.1| PRP19/PSO4, putative, expressed [Oryza sativa (japonica cultivar-group)] gb|ABG66129.1| PRP19/PSO4, putative, expressed [Oryza sativa (japonica cultivar-group)] dbj|BAF26718.1| Os10g0466300 [Oryza sativa (japonica cultivar-gr…
scaffold_14_PPLS031E18.AB1_1_gth	scaffold_14_FYBD1LQ02J0XRN_1_gth		1061648	1061656	TGGTGAGACTATGAAAATTTTAGCTCTTTGCAGAAGTTCGCGGTGG	CAGAAG	6	0	1	0		CTT	NA	fwd	-0.17	-4.8	E	0.004	0.996	0	Phypa_115760	F13G24.190; cytochrome P450 75A5 / flavonoid 3'-monooxygenase / flavonoid 3'-hydroxylase (F3'H) (F3'5'H) (TT7) [EC:1.14.13.21] [KO:K05280] [Arabidopsis thaliana]
scaffold_14_PPLS044N02.AB1_1_gth	scaffold_14_FYBD1LQ02IW71P_1_gth,scaffold_14_FYBD1LQ02HICR5_1_gth,scaffold_14_FYBD1LQ02JSY5H_1_gth,scaffold_14_FYBD1LQ02IISM6_1_gth,scaffold_14_FYBD1LQ02GRT79_1_gth,scaffold_14_FYBD1LQ02J3IQP_1_gth		2108298	2108306	AGACCTTCAATTGATGTGACAAATATTCTGCAGGAGGTTGGTGGAA	CAGGAG	10	1	6	0	x	TAT	NA	rev	1.06	-3.66	EI	0.001	0.999	0	Phypa_175931	F22K18.50; expressed protein [Arabidopsis thaliana]
scaffold_14_PPLS075N09.AB1_1_gth	scaffold_14_FYBD1LQ02HVFVE_1_gth,scaffold_14_FYBD1LQ02HQ5SF_1_gth,scaffold_14_FYBD1LQ02HFPWI_1_gth,scaffold_14_FYBD1LQ02GYA6B_1_gth,scaffold_14_FYBD1LQ02I6PH1_1_gth,scaffold_14_FYBD1LQ02IJ9AY_1_gth,scaffold_14_FYBD1LQ02IPRMH_1_gth,scaffold_14_FYBD1LQ02J6OD6_1_gth,scaffold_14_FYBD1LQ02HI73G_1_gth,scaffold_14_FYBD1LQ02ILXPI_1_gth,scaffold_14_FYBD1LQ02GW8GE_1_gth		293111	293119	TGCTGGGTATTCATTTGATATTTTTGGTTGCAGGAGCTCGAGGCTA	CAGGAG	2	0	10	0		GAG	0	fwd	4.04	-2.68	E	0	1	0	Phypa_115719	F18A8.14; plectin-related [Arabidopsis thaliana]
scaffold_14_PPLS076P17.AB1_1_gth			1319584	1319592	CAGTTATAGTTGCTTTGATGGTTGGGTTACCAGAAGCACACGCAAT	CAGAAG	2	0	0	0		GAG	NA	fwd	-0.52	-3.96	E	0.053	0.947	0	Phypa_115724	F5O11.15; armadillo/beta-catenin repeat family protein / kinesin motor family protein [Arabidopsis thaliana]
scaffold_140_BJ184459.1_1_gth	scaffold_140_FYBD1LQ02JZ2JN_1_gth	scaffold_140_FYBD1LQ02I84DJ_1_gth	59562	59570	CGCTCTCTTTCTCACTTGTGTGCTCTTGTGTAGCAGGTGCACAGAG	TAGCAG	0	2	1	1	x	AGG	UTR exon	rev	-1.21	1.39	I	0.738	0	0.262	Phypa_217313	MYJ24.5; expressed protein [Arabidopsis thaliana]
scaffold_140_BJ953365.1_1_gth		scaffold_140_FYBD1LQ02FGRYP_1_gth,scaffold_140_FYBD1LQ02FIKCB_1_gth,scaffold_140_FYBD1LQ02J6R1V_1_gth,scaffold_140_FYBD1LQ02H7KKP_1_gth,scaffold_140_FYBD1LQ02G197B_1_gth	927552	927560	ACAAGGTCTAATGAATTGGATTTTTTGGCGGAGCAGAGGCTGCACA	GAGCAG	0	3	0	5		AAT	NA	rev	-3.01	0.51	I	0.007	0	0.993	Phypa_234575	#N/A
scaffold_140_CBAX12057.B1_1_gth		scaffold_140_FYBD1LQ02F8ZI9_1_gth,scaffold_140_FYBD1LQ02IL8PL_1_gth,scaffold_140_FYBD1LQ02H0S13_1_gth,scaffold_140_FYBD1LQ02HOMA2_1_gth,scaffold_140_FYBD1LQ02IWA92_1_gth,scaffold_140_FYBD1LQ02F1T7C_1_gth,scaffold_140_FYBD1LQ02ISHDM_1_gth	112077	112085	TTGTTGATTTGAGTGTGTTCGTTGTTTTGGGAGCAGGTAGAGGGAG	GAGCAG	0	1	0	7		AAG	NA	rev	-1.71	2.21	I	0.009	0	0.991	Phypa_231834	Os01g0159400 [Oryza sativa (japonica cultivar-group)] dbj|BAD61086.1| putative glutaryl-CoA dehydrogenase [Oryza sativa Japonica Group] dbj|BAF03998.1| Os01g0159400 [Oryza sativa (japonica cultivar-group)] gb|EAY72630.1| hypothetical protein OsI_000477 [Oryza sativa (indica cultivar-group)] gb|EAZ10630.1| hypothetical protein OsJ_000455 [Oryza sativa (japonica cultivar-group)]
scaffold_140_CBAX1849.G1_1_gth	scaffold_140_FYBD1LQ02GRAYQ_1_gth		178974	178982	ATTGAACTCATCTTAGTTGACCTTGATGTACAGGAGGTTTGTATGA	CAGGAG	6	0	1	0		ATG	2	rev	1.62	-1.64	E	0.005	0.995	0	Phypa_232845	unnamed protein product [Vitis vinifera]
scaffold_140_PP004066164R_1_gth	scaffold_140_FYBD1LQ02G1RZ8_1_gth,scaffold_140_FYBD1LQ02HPSP1_1_gth,scaffold_140_FYBD1LQ02J4GEO_1_gth,scaffold_140_FYBD1LQ02FJRUP_1_gth,scaffold_140_FYBD1LQ02G4VUG_1_gth,scaffold_140_FYBD1LQ02GTR0N_1_gth,scaffold_140_FYBD1LQ02GEO4H_1_gth,scaffold_140_FYBD1LQ02FUJRO_1_gth		534675	534683	TGTTTATCTTTTCTCCCTGGATTGACTTCGCAGGAGCTACTACCGT	CAGGAG	3	0	8	0		GAG	NA	rev	3.69	-2.96	E	0	1	0	Phypa_137776	Probable WRKY transcription factor 57 (WRKY DNA-binding protein 57) [Arabidopsis thaliana]
scaffold_140_PP015031039R_1_gth	scaffold_140_FYBD1LQ02G64FH_1_gth,scaffold_140_FYBD1LQ02HKEBT_1_gth	scaffold_140_FYBD1LQ02GIHP2_1_gth,scaffold_140_FYBD1LQ02G85X7_1_gth	764933	764941	TCATGCCTGTGGAGTGCCTGACCTGAATTCCAGCAGGAGCAACAGC	CAGCAG	4	0	2	2	x	TTG	NA	rev	-1.22	-2.09	E	0.966	0.011	0.023	EuGene_UTR_trim_ren_140_40_mRNA	unknown protein [Arabidopsis thaliana] gb|AAR24228.1| At1g30300 [Arabidopsis thaliana] gb|AAR92355.1| At1g30300 [Arabidopsis thaliana]
scaffold_141_BJ607128.1_1_gth		scaffold_141_FYBD1LQ02F25JQ_1_gth,scaffold_141_FYBD1LQ02FQJE6_1_gth,scaffold_141_FYBD1LQ02F3TI9_1_gth,scaffold_141_FYBD1LQ02IQKFB_1_gth,scaffold_141_FYBD1LQ02GSALO_1_gth,scaffold_141_FYBD1LQ02F8E7X_1_gth,scaffold_141_FYBD1LQ02HBFIC_1_gth,scaffold_141_FYBD1LQ02FFLOY_1_gth,scaffold_141_FYBD1LQ02FJ9S3_1_gth,scaffold_141_FYBD1LQ02G3EL2_1_gth	904476	904484	AGTTTCTTAGTCAGTTTATTGGTTATGAATAAGCAGGTGTGGGACT	AAGCAG	0	2	0	10		GGG	NA	rev	-2.83	1.49	I	0.01	0	0.99	Phypa_217424	F9D12.18; chaperonin
scaffold_141_BJ609936.1_1_gth	scaffold_141_FYBD1LQ02J31U7_1_gth,scaffold_141_FYBD1LQ02ITRXM_1_gth		380593	380601	AGGCAGTTGTTCTGAAATTTTGAAACTTTGAAGGAGGACCGCGAAA	AAGGAG	4	0	2	0		CGC	1	rev	0.43	-0.86	E	0.15	0.848	0.002	Phypa_107217	F25C20.9; expressed protein [Arabidopsis thaliana]
scaffold_141_BJ609936.1_1_gth	scaffold_141_FYBD1LQ02J31U7_1_gth,scaffold_141_FYBD1LQ02GZD2Z_1_gth,scaffold_141_FYBD1LQ02ITRXM_1_gth,scaffold_141_FYBD1LQ02G8TYH_1_gth,scaffold_141_FYBD1LQ02F2EL3_1_gth,scaffold_141_FYBD1LQ02GPL2V_1_gth,scaffold_141_FYBD1LQ02GDAJX_1_gth,scaffold_141_FYBD1LQ02FFNI9_1_gth		380256	380264	AATGTCAGGCCTGATATTACCATTTCCTGGCAGGAGTACTTGCAAC	CAGGAG	4	0	8	0		GTG	0	rev	0.81	-4.21	E	0	1	0	Phypa_107217	F25C20.9; expressed protein [Arabidopsis thaliana]
scaffold_141_BJ956536.1_1_gth	scaffold_141_FYBD1LQ02HTLV6_1_gth,scaffold_141_FYBD1LQ02HRH4N_1_gth,scaffold_141_FYBD1LQ02IQBO1_1_gth,scaffold_141_FYBD1LQ02G78TK_1_gth		188303	188311	GTAACTTATCATATACATAGTTTCTTGTTGCAGAAGCTGGGCCATC	CAGAAG	1	0	4	0		CGG	NA	rev	0.98	-4.64	E	0.002	0.998	0	Phypa_137873	F15E12.12; expressed protein [Arabidopsis thaliana]
scaffold_141_BJ969385.1_1_gth			691565	691573	TTAGGGTTTGGGGGATGATAATGGGATGATGAGCAGAACATGCTTG	GAGCAG	0	8	0	0		GTG	NA	fwd	-3.84	0.12	I	0.001	0	0.999	Phypa_137887	T18K17.1; expressed protein [Arabidopsis thaliana]
scaffold_141_BQ039111.1_1_gth	scaffold_141_FYBD1LQ02ICN0J_1_gth		549348	549356	AAACTGAGGATTTTTGATTGGCTTGGGTTGCAGCAGTGATTTTAAT	CAGCAG	1	0	1	0		AAG	NA	rev	0.09	-2.05	E	0.734	0.264	0.001	Phypa_167253	#N/A
scaffold_141_BY956323.1_1_gth			1062076	1062084	ACAGATTTTCAGGAGGAAAGAAAGCTTCACTAGGAGCTTGGACTTG	TAGGAG	1	0	0	0		TTG	NA	rev	-6.17	-7.8	E	0.124	0.873	0.003	EuGene_UTR_trim_ren_141_76_mRNA	#N/A
scaffold_141_BY958866.1_1_gth		scaffold_141_FYBD1LQ02F28M8_1_gth	209506	209514	CCTGATTTCTTATTATTGTCATTTGTATGCGAGCAGGTTATGCGCA	GAGCAG	0	2	0	1		AAG	0	rev	-1.51	2.68	I	0.005	0	0.995	Phypa_167236	hypothetical protein OsJ_013645 [Oryza sativa (japonica cultivar-group)]
scaffold_141_PP013005044R_1_gth			1085373	1085381	TTGTGCTTGACGTCGCGTTTGCATTGCTGGTAGCAGGGTCCCGGTC	TAGCAG	0	3	0	0		AGG	NA	rev	-0.65	1.33	I	0.696	0	0.304	Phypa_167270	proteophosphoglycan ppg1 [Leishmania major]
scaffold_142_BJ194958.1_1_gth		scaffold_142_FYBD1LQ02IF26T_1_gth,scaffold_142_FYBD1LQ02FG589_1_gth,scaffold_142_FYBD1LQ02F8PEA_1_gth,scaffold_142_FYBD1LQ02GL7YG_1_gth	575564	575572	TTCCTTAACGATTTGCGCCGGGGTTGGTACAAGCAGCCTTTCTGTC	AAGCAG	0	1	0	4		TGG	NA	fwd	-3.05	-0.62	I	0.073	0	0.927	Phypa_167283	T19N18.90; pullulanase (starch debranching enzyme)
scaffold_143_BJ204546.1_1_gth	scaffold_143_FYBD1LQ02F1CHF_1_gth		202932	202940	ACTGCGTTCAATTTCTCTTTTTGTATTTCGCAGGAGATGTTGGAGA	CAGGAG	1	0	1	0		GAG	NA	fwd	2.08	-3.45	E	0	1	0	Phypa_217503	F19K19.10; mitotic spindle checkpoint protein
scaffold_143_BJ599874.1_1_gth		scaffold_143_FYBD1LQ02H82QO_1_gth,scaffold_143_FYBD1LQ02G4FTC_1_gth	1035281	1035289	GTTGGAGATTTATTCAACGCCATGTTCTGGAAGCAGGTGGCAATTA	AAGCAG	0	5	0	2		CAG	0	fwd	-3.24	1	I	0.044	0	0.956	Phypa_190260	F12F1.8; fumarylacetoacetase
scaffold_143_CBAX12099.G1_1_gth	scaffold_143_FYBD1LQ02HP850_1_gth,scaffold_143_FYBD1LQ02H2LM4_1_gth,scaffold_143_FYBD1LQ02FW1KH_1_gth,scaffold_143_FYBD1LQ02I3T2Z_1_gth,scaffold_143_FYBD1LQ02I2KKF_1_gth		859712	859720	TAAGATCCCTTACTTTTTTAAAAACCTGAACAGGAGCCCAAGGAGC	CAGGAG	1	0	5	0		AAG	0	fwd	-0.23	-5.34	E	0	1	0	Phypa_16945	T29E15.4; HNH endonuclease domain-containing protein [Arabidopsis thaliana]
scaffold_143_CBAX12969.B1_1_gth	scaffold_143_FYBD1LQ02GDN7K_1_gth,scaffold_143_FYBD1LQ02HULEU_1_gth,scaffold_143_FYBD1LQ02J5WKJ_1_gth,scaffold_143_FYBD1LQ02ICJ14_1_gth,scaffold_143_FYBD1LQ02JTG9H_1_gth,scaffold_143_FYBD1LQ02IVBAK_1_gth		1028195	1028203	ACTTAATTGCTTGCTTTTCATGACTCTGACCAGGAGGTACATAGAC	CAGGAG	6	0	6	0		GAG	0	fwd	2.36	-0.99	E	0.054	0.946	0	Phypa_18145	T16L1.2; expressed protein [Arabidopsis thaliana]
scaffold_143_CBAX4505.B1_1_gth			1025125	1025133	CAAGAGCTAATAGATTCTTCTAATTGTGTGCAGAAGTGTAATTTTC	CAGAAG	9	0	0	0		AGG	0	fwd	1.2	-3.65	E	0.006	0.994	0	Phypa_190253	glutamate dehydrogenase [NAD(P)+] [EC:1.4.1.4] [KO:K00262] [Dictyostelium discoideum]
scaffold_143_CBAX5113.B1_1_gth	scaffold_143_FYBD1LQ02FEHIY_1_gth,scaffold_143_FYBD1LQ02ITRPS_1_gth,scaffold_143_FYBD1LQ02HDM40_1_gth,scaffold_143_FYBD1LQ02GXDRX_1_gth,scaffold_143_FYBD1LQ02GY1AM_1_gth		343769	343777	TGTAGCACTGAGTTGTGGGATGGGTGATAACAGGAGGACCTAGGGG	CAGGAG	1	0	5	0		ACG	NA	fwd	1.93	-2.74	E	0.002	0.998	0	Phypa_167320	hypothetical protein
scaffold_143_CJ972536.1_1_gth	scaffold_143_FYBD1LQ02HQYT5_1_gth,scaffold_143_FYBD1LQ02FUSXQ_1_gth,scaffold_143_FYBD1LQ02IOVUF_1_gth,scaffold_143_FYBD1LQ02HNE9Z_1_gth,scaffold_143_FYBD1LQ02GG8KK_1_gth,scaffold_143_FYBD1LQ02J09RO_1_gth,scaffold_143_FYBD1LQ02JV6U8_1_gth,scaffold_143_FYBD1LQ02JUAAU_1_gth,scaffold_143_FYBD1LQ02JRWE1_1_gth,scaffold_143_FYBD1LQ02IGUD8_1_gth		798581	798589	CTCAAGCTCTAATTTTGAAAATTTATTTTTCAGGAGGATAACAAAG	CAGGAG	2	0	10	0		TCA	NA	rev	2.6	-0.95	E	0.015	0.985	0	Phypa_138021	Lysyl-tRNA synthetase (Lysine--tRNA ligase) (LysRS) [Oryza sativa]
scaffold_143_PP004004082R_1_gth	scaffold_143_FYBD1LQ02G0HAL_1_gth		216625	216633	GGTACTGACATAGGTTGATCACATGGCTCGCAGGAGCAACGCCTAA	CAGGAG	3	0	1	0		ATC	2	rev	1.55	-5.43	E	0	1	0	Phypa_86194	F23H14.3; myb family transcription factor [Arabidopsis thaliana]
scaffold_143_PP004004082R_1_gth			216919	216927	ATTTATTTTATTTTATTTTATTTTAACTTACAGTAGCAACATCAGG	CAGTAG	3	0	0	0		CTG	2	rev	0.61	-2.14	E	0.122	0.878	0	Phypa_86194	F23H14.3; myb family transcription factor [Arabidopsis thaliana]
scaffold_143_PP004106373R_1_gth	scaffold_143_FYBD1LQ02FX416_1_gth,scaffold_143_FYBD1LQ02H54YP_1_gth,scaffold_143_FYBD1LQ02I5074_1_gth,scaffold_143_FYBD1LQ02IB8UL_1_gth,scaffold_143_FYBD1LQ02GINKH_1_gth,scaffold_143_FYBD1LQ02G3XYB_1_gth,scaffold_143_FYBD1LQ02JAJH6_1_gth,scaffold_143_FYBD1LQ02G6UIB_1_gth,scaffold_143_FYBD1LQ02I1Y2Z_1_gth,scaffold_143_FYBD1LQ02FQSU8_1_gth,scaffold_143_FYBD1LQ02J4OXH_1_gth,scaffold_143_FYBD1LQ02HXC…	scaffold_143_FYBD1LQ02G2TNZ_1_gth	797087	797095	TCTGAATGTTGTCTATGTTGTGCTATGTTGCAGGAGGATTGATATG	CAGGAG	7	0	14	0		TAG	1	rev	2.3	-2.99	E	0.001	0.999	0	Phypa_138021	Lysyl-tRNA synthetase (Lysine--tRNA ligase) (LysRS) [Oryza sativa]
scaffold_143_PP015018300R_1_gth	scaffold_143_FYBD1LQ02IEWWT_1_gth,scaffold_143_FYBD1LQ02G0XHE_1_gth,scaffold_143_FYBD1LQ02GXZG3_1_gth,scaffold_143_FYBD1LQ02FVNDC_1_gth,scaffold_143_FYBD1LQ02HQRAV_1_gth,scaffold_143_FYBD1LQ02FLETZ_1_gth,scaffold_143_FYBD1LQ02FODNS_1_gth	scaffold_143_FYBD1LQ02IRMLM_1_gth	1077226	1077234	TGTCACTGACTCGTGCGTCGCATCTGTGCACAGGAGCAGCTATCTG	CAGGAG	2	0	7	0		CCG	NA	rev	3.47	-2.84	E	0	1	0	Phypa_138019	T1O24.30; immunophilin / FKBP-type peptidyl-prolyl cis-trans isomerase family protein [EC:5.2.1.8] [KO:K01802] [Arabidopsis thaliana]
scaffold_143_PP015041340R_1_gth			106700	106708	TTGCAGAGTCTGGATAATCGTGTGTTATGTGAGCAGGCATAAAATT	GAGCAG	0	1	0	0		TTG	NA	fwd	-3.75	0.62	I	0	0	1	Phypa_138070	Probable tRNA (5-methylaminomethyl-2-thiouridylate)-methyltransferase [Bacillus subtilis]
scaffold_143_PP015048350R_1_gth	scaffold_143_FYBD1LQ02F8RJW_1_gth,scaffold_143_FYBD1LQ02IUHYP_1_gth,scaffold_143_FYBD1LQ02G4YS0_1_gth		836515	836523	TAAATCCTTGTTTATGCCCGTATATATTCACAGGAGCCTCTTTTGA	CAGGAG	3	0	3	0		GAC	0	rev	-0.18	-5.67	E	0	1	0	Phypa_217529	F5O24.240; ankyrin repeat-containing protein [Arabidopsis thaliana]
scaffold_143_PP015058057R_1_gth	scaffold_143_FYBD1LQ02INPDR_1_gth,scaffold_143_FYBD1LQ02JAG1X_1_gth,scaffold_143_FYBD1LQ02ILZGO_1_gth,scaffold_143_FYBD1LQ02IUXAY_1_gth,scaffold_143_FYBD1LQ02II6BX_1_gth,scaffold_143_FYBD1LQ02F9V9T_1_gth,scaffold_143_FYBD1LQ02GBGB1_1_gth		38621	38629	TTGTATTAGGATCAACATTTGTGTATTTTGCAGGAGAATATAAGTC	CAGGAG	2	0	6	0		CAG	NA	fwd	3.06	-3.29	E	0	1	0	Phypa_167309	MPN9.14; expressed protein [Arabidopsis thaliana]
scaffold_143_PP015065310R_1_gth	scaffold_143_FYBD1LQ02JIPAR_1_gth,scaffold_143_FYBD1LQ02JNEQ0_1_gth,scaffold_143_FYBD1LQ02I2MMK_1_gth		1055684	1055692	ACTGTGTAATTACATACTTGTAAGTGTATGCAGAAGGGCCTCCTCC	CAGAAG	6	0	3	0		CTC	NA	rev	1.58	-2.26	E	0.068	0.932	0	Phypa_138065	unknown [Picea sitchensis]
scaffold_143_PP020050008R_1_gth	scaffold_143_FYBD1LQ02GTLPQ_1_gth,scaffold_143_FYBD1LQ02HJ1JZ_1_gth,scaffold_143_FYBD1LQ02JO1BX_1_gth		990852	990860	CCTACCTTTCTGAAAATTTGGCGTGTTGGACAGGAGGTTGGAATTG	CAGGAG	1	0	3	0		AGG	NA	rev	1.12	-2.67	E	0.004	0.996	0	Phypa_138101	F17O14.2; elongation defective 1 protein / ELD1 protein [Arabidopsis thaliana]
scaffold_143_PP020050008R_1_gth	scaffold_143_FYBD1LQ02IBHCR_1_gth,scaffold_143_FYBD1LQ02GTLPQ_1_gth,scaffold_143_FYBD1LQ02HJ1JZ_1_gth,scaffold_143_FYBD1LQ02JO1BX_1_gth		990611	990619	TATGCACTCATTACGGTTTTCTGGTTGCTGTAGGAGACTGCAATTG	TAGGAG	1	0	4	0		TAT	0	rev	2.51	-1.33	E	0.014	0.986	0	Phypa_138101	F17O14.2; elongation defective 1 protein / ELD1 protein [Arabidopsis thaliana]
scaffold_143_PPLS051C08.AB1_1_gth		scaffold_143_FYBD1LQ02IPTUA_1_gth,scaffold_143_FYBD1LQ02IMMNY_1_gth	1033328	1033336	TAGATATTGATTTCCTTGTGTTTGTTGGCGGAGCAGAGTAAAGTGA	GAGCAG	0	8	0	2		ATG	0	fwd	-1.19	1.82	I	0.024	0	0.976	Phypa_190260	F12F1.8; fumarylacetoacetase
scaffold_144_BJ601598.1_1_gth		scaffold_144_FYBD1LQ02GAR8W_1_gth	150880	150888	CGATTCAAAGCTGTACTGATATAAAGGCTTGAGCAGATGCCAGTGA	GAGCAG	0	1	0	1		CAG	NA	rev	-4.39	0.41	I	0.001	0	0.999	Phypa_167371	protein-histidine kinase
scaffold_144_BY991434.1_1_gth	scaffold_144_FYBD1LQ02GQX4N_1_gth,scaffold_144_FYBD1LQ02JNMIY_1_gth,scaffold_144_FYBD1LQ02IO97J_1_gth,scaffold_144_FYBD1LQ02HUJI5_1_gth,scaffold_144_FYBD1LQ02HDCIR_1_gth,scaffold_144_FYBD1LQ02JBPEZ_1_gth,scaffold_144_FYBD1LQ02JJAWD_1_gth,scaffold_144_FYBD1LQ02I536A_1_gth		1164224	1164232	TAGGTTGCGATTTACACATGCATGTTGTTGCAGGAGGCCGAGCTTC	CAGGAG	6	0	8	0		TAG	NA	rev	0.68	-4.62	E	0	1	0	Phypa_138180	T27F4.8; senescence-associated family protein [Arabidopsis thaliana]
scaffold_144_CBAX2422.B1_1_gth			296792	296800	TCCAACTGTTGATCATTGCATTGATTGGGTAAGCAGAATGTTCCAG	AAGCAG	0	2	0	0		CAG	NA	fwd	-3.28	-0.74	I	0.022	0	0.978	Phypa_110147	Zinc transporter 4
scaffold_144_PP004026313R_1_gth			367094	367102	CCTTAATTTTGAGAATGATGGGGAACTGCGCAGGAGCCACAGGCAC	CAGGAG	1	0	0	0		CAG	NA	fwd	2.42	-3.77	E	0	1	0	Phypa_86298	T7N9.15; glycine-rich protein [Arabidopsis thaliana]
scaffold_144_PP011001022F_1_gth		scaffold_144_FYBD1LQ02IXNM3_1_gth,scaffold_144_FYBD1LQ02HL6V5_1_gth,scaffold_144_FYBD1LQ02GJAUP_1_gth,scaffold_144_FYBD1LQ02FQ1AI_1_gth,scaffold_144_FYBD1LQ02JFN2Z_1_gth,scaffold_144_FYBD1LQ02IIXAL_1_gth	945519	945527	CATGAAGGGTTTGTGGGTGCCTGGTCTTTTGAGTAGGTTCTGTAAG	GAGTAG	0	6	0	6		CAG	NA	rev	-2.6	0.56	I	0.003	0	0.997	Phypa_167400	Dynactin
scaffold_144_PP013006092R_1_gth	scaffold_144_FYBD1LQ02HKEBD_1_gth,scaffold_144_FYBD1LQ02HZ6X4_1_gth,scaffold_144_FYBD1LQ02HYTGL_1_gth,scaffold_144_FYBD1LQ02GN60X_1_gth,scaffold_144_FYBD1LQ02HPIRS_1_gth,scaffold_144_FYBD1LQ02F9GG8_1_gth,scaffold_144_FYBD1LQ02IR6ZS_1_gth,scaffold_144_FYBD1LQ02HHIJD_1_gth,scaffold_144_FYBD1LQ02H0UQW_1_gth,scaffold_144_FYBD1LQ02I1RND_1_gth,scaffold_144_FYBD1LQ02F0GAX_1_gth,scaffold_144_FYBD1LQ02F01…		92913	92921	GACATTGAAATTTGGCGTTGTTTCGTTTGGCAGGAGACTTGATTTA	CAGGAG	7	0	16	0		ATG	2	fwd	1.98	-3.68	E	0.001	0.999	0	Phypa_190278	MZN1.18; expressed protein [Arabidopsis thaliana]
scaffold_144_PP015003280R_1_gth	scaffold_144_FYBD1LQ02GQX4N_1_gth,scaffold_144_FYBD1LQ02JNMIY_1_gth,scaffold_144_FYBD1LQ02IO97J_1_gth,scaffold_144_FYBD1LQ02HUJI5_1_gth,scaffold_144_FYBD1LQ02HDCIR_1_gth,scaffold_144_FYBD1LQ02JBPEZ_1_gth,scaffold_144_FYBD1LQ02JJAWD_1_gth,scaffold_144_FYBD1LQ02I536A_1_gth		1164224	1164232	TAGGTTGCGATTTACACATGCATGTTGTTGCAGGAGGCCGAGCTTC	CAGGAG	6	0	8	0		GAG	NA	rev	0.68	-4.62	E	0	1	0	Phypa_138180	T27F4.8; senescence-associated family protein [Arabidopsis thaliana]
scaffold_144_PP015013069R_1_gth			491192	491200	TCTCTGATTCGTAACTCTCTGGTGATACTTGAGCAGGTGGCGAAGT	GAGCAG	0	1	0	0		GGG	0	fwd	-3.84	0.83	I	0.001	0	0.999	Phypa_217599	F13P17.3; xanthine/uracil permease family protein [Arabidopsis thaliana]
scaffold_144_PP015029123R_1_gth			1123553	1123561	ATTTATTTGTTTATGACGTGTTGCCCTGTGAAGGAGATCTGTGCTG	AAGGAG	3	0	0	0		ACG	NA	rev	1.13	-1.51	E	0.035	0.965	0	Phypa_18712	F21E1.90; calcium-binding EF-hand family protein [Arabidopsis thaliana]
scaffold_144_PPLS034M20.AB1_1_gth	scaffold_144_FYBD1LQ02GQX4N_1_gth,scaffold_144_FYBD1LQ02JNMIY_1_gth,scaffold_144_FYBD1LQ02IO97J_1_gth,scaffold_144_FYBD1LQ02HUJI5_1_gth,scaffold_144_FYBD1LQ02HDCIR_1_gth,scaffold_144_FYBD1LQ02JBPEZ_1_gth,scaffold_144_FYBD1LQ02JJAWD_1_gth,scaffold_144_FYBD1LQ02I536A_1_gth		1164224	1164232	TAGGTTGCGATTTACACATGCATGTTGTTGCAGGAGGCCGAGCTTC	CAGGAG	6	0	8	0		GTG	NA	rev	0.68	-4.62	E	0	1	0	Phypa_138180	T27F4.8; senescence-associated family protein [Arabidopsis thaliana]
scaffold_144_PPLS048P03.AB1_1_gth	scaffold_144_FYBD1LQ02GA80C_1_gth,scaffold_144_FYBD1LQ02J09IO_1_gth,scaffold_144_FYBD1LQ02H57KP_1_gth,scaffold_144_FYBD1LQ02HDKFW_1_gth		89411	89419	GCAGACTAATGCTTCAAATGTACATTTTAACAGGAGAAGCTGTTAC	CAGGAG	2	0	4	0		AAG	NA	rev	2.58	-2.64	E	0.001	0.999	0	Phypa_16622	MAG2.12; oxidoreductase
scaffold_145_BJ172647.1_1_gth	scaffold_145_FYBD1LQ02ILFJJ_1_gth,scaffold_145_FYBD1LQ02FM2AL_1_gth,scaffold_145_FYBD1LQ02FTBW6_1_gth,scaffold_145_FYBD1LQ02HSYHM_1_gth,scaffold_145_FYBD1LQ02I3ROL_1_gth,scaffold_145_FYBD1LQ02JSMCZ_1_gth		968365	968373	GATGTTGATTAATGTGAGTGTTAATCTTTGCAGGAGATGCTGTTCT	CAGGAG	2	0	6	0		CTG	2	fwd	2.16	-3.65	E	0	1	0	Phypa_167443	UDP-N-acetylmuramoylalanine--D-glutamate ligase (UDP-N-acetylmuramoyl-L-alanyl-D-glutamate synthetase) (D-glutamic acid-adding enzyme) [Chromobacterium violaceum]
scaffold_145_BJ172647.1_1_gth	scaffold_145_FYBD1LQ02FXLSW_1_gth	scaffold_145_FYBD1LQ02HYD4B_1_gth,scaffold_145_FYBD1LQ02I65UL_1_gth,scaffold_145_FYBD1LQ02ILJQQ_1_gth,scaffold_145_FYBD1LQ02G9IYJ_1_gth,scaffold_145_FYBD1LQ02ILFJJ_1_gth,scaffold_145_FYBD1LQ02FM2AL_1_gth,scaffold_145_FYBD1LQ02FTBW6_1_gth,scaffold_145_FYBD1LQ02HSYHM_1_gth,scaffold_145_FYBD1LQ02I3ROL_1_gth,scaffold_145_FYBD1LQ02JSMCZ_1_gth	967700	967708	AATGAAAACATTCCACTTCAATTATTACATGAGCAGGTTGGAGTAG	GAGCAG	0	2	1	10	x	AAG	0	fwd	-4.48	1.47	I	0	0	1	Phypa_167443	UDP-N-acetylmuramoylalanine--D-glutamate ligase (UDP-N-acetylmuramoyl-L-alanyl-D-glutamate synthetase) (D-glutamic acid-adding enzyme) [Chromobacterium violaceum]
scaffold_145_BJ187833.1_1_gth			529918	529926	TATATAAAGCAACCCATGGTGGTGGTATGTTAGCAGGCTATGCCGT	TAGCAG	0	1	0	0		CAG	NA	fwd	-1.43	1	I	0.158	0	0.842	Phypa_167427	#N/A
scaffold_145_BJ592952.1_1_gth	scaffold_145_FYBD1LQ02GRMFK_1_gth,scaffold_145_FYBD1LQ02G61K9_1_gth,scaffold_145_FYBD1LQ02H2UTO_1_gth,scaffold_145_FYBD1LQ02GUXPG_1_gth,scaffold_145_FYBD1LQ02GM5XR_1_gth,scaffold_145_FYBD1LQ02JCNQJ_1_gth,scaffold_145_FYBD1LQ02GXTRD_1_gth,scaffold_145_FYBD1LQ02IYFTL_1_gth		36897	36905	ATGTCGAAGCTAACGAGTGTTCTTTGCTTGCAGTAGTGAATGGATT	CAGTAG	1	0	8	0		AAG	NA	rev	0.58	-1.89	E	0.179	0.821	0	Phypa_138317	guanylate kinase [Lilium longiflorum]
scaffold_145_BJ592952.1_1_gth			36017	36025	CTCTGACAACAGTTACCCTGTTACGTTGAATAGCAGAGTTCTGTGC	TAGCAG	0	1	0	0		CTG	NA	rev	-1.43	0.56	I	0.653	0	0.347	Phypa_138317	guanylate kinase [Lilium longiflorum]
scaffold_145_CBAW605.B2_1_gth		scaffold_145_FYBD1LQ02GYLCY_1_gth,scaffold_145_FYBD1LQ02H6LYX_1_gth	639918	639926	TGACACTAACAATGTCATGTTATTTTGCTGGAGCAGTGGGATAGTG	GAGCAG	0	4	0	2		CAG	1	fwd	-1.14	1.68	I	0.055	0	0.945	Phypa_110150	Os05g0357200 [Oryza sativa (japonica cultivar-group)] gb|AAV43843.1| putative mitochondrial carrier protein [Oryza sativa (japonica cultivar-group)] gb|AAV43947.1| putative mitochondrial carrier protein [Oryza sativa (japonica cultivar-group)] dbj|BAF17210.1| Os05g0357200 [Oryza sativa (japonica cultivar-group)]
scaffold_145_PP020002382R_1_gth			1078087	1078095	CGTGAGGAGGCCGCCAAGAAGGCCAAGTCCGAGAAGCCCAAAGTTG	GAGAAG	1	0	0	0		AGA	NA	fwd	-10.6	-10.05	E	0.852	0	0.148	Phypa_217719	Elongation factor 1-delta 1 (EF-1-delta 1) (Elongation factor 1B-beta 1) (eEF-1B beta 1) [Oryza sativa]
scaffold_145_PP020052362R_1_gth		scaffold_145_FYBD1LQ02JLAGS_1_gth,scaffold_145_FYBD1LQ02FGC26_1_gth,scaffold_145_FYBD1LQ02FP2IW_1_gth,scaffold_145_FYBD1LQ02I3GYC_1_gth,scaffold_145_FYBD1LQ02FE7QY_1_gth,scaffold_145_FYBD1LQ02GNKS8_1_gth	539662	539670	TTTGGCTAATTTGGAGGATGTGCATTGTATGAGCAGGTACGGATAC	GAGCAG	0	2	0	6		AAT	1	fwd	-2.86	1.2	I	0.001	0	0.999	Phypa_217679	unnamed protein product [Vitis vinifera]
scaffold_145_PP032004018R_1_gth			992345	992353	ATGGCAGGACCTCGGTGCAGTCTCCGGAGCAAGAAGGTGGTGAGCG	AAGAAG	0	1	0	0		GCG	NA	fwd	-7.5	-5.89	I	0.461	0	0.539	Phypa_138266	F16J13.30; expressed protein [Arabidopsis thaliana]
scaffold_145_PPLS052B11.AB1_1_gth	scaffold_145_FYBD1LQ02F3VDG_1_gth,scaffold_145_FYBD1LQ02H3XCG_1_gth		151544	151552	ATATTTACTGTATATTTCTAAATGGTTTTGCAGAAGGTCCTTGAAA	CAGAAG	2	0	2	0		CAG	0	rev	3.38	0.27	E	0.611	0.389	0	Phypa_167411	#N/A
scaffold_145_PPLS052B11.AB1_1_gth	scaffold_145_FYBD1LQ02H3XCG_1_gth,scaffold_145_FYBD1LQ02FNDTR_1_gth		152058	152066	GTAAGTGAATTGTTAGATTGATTGTGAGTGCAGGAGTTATTGTCAG	CAGGAG	2	0	2	0		GAG	0	rev	1.41	-4.39	E	0	1	0	Phypa_167411	#N/A
scaffold_146_PP020017087R_1_gth			60586	60594	GTGCAGATGTGACGAACGTGGATTTCTCTATAGTAGATTTCTGTAT	TAGTAG	0	1	0	0		AGT	NA	rev	-3.12	-2.23	I	0.739	0.03	0.231	Phypa_167456	MBD2.15; expressed protein [Arabidopsis thaliana]
scaffold_147_BJ165881.1_1_gth	scaffold_147_FYBD1LQ02IPD4D_1_gth,scaffold_147_FYBD1LQ02HMIJ4_1_gth,scaffold_147_FYBD1LQ02I484T_1_gth		417874	417882	GATTTTGAGACTGATGTAATAGGCTGTTTTCAGCAGAGGCAATCAG	CAGCAG	3	0	3	0		GCT	NA	rev	-1.02	0.04	E	0.908	0.002	0.09	Phypa_232874	unknown protein [Arabidopsis thaliana] emb|CAB81794.1| putative protein [Arabidopsis thaliana] gb|AAK64179.1| unknown protein [Arabidopsis thaliana] gb|AAL85101.1| unknown protein [Arabidopsis thaliana]
scaffold_147_BJ966833.1_1_gth	scaffold_147_FYBD1LQ02JRRH8_1_gth,scaffold_147_FYBD1LQ02HLO2X_1_gth,scaffold_147_FYBD1LQ02I37AX_1_gth		501654	501662	ACTGAAACAAGAGCCTTTGTATGTCGTGTACAGGAGCTTCAAAGGC	CAGGAG	1	0	3	0		CTT	UTR exon	fwd	3.3	-1.79	E	0.001	0.999	0	Phypa_167476	#N/A
scaffold_147_BY950210.1_1_gth		scaffold_147_FYBD1LQ02FNNB8_1_gth,scaffold_147_FYBD1LQ02JDXOI_1_gth,scaffold_147_FYBD1LQ02JQPVR_1_gth	419046	419054	AACTATGTGGGGTTGTTTGTATGAACGGGCGAGCAGTGTGCTGATA	GAGCAG	0	7	0	3		CAG	NA	rev	-2.91	-0.5	I	0.005	0	0.995	Phypa_232874	unknown protein [Arabidopsis thaliana] emb|CAB81794.1| putative protein [Arabidopsis thaliana] gb|AAK64179.1| unknown protein [Arabidopsis thaliana] gb|AAL85101.1| unknown protein [Arabidopsis thaliana]
scaffold_147_CBAX10883.B1_1_gth			456679	456687	AGACGCTCATACTAAGGTCTTGTTTTTGCGGAGCAGGGTACCGTGA	GAGCAG	0	1	0	0		TCG	NA	rev	-2.16	1.72	I	0.007	0	0.993	Phypa_234615	hypothetical protein [Vitis vinifera] emb|CAO16952.1| unnamed protein product [Vitis vinifera]
scaffold_147_PP001117032R_1_gth		scaffold_147_FYBD1LQ02F6YNQ_1_gth,scaffold_147_FYBD1LQ02I0P3K_1_gth,scaffold_147_FYBD1LQ02GKPPY_1_gth,scaffold_147_FYBD1LQ02JQZN7_1_gth,scaffold_147_FYBD1LQ02HJ5L0_1_gth	573398	573406	ACTATATTTTCTTACAGATTTTTTGTGGATGAGCAGAAATATGCTC	GAGCAG	0	4	0	5		AAG	NA	fwd	-2.4	1.91	I	0.001	0	0.999	Phypa_138531	Transcription initiation factor IIB (General transcription factor TFIIB) [Oryza sativa]
scaffold_147_PP015001360R_1_gth	scaffold_147_FYBD1LQ02H8TIL_1_gth,scaffold_147_FYBD1LQ02JPXBJ_1_gth,scaffold_147_FYBD1LQ02FY24T_1_gth		738698	738706	ATGATGGTTCTGCTGTGTCTCTTTCTTTTGCAGGAGCTAGTGCTGC	CAGGAG	2	0	3	0		AAG	NA	fwd	3.18	-4.05	E	0	1	0	Phypa_86576	T29J13.100; leucine rich repeat protein family [Arabidopsis thaliana]
scaffold_147_PP015001360R_1_gth		scaffold_147_FYBD1LQ02JLFIG_1_gth,scaffold_147_FYBD1LQ02ID0OM_1_gth	737899	737907	CCGAACCGATAGAGTCTTAGCCTGTGGCTGTAGCAGAAGCAGGAGG	TAGCAG	0	3	0	2		GAG	NA	fwd	-2.66	-1.58	I	0.767	0.002	0.231	Phypa_86576	T29J13.100; leucine rich repeat protein family [Arabidopsis thaliana]
scaffold_147_PP020004138R_1_gth		scaffold_147_FYBD1LQ02HCRK0_1_gth,scaffold_147_FYBD1LQ02IG54B_1_gth,scaffold_147_FYBD1LQ02GJAG5_1_gth,scaffold_147_FYBD1LQ02I9A1J_1_gth,scaffold_147_FYBD1LQ02JM2SJ_1_gth	410002	410010	GTGCTTCTTAATTGCAATTATGGACGTTGTGAGCAGGAGAGAGAGG	GAGCAG	0	1	0	5		CAG	0	rev	-3.77	0.67	I	0	0	1	Phypa_235218	unnamed protein product [Vitis vinifera]
scaffold_147_PPLS038H09.AB1_1_gth		scaffold_147_FYBD1LQ02IV4DK_1_gth,scaffold_147_FYBD1LQ02INS0H_1_gth	29780	29788	TGGGGTTTAACTAGGGGGACTCTTGCGGTGAAGCAGGGAGAACGTT	AAGCAG	0	5	0	2		TAA	1	fwd	-4.38	-0.58	I	0.086	0	0.914	Phypa_190474	MZN1.21; dehydrodolichyl diphosphate synthase [DEDOL-PP synthase]
scaffold_148_BJ589830.1_1_gth			394405	394413	CCTCATCGTCCTGCCGCTTCCGCTGCTGAACAGAAGCGCCAAAAGC	CAGAAG	1	0	0	0		ACC	NA	fwd	-0.81	-5.28	E	0.006	0.994	0	Phypa_234644	hypothetical protein GSPATT00025993001 [Paramecium tetraurelia strain d4-2] emb|CAK93648.1| unnamed protein product [Paramecium tetraurelia]
scaffold_148_BJ959413.1_1_gth		scaffold_148_FYBD1LQ02JYV8L_1_gth,scaffold_148_FYBD1LQ02ID72A_1_gth,scaffold_148_FYBD1LQ02IMA9G_1_gth,scaffold_148_FYBD1LQ02FHZ54_1_gth,scaffold_148_FYBD1LQ02JZF1T_1_gth,scaffold_148_FYBD1LQ02GWD71_1_gth,scaffold_148_FYBD1LQ02G6CEP_1_gth,scaffold_148_FYBD1LQ02HN1BM_1_gth,scaffold_148_FYBD1LQ02JTWUM_1_gth,scaffold_148_FYBD1LQ02GWPHX_1_gth	877466	877474	ATTATCTGACTGTGCGCTACGCCATGTGGTGAGCAGCTTGGACATA	GAGCAG	0	3	0	10		ATG	NA	rev	-1.51	2.05	I	0.003	0	0.997	Phypa_234652	hypothetical protein Tery_3445 [Trichodesmium erythraeum IMS101] gb|ABG52538.1| conserved hypothetical protein [Trichodesmium erythraeum IMS101]
scaffold_148_PPLS070P21.AB1_1_gth	scaffold_148_FYBD1LQ02FDYV6_1_gth,scaffold_148_FYBD1LQ02IPDN5_1_gth		686844	686852	TATTCTTTTTTCTGAAAACCCTTGTGGCTGCAGCAGGACGAAGATT	CAGCAG	2	0	2	0		CAG	NA	rev	2.43	0.9	E	0.995	0.004	0	Phypa_138593	T1P17.160; ubiquitin-protein ligase
scaffold_149_AW739226.1_1_gth	scaffold_149_FYBD1LQ02JX43W_1_gth,scaffold_149_FYBD1LQ02F44KW_1_gth,scaffold_149_FYBD1LQ02F7PYM_1_gth,scaffold_149_FYBD1LQ02H38WY_1_gth,scaffold_149_FYBD1LQ02I0AKL_1_gth,scaffold_149_FYBD1LQ02IA8GF_1_gth,scaffold_149_FYBD1LQ02JBCIS_1_gth,scaffold_149_FYBD1LQ02JHSLN_1_gth,scaffold_149_FYBD1LQ02H433Q_1_gth,scaffold_149_FYBD1LQ02I1BK3_1_gth,scaffold_149_FYBD1LQ02FE7GZ_1_gth,scaffold_149_FYBD1LQ02GES…		249782	249790	ATGCCACCTAACGTGGTCTTGTCTTAGTTGCAGGAGCTCGGCCTAC	CAGGAG	2	0	13	0		GAG	0	fwd	2.27	-5.33	E	0	1	0	Phypa_190588	F4P13.3; peptidyl-prolyl cis-trans isomerase
scaffold_149_BJ180059.1_1_gth			446741	446749	TGTTCTCACTCTCGCTGTGTGAATTTGCGTCAGCAGATTCAAGTCG	CAGCAG	0	1	0	0		CAG	NA	fwd	-0.42	0.06	I	0.894	0.001	0.104	Phypa_234689	#N/A
scaffold_149_BJ182334.1_1_gth	scaffold_149_FYBD1LQ02I4EKY_1_gth,scaffold_149_FYBD1LQ02GHF1M_1_gth,scaffold_149_FYBD1LQ02IIPWQ_1_gth	scaffold_149_FYBD1LQ02JGOCJ_1_gth,scaffold_149_FYBD1LQ02F7DO7_1_gth	503638	503646	GAATGCTTTGTGTGTAACATGCGTCAATTTCAGAAGAATCCGACCT	CAGAAG	1	0	3	2	x	ACT	1	fwd	0.07	-3.3	E	0.055	0.945	0	Phypa_234695	#N/A
scaffold_149_BJ947205.1_1_gth	scaffold_149_FYBD1LQ02HKRFK_1_gth,scaffold_149_FYBD1LQ02JUMHQ_1_gth		77381	77389	GATGTTCACTCCAGTTCTCTTGTTTTGGTCTAGGAGGAAGTGATGA	TAGGAG	4	0	2	0		CAG	NA	fwd	-1.58	-2.26	E	0.203	0.79	0.007	Phypa_234660	unnamed protein product [Vitis vinifera]
scaffold_149_BJ947671.1_1_gth	scaffold_149_FYBD1LQ02GT4X0_1_gth,scaffold_149_FYBD1LQ02GK7N8_1_gth,scaffold_149_FYBD1LQ02F5KZ4_1_gth,scaffold_149_FYBD1LQ02I4NWJ_1_gth,scaffold_149_FYBD1LQ02F3P9Z_1_gth,scaffold_149_FYBD1LQ02GCP4C_1_gth,scaffold_149_FYBD1LQ02GRD9X_1_gth,scaffold_149_FYBD1LQ02I3J2B_1_gth,scaffold_149_FYBD1LQ02ILBVC_1_gth,scaffold_149_FYBD1LQ02G728C_1_gth,scaffold_149_FYBD1LQ02IX4YF_1_gth,scaffold_149_FYBD1LQ02FUR…		509695	509703	CTTCTTTATTTATTTATTTATTTTTGATTGCAGGAGTTTGTGGCGA	CAGGAG	2	0	14	0		AAG	0	fwd	3.57	-2.9	E	0	1	0	Phypa_138701	putative aminopeptidase [Arabidopsis thaliana] gb|AAQ56804.1| At1g63770 [Arabidopsis thaliana] gb|AAX59049.1| M1 aminopeptidase [Arabidopsis thaliana]
scaffold_149_BY982277.1_1_gth			829324	829332	TTCATCACTGAAGAGTCACAGACAACGTGTCAGGAGTTATTTACCT	CAGGAG	3	0	0	0		AAG	NA	rev	-3.8	-5.89	E	0.004	0.996	0	Phypa_232148	#N/A
scaffold_149_BY986694.1_1_gth	scaffold_149_FYBD1LQ02IOTAT_1_gth		60391	60399	TTCATTATGGTTAGTGTTGTATTGTTATGGCAGGAGATTGCACATC	CAGGAG	4	0	1	0		AAA	0	fwd	1.35	-3.89	E	0.001	0.999	0	Phypa_18452	F28I16.60; SOH1 - like protein [Arabidopsis thaliana]
scaffold_149_PP001009032F_1_gth		scaffold_149_FYBD1LQ02HG7K0_1_gth,scaffold_149_FYBD1LQ02GUG9Y_1_gth,scaffold_149_FYBD1LQ02J0XI1_1_gth,scaffold_149_FYBD1LQ02F0ET4_1_gth,scaffold_149_FYBD1LQ02HTIIQ_1_gth,scaffold_149_FYBD1LQ02FWIEI_1_gth,scaffold_149_FYBD1LQ02JLDXY_1_gth,scaffold_149_FYBD1LQ02FULNC_1_gth,scaffold_149_FYBD1LQ02GB71H_1_gth,scaffold_149_FYBD1LQ02FS57Q_1_gth	949836	949844	TTCGCTGATAGAAGCAAGTTTGCTCTTCTGGAGCAGAGGAGATGAT	GAGCAG	0	3	0	10		AAG	NA	fwd	-3.05	0.3	I	0.017	0	0.983	Phypa_138752	F28N24.29; expressed protein [Arabidopsis thaliana]
scaffold_149_PP001056069R_1_gth	scaffold_149_FYBD1LQ02JJIA8_1_gth,scaffold_149_FYBD1LQ02H9HA2_1_gth,scaffold_149_FYBD1LQ02GQ277_1_gth,scaffold_149_FYBD1LQ02GKGFN_1_gth,scaffold_149_FYBD1LQ02GX06L_1_gth,scaffold_149_FYBD1LQ02JW2SM_1_gth		84668	84676	TATTTTAAATATTAAATTGGGCTACTGATGCAGGAGAAGTCGAAAG	CAGGAG	5	0	6	0		AAG	NA	rev	3.27	-3.51	E	0	1	0	Phypa_232072	#N/A
scaffold_149_PP002019092R_1_gth	scaffold_149_FYBD1LQ02GTNUF_1_gth,scaffold_149_FYBD1LQ02IQNGM_1_gth,scaffold_149_FYBD1LQ02JCWG2_1_gth,scaffold_149_FYBD1LQ02FDW9W_1_gth		839326	839334	TCATCTCAACTTTCTGGATTTTGAAATGTGCAGAAGCTGCCACAAG	CAGAAG	4	0	3	0		GTG	2	fwd	3.75	-2.19	E	0.011	0.989	0	Phypa_234703	#N/A
scaffold_149_PP011003037R_1_gth	scaffold_149_FYBD1LQ02IFJPF_1_gth,scaffold_149_FYBD1LQ02HI1JO_1_gth,scaffold_149_FYBD1LQ02FZEBS_1_gth,scaffold_149_FYBD1LQ02IPKUE_1_gth		173011	173019	GAGTGCGAGACTGATATTGGAGTTGAATTGCAGGAGGTTTATCAGG	CAGGAG	4	0	4	0		GAG	NA	fwd	-0.61	-6.22	E	0	1	0	Phypa_190580	contains ESTs AU056041(S20242)
scaffold_149_PP015002148R_1_gth			52029	52037	TGTTGATTAGGCCGGGATATGATGGGATCGCAGGAGCATACACCAT	CAGGAG	3	0	0	0		TGT	1	fwd	0.62	-5.9	E	0	1	0	Phypa_234658	predicted protein [Ostreococcus lucimarinus CCE9901] gb|ABO94005.1| predicted protein [Ostreococcus lucimarinus CCE9901]
scaffold_149_PP015012204R_1_gth		scaffold_149_FYBD1LQ02I381S_1_gth	875346	875354	AAATTTATAATTCGTTGGGGCGGTTGTTGGGAGCAGGTGTATGATA	GAGCAG	0	2	0	1		GAG	0	rev	-2.02	2.13	I	0.007	0	0.993	Phypa_138632	F3N23.19; glycosyl hydrolase family 35 protein [EC:3.2.1.23] [KO:K01190] [Arabidopsis thaliana]
scaffold_149_PP015051145R_1_gth	scaffold_149_FYBD1LQ02F8JC7_1_gth,scaffold_149_FYBD1LQ02H99I4_1_gth,scaffold_149_FYBD1LQ02HBXIW_1_gth,scaffold_149_FYBD1LQ02HH6B9_1_gth,scaffold_149_FYBD1LQ02F9JE3_1_gth,scaffold_149_FYBD1LQ02JEH87_1_gth,scaffold_149_FYBD1LQ02HZ3S4_1_gth		108805	108813	TAGACTTATGTGAGTGGCATTTTTGGAATACAGGAGTACACAGACA	CAGGAG	1	0	7	0		GAG	NA	rev	3.23	-3.47	E	0	1	0	Phypa_138684	MTI20.22; GTP binding protein-related [Arabidopsis thaliana]
scaffold_149_PP020007225R_1_gth			432046	432054	TATGGTGCTCCTCCTCCTGGGATGGGGTTACAGGAGACTTTCTACG	CAGGAG	1	0	0	0		CAG	NA	fwd	-0.55	-5.56	E	0	1	0	Phypa_19328	T31B5.10; expressed protein [Arabidopsis thaliana]
scaffold_149_PP020014100R_1_gth			239155	239163	GCTTCTAATTTTTCGCCGAAAATTTCTCTGCAGGAGGGGGAGACAT	CAGGAG	3	0	0	0		CAG	NA	fwd	1	-4.52	E	0	1	0	Phypa_138668	T23E23.7; gamma-adaptin
scaffold_15_AW599781.1_1_gth	scaffold_15_FYBD1LQ02FPW2Q_1_gth		2883926	2883934	TCCAAATATCGTAAATTTTTATATGTGGTGCAGAAGGAGCGCGAAG	CAGAAG	4	0	1	0		CAG	NA	rev	2.66	-2.17	E	0.054	0.946	0	EuGene_UTR_trim_ren_15_249_mRNA	#N/A
scaffold_15_BJ162028.1_1_gth	scaffold_15_FYBD1LQ02IZ0CQ_1_gth,scaffold_15_FYBD1LQ02JF8IV_1_gth,scaffold_15_FYBD1LQ02GTM4S_1_gth,scaffold_15_FYBD1LQ02FJEWV_1_gth,scaffold_15_FYBD1LQ02ITB1Y_1_gth,scaffold_15_FYBD1LQ02FW5F9_1_gth		1524770	1524778	CGTGGTTGTTCATCGTCTTTTACATGCTTGCAGGAGGTTAAGGACA	CAGGAG	2	0	6	0		AAG	NA	rev	2.12	-3.92	E	0	1	0	EuGene_UTR_trim_ren_15_125_mRNA	unknown protein [Arabidopsis thaliana] dbj|BAB10992.1| unnamed protein product [Arabidopsis thaliana] gb|AAK96702.1| Unknown protein [Arabidopsis thaliana] gb|AAM63792.1| unknown [Arabidopsis thaliana] gb|AAP68297.1| At5g44250 [Arabidopsis thaliana]
scaffold_15_BJ170814.1_1_gth		scaffold_15_FYBD1LQ02HF6CM_1_gth,scaffold_15_FYBD1LQ02HA4SF_1_gth,scaffold_15_FYBD1LQ02JHV49_1_gth	1633384	1633392	TAACCGTGGTTTGTTTAGCACATGTCAACAAAGTAGGCCTGGTGGT	AAGTAG	0	3	0	3		CAG	0	fwd	-4.29	-2.27	I	0.088	0	0.912	Phypa_67627	Delta(14)-sterol reductase (C-14 sterol reductase) (Sterol C14-reductase) (FACKEL protein) [Arabidopsis thaliana]
scaffold_15_BJ174399.1_1_gth	scaffold_15_FYBD1LQ02GLW0P_1_gth,scaffold_15_FYBD1LQ02G1WOQ_1_gth,scaffold_15_FYBD1LQ02HJEYX_1_gth,scaffold_15_FYBD1LQ02F7FZN_1_gth,scaffold_15_FYBD1LQ02INLIZ_1_gth,scaffold_15_FYBD1LQ02ISDQH_1_gth,scaffold_15_FYBD1LQ02HG4VH_1_gth,scaffold_15_FYBD1LQ02FPVZD_1_gth,scaffold_15_FYBD1LQ02INYZW_1_gth,scaffold_15_FYBD1LQ02G68PQ_1_gth,scaffold_15_FYBD1LQ02IX3TC_1_gth,scaffold_15_FYBD1LQ02IKAI6_1_gth,sca…		2396859	2396867	GTTCAATATCAAAGTGTGGTTTAACGTGTGCAGGAGCCTTGTCGTA	CAGGAG	4	0	32	0		AGG	NA	rev	-0.1	-7.69	E	0	1	0	Phypa_159819	membrane associated thioredoxin [Cryptosporidium parvum]
scaffold_15_BJ183239.1_1_gth		scaffold_15_FYBD1LQ02GYZ8Y_1_gth,scaffold_15_FYBD1LQ02IGHUG_1_gth,scaffold_15_FYBD1LQ02IZW2S_1_gth	1685838	1685846	GGATGTCATTATTGACGGAGGAGTTATTGTAAGCAGAATGAGGCGA	AAGCAG	0	7	0	3		AAG	NA	fwd	-5.11	-0.79	I	0.008	0	0.992	Phypa_116128	F10M10.4; coatomer gamma-2 subunit
scaffold_15_BJ187066.1_1_gth	scaffold_15_FYBD1LQ02GYS45_1_gth	scaffold_15_FYBD1LQ02I1PS1_1_gth,scaffold_15_FYBD1LQ02JM68R_1_gth,scaffold_15_FYBD1LQ02IJZTO_1_gth	102833	102841	ATGGAAATGATAGTGAGGATTGTCATGACATAGCAGGATGTTGAAC	TAGCAG	0	3	1	3	x	TCG	NA	rev	-4.52	-0.99	I	0.166	0	0.834	EuGene_UTR_trim_ren_15_8_mRNA	unnamed protein product [Vitis vinifera]
scaffold_15_BJ595435.1_1_gth			1663836	1663844	TTGATCATTGATGTTTTAATTCTGTGTGTTAAGGAGGGTGATGTTC	AAGGAG	1	0	0	0		CTT	0	rev	1.96	1.28	E	0.802	0.183	0.015	Phypa_176090	hypothetical protein similar to Arabidopsis thaliana chromosome 5
scaffold_15_BJ963668.1_1_gth	scaffold_15_FYBD1LQ02GYS45_1_gth	scaffold_15_FYBD1LQ02I1PS1_1_gth,scaffold_15_FYBD1LQ02JM68R_1_gth,scaffold_15_FYBD1LQ02IJZTO_1_gth	102833	102841	ATGGAAATGATAGTGAGGATTGTCATGACATAGCAGGATGTTGAAC	TAGCAG	0	3	1	3	x	TAG	NA	rev	-4.52	-0.99	I	0.166	0	0.834	Phypa_116242	F16B3.9; plant adhesion molecule
scaffold_15_BJ965666.1_1_gth	scaffold_15_FYBD1LQ02J00TU_1_gth,scaffold_15_FYBD1LQ02GEZ1P_1_gth,scaffold_15_FYBD1LQ02HIJON_1_gth,scaffold_15_FYBD1LQ02FRZGC_1_gth,scaffold_15_FYBD1LQ02ISH9J_1_gth		2393346	2393354	TTCAGTAATTTTGAACTTTTGTAATACGTGCAGGAGCTGAAAGAAG	CAGGAG	4	0	5	0		GAG	0	fwd	3.74	-3.06	E	0	1	0	Phypa_176166	putative mannose-6-phosphate isomerase [Oryza sativa (japonica cultivar-group)]
scaffold_15_BY989300.1_1_gth	scaffold_15_FYBD1LQ02GLW0P_1_gth,scaffold_15_FYBD1LQ02G1WOQ_1_gth,scaffold_15_FYBD1LQ02HJEYX_1_gth,scaffold_15_FYBD1LQ02F7FZN_1_gth,scaffold_15_FYBD1LQ02INLIZ_1_gth,scaffold_15_FYBD1LQ02ISDQH_1_gth,scaffold_15_FYBD1LQ02HG4VH_1_gth,scaffold_15_FYBD1LQ02FPVZD_1_gth,scaffold_15_FYBD1LQ02INYZW_1_gth,scaffold_15_FYBD1LQ02G68PQ_1_gth,scaffold_15_FYBD1LQ02IX3TC_1_gth,scaffold_15_FYBD1LQ02IKAI6_1_gth,sca…		2396859	2396867	GTTCAATATCAAAGTGTGGTTTAACGTGTGCAGGAGCCTTGTCGTA	CAGGAG	4	0	32	0		GAG	NA	rev	-0.1	-7.69	E	0	1	0	Phypa_159819	membrane associated thioredoxin [Cryptosporidium parvum]
scaffold_15_CBAW1961.B1_1_gth		scaffold_15_FYBD1LQ02FF5BY_1_gth,scaffold_15_FYBD1LQ02GFNIE_1_gth,scaffold_15_FYBD1LQ02F0XRG_1_gth,scaffold_15_FYBD1LQ02H5PNA_1_gth	2239423	2239431	TCTAAGAGACTGATGAAGTCACTGGTTTGTGAGCAGGTAGCAAAGA	GAGCAG	0	3	0	4		CAA	NA	rev	-2.6	3.09	I	0.001	0	0.999	Phypa_203627	unnamed protein product [Vitis vinifera]
scaffold_15_CBAW2518.G1_1_gth		scaffold_15_FYBD1LQ02I1WWL_1_gth,scaffold_15_FYBD1LQ02IXFC6_1_gth,scaffold_15_FYBD1LQ02GFPYE_1_gth,scaffold_15_FYBD1LQ02ISIYZ_1_gth,scaffold_15_FYBD1LQ02II3PV_1_gth	241875	241883	GACAAGCAGTTGCTGACCGTGGGGTTGTTTGAGCAGCGGACAAATG	GAGCAG	0	7	0	5		ATG	NA	rev	-1.92	1.86	I	0.005	0	0.995	Phypa_67495	MLN1.10; homeobox transcription factor
scaffold_15_CBAW2603.B1_1_gth		scaffold_15_FYBD1LQ02JPYZQ_1_gth,scaffold_15_FYBD1LQ02HE0HC_1_gth	2854105	2854113	GGCATGAACTAACCTTGTTAACCTTTTCGTGAGCAGGTTGTCGCAG	GAGCAG	0	5	0	2		AAG	0	rev	-1.66	2.84	I	0.001	0	0.999	Phypa_176210	T5A14.11; RuBisCO subunit binding-protein beta subunit
scaffold_15_CBAW2757.B1_1_gth			2585361	2585369	TACCTTCGCTTTTGTATGGGGTCTTTTATACAGGAGCCGTTCACGT	CAGGAG	1	0	0	0		CAG	NA	fwd	0.62	-5.11	E	0	1	0	Phypa_116043	T4D2.20; HECT-domain-containing protein / ubiquitin-transferase family protein / IQ calmodulin-binding motif-containing protein [Arabidopsis thaliana]
scaffold_15_CBAX10438.B1_1_gth	scaffold_15_FYBD1LQ02HNGTR_1_gth		1434690	1434698	CTGGCTGGCTTATAACGCATTTATAATGTGCAGGAGAGTAGGGTGC	CAGGAG	2	0	1	0		GAG	NA	fwd	0.73	-5.37	E	0	1	0	EuGene_UTR_trim_ren_15_112_mRNA	#N/A
scaffold_15_CBAX1530.G1_1_gth	scaffold_15_FYBD1LQ02I6JTE_1_gth,scaffold_15_FYBD1LQ02HJE6D_1_gth,scaffold_15_FYBD1LQ02HOZ7V_1_gth,scaffold_15_FYBD1LQ02GN75M_1_gth,scaffold_15_FYBD1LQ02GTEFN_1_gth,scaffold_15_FYBD1LQ02JTW2U_1_gth,scaffold_15_FYBD1LQ02G0YH9_1_gth,scaffold_15_FYBD1LQ02F9QGX_1_gth,scaffold_15_FYBD1LQ02JFB5J_1_gth,scaffold_15_FYBD1LQ02FO5D0_1_gth,scaffold_15_FYBD1LQ02JXMW2_1_gth		2484370	2484378	ATAGCATAGTCCTTGTGGTTTTCGATTTCGTAGGAGTTTGCGAGGA	TAGGAG	3	0	11	0		CAG	NA	rev	0.41	-3.34	E	0.001	0.999	0	Phypa_159826	F7H2.21; Golgi SNARE 11 protein [Arabidopsis thaliana]
scaffold_15_CBAX3019.G1_1_gth	scaffold_15_FYBD1LQ02G9PF1_1_gth,scaffold_15_FYBD1LQ02GM6RM_1_gth,scaffold_15_FYBD1LQ02H1DLX_1_gth,scaffold_15_FYBD1LQ02I649Z_1_gth,scaffold_15_FYBD1LQ02G710U_1_gth,scaffold_15_FYBD1LQ02HTITG_1_gth		1888444	1888452	TGATTGGATTATCATGTTTGCAATGTTCATCAGGAGGAGATTCTGG	CAGGAG	3	0	6	0		CAG	NA	rev	1.09	-2.97	E	0.003	0.997	0	Phypa_116253	T3F24.6; expressed protein [Arabidopsis thaliana]
scaffold_15_CBAX5573.B1_1_gth	scaffold_15_FYBD1LQ02GWWRL_1_gth,scaffold_15_FYBD1LQ02F3E57_1_gth		661308	661316	AATATGAAATCTCTAAGAATCCCTTTTTTGCAGAAGATAATGATAA	CAGAAG	3	0	2	0		AGG	2	fwd	1.48	-2.19	E	0.057	0.943	0	Phypa_176001	Os09g0364000 [Oryza sativa (japonica cultivar-group)] dbj|BAD33719.1| CwfJ / zinc finger(CCCH-type)-like protein [Oryza sativa Japonica Group] dbj|BAF24911.1| Os09g0364000 [Oryza sativa (japonica cultivar-group)]
scaffold_15_CBAX8951.G1_1_gth		scaffold_15_FYBD1LQ02GE8C9_1_gth,scaffold_15_FYBD1LQ02HOFKC_1_gth,scaffold_15_FYBD1LQ02FPW2Q_1_gth	2883701	2883709	GATTATTAATTAATACTATTGCCTTGGTTGAAGCAGGTGCAACGAA	AAGCAG	0	5	0	3		CAG	NA	rev	-0.92	3.32	I	0.333	0	0.667	EuGene_UTR_trim_ren_15_249_mRNA	unnamed protein product [Vitis vinifera]
scaffold_15_CBAX9768.B1_1_gth		scaffold_15_FYBD1LQ02GNNTU_1_gth	1574554	1574562	TGTCTTTGTTGCATTGGTTACCTTAATCTCAAGCAGACATTGATGG	AAGCAG	0	1	0	1		GCA	NA	rev	-4.79	-2.3	I	0.115	0	0.885	Phypa_116155	MQD22.23; casein kinase II beta chain
scaffold_15_CBAX9984.B1_1_gth	scaffold_15_FYBD1LQ02HKZMK_1_gth,scaffold_15_FYBD1LQ02IQUY9_1_gth,scaffold_15_FYBD1LQ02GS3Q9_1_gth,scaffold_15_FYBD1LQ02I9PAX_1_gth,scaffold_15_FYBD1LQ02HZM3V_1_gth		1430364	1430372	GGAAGTCTTTAACCGGTAGTTTATTCTTTGCAGGAGATAAATGACG	CAGGAG	2	0	5	0		GAG	NA	fwd	0.89	-5.7	E	0	1	0	Phypa_116130	F14P3.2; N2
scaffold_15_CJ973203.1_1_gth			1458672	1458680	TTCTATTTTAATACACGTAGCATGGCTATGCAGAAGCAGGGCAAAG	CAGAAG	5	0	0	0		AAG	0	rev	1.92	-3.34	E	0.004	0.996	0	Phypa_176061	MFD22.3; translocation protein-related [Arabidopsis thaliana]
scaffold_15_PP004053293R_1_gth			1428721	1428729	CTTAATTTGTTCTAAATGGTGGTCATATGTGAGCAGGTTGATCTGG	GAGCAG	0	1	0	0		GTG	0	fwd	-2.45	1.93	I	0.001	0	0.999	Phypa_116130	F14P3.2; N2
scaffold_15_PP004076053R_1_gth	scaffold_15_FYBD1LQ02F7QWU_1_gth	scaffold_15_FYBD1LQ02HCA9S_1_gth,scaffold_15_FYBD1LQ02JMZ1J_1_gth	894504	894512	CATTTGACTAATCTTTTCATGGACCGGTTGGAGCAGTAAAACGACG	GAGCAG	0	2	1	2	x	TGG	1	rev	-3.41	-0.42	I	0.016	0	0.984	Phypa_176017	F9L1.15; ABC transporter family protein [Arabidopsis thaliana]
scaffold_15_PP006001094R_1_gth	scaffold_15_FYBD1LQ02FJX6I_1_gth,scaffold_15_FYBD1LQ02I83W5_1_gth,scaffold_15_FYBD1LQ02HXOL7_1_gth,scaffold_15_FYBD1LQ02HDG69_1_gth,scaffold_15_FYBD1LQ02HGAJL_1_gth,scaffold_15_FYBD1LQ02HVMDM_1_gth,scaffold_15_FYBD1LQ02FVFFR_1_gth,scaffold_15_FYBD1LQ02FEMZK_1_gth,scaffold_15_FYBD1LQ02G26EL_1_gth,scaffold_15_FYBD1LQ02FWU7Z_1_gth,scaffold_15_FYBD1LQ02GNIY6_1_gth,scaffold_15_FYBD1LQ02H49B5_1_gth,sca…		824020	824028	ACTCAAGACTATGGGTAAATTGTGTTGATTCAGGAGAGATGGAGCG	CAGGAG	7	0	14	0		GCG	NA	rev	2.98	-1.63	E	0.004	0.996	0	Phypa_29358	T9N14.2; expressed protein [Arabidopsis thaliana]
scaffold_15_PP015025378R_1_gth			2460394	2460402	TCGAGGAAATAATGGCTGAGCACCGCAGCAAAGGAGGAATGGTGTT	AAGGAG	0	1	0	0		ATT	NA	fwd	-6.46	-8.48	I	0.148	0.844	0.008	Phypa_116239	F9N12.11; ABC transporter family protein [Arabidopsis thaliana]
scaffold_15_PP015032095R_1_gth			2776704	2776712	CCCTTCCGTCTTTGTGGCCTTTGCGATCCTCAGCAGTCTTTTCTCG	CAGCAG	0	1	0	0		CAG	NA	rev	-3.94	-4.94	I	0.718	0.125	0.157	Phypa_116319	unknown [Populus trichocarpa]
scaffold_15_PP015050152R_1_gth	scaffold_15_FYBD1LQ02FVJ55_1_gth,scaffold_15_FYBD1LQ02IOBBN_1_gth,scaffold_15_FYBD1LQ02H64E5_1_gth,scaffold_15_FYBD1LQ02ICV5K_1_gth,scaffold_15_FYBD1LQ02GHRWL_1_gth		671507	671515	CACTTCGATGAATGTTATCCGTGCCTTGTACAGGAGAGTGCTTTGG	CAGGAG	2	0	5	0		CAG	NA	fwd	1.76	-3.92	E	0	1	0	EuGene_UTR_trim_ren_15_51_mRNA	#N/A
scaffold_15_PP015051161R_1_gth	scaffold_15_FYBD1LQ02ICL71_1_gth,scaffold_15_FYBD1LQ02HO8ZO_1_gth,scaffold_15_FYBD1LQ02FK5WC_1_gth,scaffold_15_FYBD1LQ02H8JT0_1_gth		2763968	2763976	TCGAAGTTCCTGAATCTCCATGAATCATTGCAGGAGATTTATCAAG	CAGGAG	1	0	2	0		GTC	NA	fwd	1.63	-4.52	E	0	1	0	Phypa_55654	unknown [Picea sitchensis]
scaffold_15_PP020022198R_1_gth			1891121	1891129	TACCTCAAGCGGTTTGCTCACGGTATGGGTTAGCAGTTGGAGCCGC	TAGCAG	0	1	0	0		GAG	NA	rev	-5.09	-3.65	I	0.131	0	0.869	Phypa_116253	T3F24.6; expressed protein [Arabidopsis thaliana]
scaffold_15_PP020032190R_1_gth	scaffold_15_FYBD1LQ02F2P1Z_1_gth,scaffold_15_FYBD1LQ02F88R0_1_gth,scaffold_15_FYBD1LQ02HKBG3_1_gth,scaffold_15_FYBD1LQ02JG2XK_1_gth,scaffold_15_FYBD1LQ02HEQEV_1_gth,scaffold_15_FYBD1LQ02F2AGX_1_gth,scaffold_15_FYBD1LQ02F3NXO_1_gth,scaffold_15_FYBD1LQ02H24YP_1_gth		282885	282893	TTGATATGGAATGTTTGGGTGTTTTGTAAACAGGAGGCGGAGGCTC	CAGGAG	2	0	8	0		AAG	NA	rev	1.83	-4.03	E	0	1	0	Phypa_115979	F24M12.330; proline-rich family protein [Arabidopsis thaliana]
scaffold_15_PP020032190R_1_gth	scaffold_15_FYBD1LQ02HEQEV_1_gth,scaffold_15_FYBD1LQ02F2AGX_1_gth,scaffold_15_FYBD1LQ02H24YP_1_gth,scaffold_15_FYBD1LQ02I8DET_1_gth,scaffold_15_FYBD1LQ02GWHQ7_1_gth,scaffold_15_FYBD1LQ02GG4FP_1_gth,scaffold_15_FYBD1LQ02I2Y71_1_gth,scaffold_15_FYBD1LQ02FOPW7_1_gth		283269	283277	GTATTCTTACATTTGAGGTGTGTGTTTTTGCAGGAGTGGGTGAATC	CAGGAG	2	0	8	0		GAG	NA	rev	4.08	-2.14	E	0	1	0	Phypa_115979	F24M12.330; proline-rich family protein [Arabidopsis thaliana]
scaffold_15_PP020032326R_1_gth			1787236	1787244	GCTGATGGCCTAATGGTTTGCAGTTTGTGTCAGGAGGTATAATGTT	CAGGAG	1	0	0	0		CAT	NA	fwd	-1.75	-3.44	E	0.016	0.984	0	Phypa_23028	T7D17.1; rhodanese-like domain-containing protein [Arabidopsis thaliana]
scaffold_15_PP020045222R_1_gth			771970	771978	GCGATTATAGCACCGTGGATGCTCTGAACAAAGAAGTGTTGCATCT	AAGAAG	1	0	0	0		AAG	NA	fwd	-4.47	-6.96	EI	0.217	0.764	0.019	Phypa_23278	T9N14.18; endoplasmic reticulum oxidoreductin 1 (ERO1) family protein [Arabidopsis thaliana]
scaffold_15_PP020061267R_1_gth		scaffold_15_FYBD1LQ02H5UV2_1_gth,scaffold_15_FYBD1LQ02FZDPU_1_gth	531147	531155	CTTCAGTTTAACGGAATGTGTATGCTGATGTAGCAGGCTGTAGAAG	TAGCAG	0	6	0	2		TCG	NA	rev	-1.29	0.46	I	0.778	0	0.222	Phypa_116322	T2K12.8; SIR2-family protein [Arabidopsis thaliana]
scaffold_15_PPLS062C02.AB1_1_gth	scaffold_15_FYBD1LQ02JWTUA_1_gth,scaffold_15_FYBD1LQ02JR55U_1_gth,scaffold_15_FYBD1LQ02I09W2_1_gth		2064500	2064508	GTTTGTATTGTGACATTGATTGTTTGCTGATAGGAGGCACAAATCA	TAGGAG	2	0	3	0		GTG	NA	rev	0.55	-1.54	E	0.077	0.922	0	Phypa_159800	#N/A
scaffold_150_BJ588024.1_1_gth		scaffold_150_FYBD1LQ02F36BO_1_gth,scaffold_150_FYBD1LQ02IEUV0_1_gth,scaffold_150_FYBD1LQ02G6SDI_1_gth,scaffold_150_FYBD1LQ02JCTPI_1_gth,scaffold_150_FYBD1LQ02IG2K7_1_gth,scaffold_150_FYBD1LQ02FMI6Q_1_gth,scaffold_150_FYBD1LQ02GSSBN_1_gth,scaffold_150_FYBD1LQ02G3IFN_1_gth	586586	586594	AAAAATTGTGGATTTGCTCTGTATGCAAACTAGCAGATGATGATAG	TAGCAG	1	3	0	8	x	TGG	NA	rev	-3.12	-1.6	EI	0.361	0	0.639	Phypa_167541	F28P10.20; tonneau family protein [Arabidopsis thaliana]
scaffold_150_BJ604886.1_1_gth	scaffold_150_FYBD1LQ02FR497_1_gth,scaffold_150_FYBD1LQ02H0NSN_1_gth,scaffold_150_FYBD1LQ02JIJVH_1_gth,scaffold_150_FYBD1LQ02HIBZ5_1_gth,scaffold_150_FYBD1LQ02IHUQC_1_gth,scaffold_150_FYBD1LQ02JDK6H_1_gth,scaffold_150_FYBD1LQ02IMMK6_1_gth,scaffold_150_FYBD1LQ02JK2VR_1_gth		813209	813217	CGTGCTTATGCTCAAATTTCGGCTTTAATACAGGAGGGAAAGCTTC	CAGGAG	1	0	8	0		AAG	0	fwd	1.92	-3.65	E	0	1	0	Phypa_138854	F20D22.9; transducin family protein / WD-40 repeat family protein [Arabidopsis thaliana]
scaffold_150_BY956190.1_1_gth		scaffold_150_FYBD1LQ02JXTNK_1_gth,scaffold_150_FYBD1LQ02IWD02_1_gth,scaffold_150_FYBD1LQ02GJ2IV_1_gth,scaffold_150_FYBD1LQ02FP3OU_1_gth,scaffold_150_FYBD1LQ02I862R_1_gth	891282	891290	ATTAGCTATGAGCTGATTCTGTTATTTGGCAAGCAGAACGATATTT	AAGCAG	0	4	0	5		ATG	NA	rev	-4.12	-0.82	I	0.037	0	0.963	Phypa_190702	T23J7.60; ABC transporter family protein [Arabidopsis thaliana]
scaffold_150_BY968152.1_1_gth	scaffold_150_FYBD1LQ02I8TS6_1_gth		687195	687203	TTTTCCTCGTTGCAACTGTTCTGGTATATGCAGGAGGACTTTTTTG	CAGGAG	2	0	1	0		TTG	NA	fwd	1.98	-3.27	E	0.001	0.999	0	Phypa_167542	#N/A
scaffold_150_CBAX12044.G1_1_gth	scaffold_150_FYBD1LQ02JOER5_1_gth,scaffold_150_FYBD1LQ02I0F9P_1_gth,scaffold_150_FYBD1LQ02FR8XV_1_gth		199783	199791	GCTAAGGGTTTGATTAAAATGACGTTGCCGCAGGAGCGGATTATCG	CAGGAG	9	0	3	0		CTG	2	rev	-0.89	-6.64	E	0	1	0	Phypa_138848	F8L15.70; expressed protein [Arabidopsis thaliana]
scaffold_150_PP002013006R_1_gth	scaffold_150_FYBD1LQ02JPA42_1_gth,scaffold_150_FYBD1LQ02GEDZX_1_gth,scaffold_150_FYBD1LQ02HJVMJ_1_gth,scaffold_150_FYBD1LQ02JHQ2L_1_gth	scaffold_150_FYBD1LQ02FL0C7_1_gth,scaffold_150_FYBD1LQ02JUK13_1_gth,scaffold_150_FYBD1LQ02JGGDO_1_gth,scaffold_150_FYBD1LQ02H36ES_1_gth	243363	243371	GTTTTCATGTTTGCAACATTCTCCTTGATACAGCAGCAAAGTCTGA	CAGCAG	2	0	4	3	x	GAG	0	fwd	0.07	-1.22	E	0.883	0.115	0.003	Phypa_190651	MXK23.3; peroxisomal targeting signal type 1 receptor (PEX5) [Arabidopsis thaliana]
scaffold_150_PP004002022R_1_gth	scaffold_150_FYBD1LQ02GJEK9_1_gth,scaffold_150_FYBD1LQ02JRTK3_1_gth,scaffold_150_FYBD1LQ02JSESJ_1_gth		572426	572434	GTGTGCAATTCCTAAGTGGTCTTTGAATTGCAGGAGTGGCCATTTA	CAGGAG	3	0	3	0		AGG	2	rev	1.53	-5.39	E	0	1	0	Phypa_167540	#N/A
scaffold_150_PP020023209R_1_gth		scaffold_150_FYBD1LQ02GKY7H_1_gth	868649	868657	TGGAGTTGATGATTTGGTAGGGATGATGATGAGCAGGTGCGTAATT	GAGCAG	0	1	0	1		GGG	1	rev	-5.08	-0.15	I	0	0	1	Phypa_86831	Os03g0321900 [Oryza sativa (japonica cultivar-group)] gb|ABF95673.1| Cytidine and deoxycytidylate deaminase zinc-binding region family protein, expressed [Oryza sativa (japonica cultivar-group)] dbj|BAF11878.1| Os03g0321900 [Oryza sativa (japonica cultivar-group)]
scaffold_150_PP020030123R_1_gth	scaffold_150_FYBD1LQ02IQTMD_1_gth,scaffold_150_FYBD1LQ02JEYW7_1_gth,scaffold_150_FYBD1LQ02H2FX4_1_gth,scaffold_150_FYBD1LQ02H5E9H_1_gth,scaffold_150_FYBD1LQ02IYAQP_1_gth,scaffold_150_FYBD1LQ02FTVDU_1_gth,scaffold_150_FYBD1LQ02H2EX8_1_gth,scaffold_150_FYBD1LQ02FG0A0_1_gth,scaffold_150_FYBD1LQ02J3YTB_1_gth,scaffold_150_FYBD1LQ02GN4AP_1_gth,scaffold_150_FYBD1LQ02FH03E_1_gth,scaffold_150_FYBD1LQ02JVA…	scaffold_150_FYBD1LQ02IZ0MI_1_gth	700202	700210	ATGAGGATGTTGTTATGTGTGAGGGATGGAAAGCAGAGGAGCTTCC	AAGCAG	4	0	16	1	x	CTG	NA	fwd	-3.44	-1.6	E	0.137	0	0.863	Phypa_42908	F7O18.9; KH domain-containing protein [Arabidopsis thaliana]
scaffold_150_PP020060260R_1_gth	scaffold_150_FYBD1LQ02HP6WZ_1_gth,scaffold_150_FYBD1LQ02GK9U7_1_gth,scaffold_150_FYBD1LQ02IL486_1_gth		1017121	1017129	TCCTCGCGGACTTTTGTATGACACATTATGCAGTAGGTTCAAAAAT	CAGTAG	1	0	3	0		AAG	NA	rev	-1.27	-2.81	E	0.417	0.58	0.003	Phypa_218012	ATP-binding cassette transporter, subfamily D, member 5, group PMP protein PpABCD5 [Physcomitrella patens subsp. patens] gb|EDQ62773.1| ATP-binding cassette transporter, subfamily D, member 5, group PMP protein PpABCD5 [Physcomitrella patens subsp. patens]
scaffold_150_PPLS133A09.AB1_1_gth	scaffold_150_FYBD1LQ02F0603_1_gth,scaffold_150_FYBD1LQ02GIHR9_1_gth	scaffold_150_FYBD1LQ02I92UZ_1_gth,scaffold_150_FYBD1LQ02FHNJ7_1_gth,scaffold_150_FYBD1LQ02JIZXJ_1_gth	588689	588697	TTAACTAAATTTTGTGAGTTAAATTTGTTGCAGCAGAAAAGTGTCA	CAGCAG	2	0	2	3	x	CAA	1	rev	2.51	0.21	E	0.981	0.019	0	Phypa_167541	F28P10.20; tonneau family protein [Arabidopsis thaliana]
scaffold_151_CBAX5399.G1_1_gth	scaffold_151_FYBD1LQ02HMXW3_1_gth		199355	199363	ATCCTTCTGATTGTAAGGGTCGTATACTTGCAGGAGAAATCGAGGA	CAGGAG	2	0	1	0		CAG	NA	fwd	1.32	-5.44	E	0	1	0	Phypa_167575	T20K18.90; adenine-DNA glycosylase-related / MYH-related [KO:K03575] [Arabidopsis thaliana]
scaffold_151_PP004069064R_1_gth			197738	197746	ACGCTTCGTTTGCAATTTTTGGTGAGATCGCAGGAGGTCAATTCAG	CAGGAG	2	0	0	0		GAG	NA	fwd	0.57	-4.85	E	0	1	0	Phypa_167575	T20K18.90; adenine-DNA glycosylase-related / MYH-related [KO:K03575] [Arabidopsis thaliana]
scaffold_152_BJ158189.1_1_gth			478313	478321	AACTGGCTCTGGAACCGAGGTTTTTGTTTGCAGGAGGTTTTCATCA	CAGGAG	3	0	0	0		CCT	NA	fwd	-0.28	-5.13	E	0	1	0	Phypa_86956	K10A8.10; phosphoglucomutase-related protein [Arabidopsis thaliana]
scaffold_152_BJ950116.1_1_gth			19318	19326	ATAGATAAGTTAAGTTGTTCTTGCTTCTGTCAGGAGGAGTGTGGCT	CAGGAG	2	0	0	0		AAT	NA	rev	-0.17	-4.36	E	0.002	0.998	0	Phypa_167579	#N/A
scaffold_152_CBAW2379.G1_1_gth	scaffold_152_FYBD1LQ02FZPAL_1_gth,scaffold_152_FYBD1LQ02GS6Q1_1_gth,scaffold_152_FYBD1LQ02HUTLU_1_gth,scaffold_152_FYBD1LQ02GR3OI_1_gth,scaffold_152_FYBD1LQ02F0G0X_1_gth,scaffold_152_FYBD1LQ02GUEP2_1_gth,scaffold_152_FYBD1LQ02G693I_1_gth		65323	65331	ACCATGTCACTGAAGCAAGTGCTTGATCTGCAGGAGCAGATATCCG	CAGGAG	8	0	6	0		CAG	2	rev	0.44	-6.7	E	0	1	0	Phypa_218038	26S protease regulatory subunit 7 (26S proteasome subunit 7) (26S proteasome AAA-ATPase subunit RPT1) (Regulatory particle triple-A ATPase subunit 1) [Oryza sativa]
scaffold_152_CBAW2379.G1_1_gth		scaffold_152_FYBD1LQ02FLFQ8_1_gth,scaffold_152_FYBD1LQ02J3HRY_1_gth,scaffold_152_FYBD1LQ02FUUHH_1_gth,scaffold_152_FYBD1LQ02IB6PE_1_gth,scaffold_152_FYBD1LQ02HFXYD_1_gth,scaffold_152_FYBD1LQ02JY8CY_1_gth,scaffold_152_FYBD1LQ02F1COV_1_gth,scaffold_152_FYBD1LQ02HEGPH_1_gth,scaffold_152_FYBD1LQ02ILT3I_1_gth,scaffold_152_FYBD1LQ02H2K20_1_gth,scaffold_152_FYBD1LQ02F5RKY_1_gth,scaffold_152_FYBD1LQ02I8I…	66198	66206	CTCATGGTGCAACCTGTCCATGTTACTTGTGAGCAGATGGCTCGTT	GAGCAG	0	8	0	15		CAG	NA	rev	-3.99	1.23	I	0	0	1	Phypa_218038	26S protease regulatory subunit 7 (26S proteasome subunit 7) (26S proteasome AAA-ATPase subunit RPT1) (Regulatory particle triple-A ATPase subunit 1) [Oryza sativa]
scaffold_152_CBAX11759.B1_1_gth	scaffold_152_FYBD1LQ02H8XOC_1_gth,scaffold_152_FYBD1LQ02IN2MC_1_gth		236984	236992	CTGTGATGGATTCTCTTTCCTTTGCTTATCCAGGAGCATCATTGTA	CAGGAG	2	0	2	0		AAG	2	rev	1.54	-3.64	E	0	1	0	Phypa_138991	F19C24.16; cation efflux family protein / metal tolerance protein
scaffold_152_CJ975423.1_1_gth			950955	950963	TACGCACTCGCTGACACTTTAATCTGATGACAGGAGTATATGGTAC	CAGGAG	2	0	0	0		CAG	NA	rev	1.38	-3.75	E	0	1	0	Phypa_190838	F3P11.22; Ndr family protein [Arabidopsis thaliana]
scaffold_152_PP004107331R_1_gth	scaffold_152_FYBD1LQ02IRC2L_1_gth,scaffold_152_FYBD1LQ02IIE62_1_gth,scaffold_152_FYBD1LQ02IR91U_1_gth		671791	671799	GATATACTTGGTCTGTGTAATTCTCTGGAACAGGAGCCGAGATAAC	CAGGAG	2	0	3	0		ATG	1	fwd	0.01	-5.81	E	0	1	0	Phypa_167624	Glutamine synthetase
scaffold_152_PP015017318R_1_gth		scaffold_152_FYBD1LQ02IA8FZ_1_gth,scaffold_152_FYBD1LQ02IATVA_1_gth	887976	887984	ATGATTGTGATGTTGTATACACGTGACATCGAGCAGACATGGTGGG	GAGCAG	0	2	0	2		TAG	NA	rev	-3.34	0.22	I	0.007	0	0.993	Phypa_138992	F10N7.70; galactosyltransferase family protein [Arabidopsis thaliana]
scaffold_152_PP015046075R_1_gth		scaffold_152_FYBD1LQ02GJLHT_1_gth,scaffold_152_FYBD1LQ02G14T7_1_gth,scaffold_152_FYBD1LQ02GS5HW_1_gth,scaffold_152_FYBD1LQ02IV39B_1_gth,scaffold_152_FYBD1LQ02I725I_1_gth,scaffold_152_FYBD1LQ02GOJDZ_1_gth,scaffold_152_FYBD1LQ02G1371_1_gth,scaffold_152_FYBD1LQ02I3CI1_1_gth,scaffold_152_FYBD1LQ02GWI7E_1_gth,scaffold_152_FYBD1LQ02HDIK1_1_gth	743739	743747	GTTGAGGTTGACGAACAACTAGGTGCGTGTGAGCAGCTTGAGCTTC	GAGCAG	0	4	0	10		GTT	1	fwd	-6.24	-1.26	I	0	0	1	Phypa_107343	hypothetical protein
scaffold_152_PP020007346R_1_gth			679279	679287	GTTGTTTAATTTGAGGGGATGCGGATGAGCAAGGAGCGTGTAGTCG	AAGGAG	1	0	0	0		AAG	NA	rev	-6.02	-8.66	E	0.172	0.818	0.01	EuGene_UTR_trim_ren_152_71_mRNA	#N/A
scaffold_153_BJ180173.1_1_gth	scaffold_153_FYBD1LQ02HO36R_1_gth,scaffold_153_FYBD1LQ02GSMM7_1_gth,scaffold_153_FYBD1LQ02HMD5G_1_gth		623013	623021	TTGCTGATTGAGCACTTTTGCACCTTTTTTCAGGAGAAGCGCACTG	CAGGAG	5	0	3	0		CGT	0	rev	1.5	-3.04	E	0.001	0.999	0	Phypa_139111	MCO15.18; microtubule associated protein (MAP65/ASE1) family [Arabidopsis thaliana]
scaffold_153_BY963821.1_1_gth		scaffold_153_FYBD1LQ02II9HU_1_gth	675382	675390	TAACGTTGAGAGATTATGTGTCTTTGCTTTGAGCAGGTAGCATTGA	GAGCAG	0	2	0	1		GTG	NA	fwd	-2.46	3.01	I	0.001	0	0.999	Phypa_234741	Helicase superfamily 1 and 2 ATP-binding [Roseiflexus castenholzii DSM 13941] gb|ABU59041.1| Helicase superfamily 1 and 2 ATP-binding [Roseiflexus castenholzii DSM 13941]
scaffold_154_BJ177293.1_1_gth	scaffold_154_FYBD1LQ02HANCV_1_gth		914177	914185	AATGTCATTGATTTTACTGGTGTAAACTTGCAGCAGTGTCTTCGCC	CAGCAG	0	1	1	0	x	GAG	NA	fwd	-0.33	-2.33	I	0.719	0.279	0.002	EuGene_UTR_trim_ren_154_71_mRNA	#N/A
scaffold_154_BJ177293.1_1_gth	scaffold_154_FYBD1LQ02HANCV_1_gth		913739	913747	CGTGGTGCTGAAGAGTTTGCCATTCCATTCTAGCAGGTCTTGCGAG	TAGCAG	1	0	1	0		CAT	NA	fwd	-3.82	-0.55	E	0.238	0	0.762	EuGene_UTR_trim_ren_154_71_mRNA	#N/A
scaffold_154_BJ947861.1_1_gth	scaffold_154_FYBD1LQ02H74MT_1_gth,scaffold_154_FYBD1LQ02IA95D_1_gth,scaffold_154_FYBD1LQ02IZE3K_1_gth,scaffold_154_FYBD1LQ02FY603_1_gth,scaffold_154_FYBD1LQ02GCJHT_1_gth,scaffold_154_FYBD1LQ02J2ZAH_1_gth,scaffold_154_FYBD1LQ02J4DIQ_1_gth,scaffold_154_FYBD1LQ02GUMD4_1_gth		156370	156378	CGATAAAATAATGTGTTTGGGTAACTGATACAGGAGGAGGTTGCGG	CAGGAG	5	0	8	0		TGG	NA	rev	1.28	-4.52	E	0	1	0	Phypa_167651	#N/A
scaffold_154_BY953093.1_1_gth			630927	630935	TGTCGATGAGAACATGCTTGTTCTGGTGTTCAGGAGGTCGAAGGTC	CAGGAG	2	0	0	0		GAG	NA	rev	2.88	-1.27	E	0.009	0.991	0	Phypa_167664	Hypothetical 81.2 kDa protein in NMD5-HOM6 intergenic region [Saccharomyces cerevisiae]
scaffold_154_BY960505.1_1_gth	scaffold_154_FYBD1LQ02FQSPP_1_gth,scaffold_154_FYBD1LQ02JN8WC_1_gth,scaffold_154_FYBD1LQ02F0C6I_1_gth,scaffold_154_FYBD1LQ02GRAK8_1_gth,scaffold_154_FYBD1LQ02H52XJ_1_gth,scaffold_154_FYBD1LQ02GBXXR_1_gth,scaffold_154_FYBD1LQ02HCATO_1_gth,scaffold_154_FYBD1LQ02HKE0K_1_gth,scaffold_154_FYBD1LQ02IX54N_1_gth,scaffold_154_FYBD1LQ02JHMIS_1_gth,scaffold_154_FYBD1LQ02F7PWK_1_gth,scaffold_154_FYBD1LQ02IUJ…	scaffold_154_FYBD1LQ02IDYXD_1_gth	360322	360330	AACTGATGTAAGTAAATCTTTTATGGCTTTTAGGAGAAAATATAAA	TAGGAG	6	0	33	0		ACG	NA	fwd	0.85	-2.22	E	0.015	0.985	0	EuGene_UTR_trim_ren_154_28_mRNA	#N/A
scaffold_154_BY966842.1_1_gth	scaffold_154_FYBD1LQ02IFIL4_1_gth,scaffold_154_FYBD1LQ02IH49K_1_gth		543920	543928	TTTATGACTGCTTGTCGACATCTGCTAACGCAGGAGGCAATGGAGG	CAGGAG	2	0	2	0		ATG	NA	rev	0.48	-4.3	E	0	1	0	Phypa_14127	F24B9.32; GTP1/OBG family protein [Arabidopsis thaliana]
scaffold_154_BY980411.1_1_gth		scaffold_154_FYBD1LQ02JD5TD_1_gth	31290	31298	AGTGCAAGGAGCTGAGTGAAGCGTTGTGTGAAGCAGGAGTGGAAGG	AAGCAG	0	3	0	1		CAG	NA	fwd	-5.15	-1.3	I	0.082	0	0.918	EuGene_UTR_trim_ren_154_3_mRNA	#N/A
scaffold_154_BY992784.1_1_gth	scaffold_154_FYBD1LQ02JF51P_1_gth,scaffold_154_FYBD1LQ02JYWC0_1_gth,scaffold_154_FYBD1LQ02HET1Z_1_gth,scaffold_154_FYBD1LQ02GPO0X_1_gth,scaffold_154_FYBD1LQ02GS48P_1_gth		296825	296833	GACTTGCTAATTATCACTGGTTGGTCAGTGCAGAAGGTGGATGAAG	CAGAAG	7	0	5	0		AAG	0	fwd	3.17	-1	E	0.193	0.807	0	Phypa_59230	T13D8.6; pre-mRNA processing ribonucleoprotein binding region-containing protein [Arabidopsis thaliana]
scaffold_154_CBAW1304.B1_1_gth	scaffold_154_FYBD1LQ02GFYWF_1_gth		503044	503052	ATTTTTAGTTGATATCTTCGAGCATGGTTGCAGGAGGATGGGTTGG	CAGGAG	1	0	1	0		GTG	2	fwd	1.57	-4.2	E	0	1	0	Phypa_139162	Anthranilate synthase component I-2
scaffold_154_CBAX4892.B1_1_gth		scaffold_154_FYBD1LQ02ICKL6_1_gth,scaffold_154_FYBD1LQ02I851P_1_gth,scaffold_154_FYBD1LQ02HO2ZD_1_gth,scaffold_154_FYBD1LQ02F0TCU_1_gth,scaffold_154_FYBD1LQ02H5CIQ_1_gth,scaffold_154_FYBD1LQ02H5G2H_1_gth,scaffold_154_FYBD1LQ02F37J2_1_gth,scaffold_154_FYBD1LQ02I8PMH_1_gth	936021	936029	TTGTCCTCTGACATGAGCTAGTGGTGATTTGAGAAGGGATTTAGTG	GAGAAG	0	2	0	8		TTG	NA	rev	-2.27	-0.12	I	0.023	0	0.977	Phypa_167682	Hypothetical protein SCO6489 [Streptomyces coelicolor]
scaffold_154_CBAX5101.B1_1_gth	scaffold_154_FYBD1LQ02GPDFL_1_gth		904385	904393	TTGGTAGCTGATGAATGTTTAGTATATGCCCAGGAGAGGTAGCATT	CAGGAG	4	0	1	0		CAG	2	rev	1.12	-2.81	E	0.003	0.997	0	Phypa_16767	F1K23.5; MutT/nudix family protein [Arabidopsis thaliana]
scaffold_154_PP020009101R_1_gth		scaffold_154_FYBD1LQ02GC61A_1_gth	29532	29540	GTGAATTTGACATCTAAAGATTGTGGGTTTGAGTAGGTGAGAGCTG	GAGTAG	0	6	0	1		CAG	NA	fwd	-1.97	1.92	I	0.003	0	0.997	EuGene_UTR_trim_ren_154_3_mRNA	hypothetical protein OM2255_18435 [alpha proteobacterium HTCC2255]
scaffold_154_PP030005047R_1_gth		scaffold_154_FYBD1LQ02FMVAD_1_gth,scaffold_154_FYBD1LQ02H9E8Q_1_gth,scaffold_154_FYBD1LQ02GW1TJ_1_gth,scaffold_154_FYBD1LQ02INB3J_1_gth	524945	524953	AAAAAATGGTTTTAATCTCTTTCTTTTTCTCAGCAGGTACATAGTG	CAGCAG	0	2	0	4		ATG	0	fwd	-1.81	1.05	I	0.486	0	0.514	Phypa_190932	T1A4.20; lipase (class 3) family [Arabidopsis thaliana]
scaffold_154_PP030012017R_1_gth		scaffold_154_FYBD1LQ02I5WKS_1_gth	504492	504500	AATGTGTATTTCTTACCTGACTGTTCTGCAAAGCAGGGGACTGTGG	AAGCAG	0	2	0	1		GAG	0	fwd	-1.11	2.15	I	0.181	0	0.819	Phypa_139162	Anthranilate synthase component I-2
scaffold_154_PPLS052N16.AB1_1_gth		scaffold_154_FYBD1LQ02J45I5_1_gth	673065	673073	ATTGTCACTTTTCCTCCTGTGTGTACTGGCAAGTAGGAATCGGGTA	AAGTAG	0	4	0	1		GAG	NA	rev	-2.09	-0.44	I	0.102	0	0.898	Phypa_107354	T26M18.30; hydroxymethylglutaryl-CoA synthase / HMG-CoA synthase / 3-hydroxy-3-methylglutaryl coenzyme A synthase [EC:2.3.3.10] [KO:K01641] [Arabidopsis thaliana]
scaffold_154_PPLS115G23.AB1_1_gth		scaffold_154_FYBD1LQ02JL33U_1_gth,scaffold_154_FYBD1LQ02I8L37_1_gth,scaffold_154_FYBD1LQ02JF51P_1_gth,scaffold_154_FYBD1LQ02HHWB5_1_gth,scaffold_154_FYBD1LQ02JYWC0_1_gth	296334	296342	TTGACCTGTGCTAATTCAGGCCTTTGGGGTTAGCAGGAGGTTGCCG	TAGCAG	0	8	0	4		GAG	0	fwd	-2	0.42	I	0.116	0	0.884	Phypa_59230	T13D8.6; pre-mRNA processing ribonucleoprotein binding region-containing protein [Arabidopsis thaliana]
scaffold_155_AW477040.1_1_gth			225418	225426	AACTTGCGAATGTCAATAATAATTCGCTGTGAGCAGGTACAAAACA	GAGCAG	0	4	0	0		CTT	0	fwd	-4.66	0.93	I	0	0	1	Phypa_15417	F7H2.5; prephenate dehydrogenase family protein [Arabidopsis thaliana]
scaffold_155_BJ159798.1_1_gth	scaffold_155_FYBD1LQ02IRHUO_1_gth,scaffold_155_FYBD1LQ02HCIA9_1_gth		391640	391648	TGTGTGTTCCTAACTTAGCTCTATTCTATGCAGGAGTATATATTTT	CAGGAG	7	0	2	0		CAT	UTR exon	fwd	1.48	-4.85	E	0	1	0	Phypa_190982	T7I23.21; transmembrane protein
scaffold_155_PP004082224R_1_gth		scaffold_155_FYBD1LQ02JLIF0_1_gth,scaffold_155_FYBD1LQ02H07WR_1_gth,scaffold_155_FYBD1LQ02IVBOB_1_gth	486287	486295	AGCTTATCCATGATGTCAACTGGCTGGCATGAGTAGGCTTTAGGAG	GAGTAG	0	4	0	3		CTG	NA	fwd	-3.98	-0.49	I	0.001	0	0.999	Phypa_139245	F6N23.3 gene product [Arabidopsis thaliana] emb|CAB80861.1| putative acetyl CoA thioesterase [Arabidopsis thaliana]
scaffold_155_PP004104336R_1_gth			281943	281951	ACGTTCTCGGGGAACGCCAATGTAGAACAAGAGTAGCAAGAATTAG	GAGTAG	3	0	0	0		AAG	NA	fwd	-8.4	-8.1	EI	0.177	0.001	0.822	Phypa_218263	F7A7.50; light-harvesting chlorophyll a/b binding protein [Arabidopsis thaliana]
scaffold_155_PP015046094R_1_gth	scaffold_155_FYBD1LQ02IIML6_1_gth,scaffold_155_FYBD1LQ02FSGEM_1_gth		776633	776641	GGTTCCTCAACCACATCTTTTTTATGATTTTAGGAGTCTCCGAGGA	TAGGAG	1	0	2	0		CAG	NA	fwd	1	-2.77	E	0.003	0.997	0	Phypa_139246	contains ESTs AU096327(S13491)
scaffold_156_BJ169122.1_1_gth		scaffold_156_FYBD1LQ02FPYT3_1_gth,scaffold_156_FYBD1LQ02F6YIX_1_gth,scaffold_156_FYBD1LQ02J23D8_1_gth,scaffold_156_FYBD1LQ02FVS5I_1_gth,scaffold_156_FYBD1LQ02HTKB5_1_gth,scaffold_156_FYBD1LQ02H2CLV_1_gth,scaffold_156_FYBD1LQ02IA0N3_1_gth	649301	649309	TTCTGTTCTTGCTGATTAAAAATCGTGTGTGAGCAGGGGTCAAAGC	GAGCAG	0	6	0	7		CAG	NA	fwd	-2.21	3.67	I	0.001	0	0.999	Phypa_139414	F28O16.7; DNAJ heat shock N-terminal domain-containing protein [Arabidopsis thaliana]
scaffold_156_BJ189302.1_1_gth	scaffold_156_FYBD1LQ02JRJNA_1_gth,scaffold_156_FYBD1LQ02FTYTO_1_gth,scaffold_156_FYBD1LQ02HW001_1_gth,scaffold_156_FYBD1LQ02JITX4_1_gth,scaffold_156_FYBD1LQ02IUE50_1_gth	scaffold_156_FYBD1LQ02GXY0A_1_gth,scaffold_156_FYBD1LQ02JHMTR_1_gth,scaffold_156_FYBD1LQ02IQWF6_1_gth	754087	754095	TTATTTTCGTGCATGTGTTCTGGGTTTTTGAAGCAGGGAAGCGTGG	AAGCAG	1	0	5	3	x	CGG	NA	rev	-1.46	0.5	E	0.383	0	0.617	EuGene_UTR_trim_ren_156_77_mRNA	#N/A
scaffold_156_BJ579374.1_1_gth			483240	483248	TGATATTGTGACCTGCACAAACCACCCGTGCAGGAGGATGGAGAGG	CAGGAG	2	0	0	0		CTG	NA	rev	0.44	-4.41	E	0	1	0	Phypa_167738	fancl; Fanconi anemia
scaffold_156_BJ597041.1_1_gth	scaffold_156_FYBD1LQ02H7AOL_1_gth	scaffold_156_FYBD1LQ02HBCS0_1_gth	243376	243384	AGCTAACTGACCCGAATCCAGAACATTGTCCAGCAGGGGATTTTGT	CAGCAG	3	0	1	0		ATG	NA	rev	-2.22	0.52	E	0.833	0	0.167	Phypa_167720	F13M22.7; expressed protein [Arabidopsis thaliana]
scaffold_156_BJ970786.1_1_gth			905261	905269	AAACTCTAATTTGAGTGTGTGGACGTATTACAGGAGCAACATCTTA	CAGGAG	2	0	0	0		CAG	NA	rev	2.17	-4.38	E	0	1	0	Phypa_139383	F15M7.8; hypothetical protein [Arabidopsis thaliana]
scaffold_156_CBAX2221.B1_1_gth		scaffold_156_FYBD1LQ02HKDNO_1_gth	214445	214453	AGCTGTATTTCTTCTAAATGCTATTATCTTTAGCAGATTGTGGAGT	TAGCAG	0	2	0	1		CAG	NA	fwd	-1.95	1.12	I	0.273	0	0.727	Phypa_139403	T9H9.3; IBR domain-containing protein / ARIADNE-like protein ARI7 (ARI7) [Arabidopsis thaliana]
scaffold_156_CBAX2399.G1_1_gth		scaffold_156_FYBD1LQ02GDLMW_1_gth	509007	509015	TAGCAGTGTCGAGATTTACCAACACTTTGGCAGCAGATTTGGCAGG	CAGCAG	0	1	0	1		CAG	NA	fwd	-2.74	-2.61	I	0.927	0.015	0.058	EuGene_UTR_trim_ren_156_44_mRNA	GHMP kinase family protein [Arabidopsis thaliana] gb|AAL59925.1| putative galactokinase [Arabidopsis thaliana] gb|AAM20366.1| putative galactokinase [Arabidopsis thaliana]
scaffold_156_CBAX3366.G1_1_gth		scaffold_156_FYBD1LQ02F7P8L_1_gth	860888	860896	AAGAAATTGTGTGTTTGTGCGTGTGTGTGTGAGCAGGTGCCTGGGT	GAGCAG	0	1349	0	1		CAG	NA	rev	-2.11	2.37	EI	0.001	0	0.999	Phypa_191107	F11O4.1; major intrinsic family protein / MIP family protein [Arabidopsis thaliana]
scaffold_156_CBAX5171.B1_1_gth		scaffold_156_FYBD1LQ02H97K0_1_gth,scaffold_156_FYBD1LQ02IHJ6J_1_gth,scaffold_156_FYBD1LQ02FJGKD_1_gth	418035	418043	TGGACATCTAACGTCATGCGTGCTGTGATGAAGCAGAAATCCATTC	AAGCAG	0	1	0	3		CGG	NA	rev	-0.16	2.56	I	0.681	0	0.319	Phypa_139373	MNB8.14; kinesin light chain - related [Arabidopsis thaliana]
scaffold_156_PP015001382R_1_gth		scaffold_156_FYBD1LQ02IK0Q3_1_gth	479070	479078	TGAATACTCAAGGTGGATATCACATTTGATGAGTAGAGAAAGGAGT	GAGTAG	0	2	0	1		ATG	2	fwd	-4.61	-1.92	I	0.001	0	0.999	Phypa_167737	T10O8.160; expressed protein [Arabidopsis thaliana]
scaffold_156_PP020025130R_1_gth		scaffold_156_FYBD1LQ02IFBBA_1_gth	350493	350501	AACCTAGTCGTTCTAAGCTCGGAGTGTTCTGAGCAGGTGATTGCCG	GAGCAG	0	1	0	1		CCG	NA	fwd	-6.4	-0.6	I	0	0	1	Phypa_47351	contains ESTs AU032462(S10523)
scaffold_157_BY972881.1_1_gth	scaffold_157_FYBD1LQ02HGR5U_1_gth,scaffold_157_FYBD1LQ02JDMY3_1_gth,scaffold_157_FYBD1LQ02G685B_1_gth,scaffold_157_FYBD1LQ02I5GFT_1_gth,scaffold_157_FYBD1LQ02I9DFF_1_gth,scaffold_157_FYBD1LQ02FU9KA_1_gth,scaffold_157_FYBD1LQ02GJZ72_1_gth,scaffold_157_FYBD1LQ02FWLB8_1_gth,scaffold_157_FYBD1LQ02HO67F_1_gth		205856	205864	TTGGGTACATGTATCATTGTTCATCTGCTGCAGGAGGGAAGAGTAT	CAGGAG	3	0	9	0		AAG	NA	rev	3.04	-3.76	E	0	1	0	Phypa_167772	K2I5.8; glycosyl hydrolase family 9 (endo-1
scaffold_157_CBAX3522.G1_1_gth	scaffold_157_FYBD1LQ02GT4QT_1_gth,scaffold_157_FYBD1LQ02FLQDK_1_gth,scaffold_157_FYBD1LQ02G8USI_1_gth,scaffold_157_FYBD1LQ02GK418_1_gth,scaffold_157_FYBD1LQ02GLSGN_1_gth		550158	550166	AATGCCATAGGTGTGGGTCTGTCATACATGCAGGAGAGCCTTCTGC	CAGGAG	6	0	5	0		GCG	NA	rev	1.41	-5.81	E	0	1	0	Phypa_27854	Ferredoxin-thioredoxin reductase catalytic chain
scaffold_157_PP020037243R_1_gth			332335	332343	TGGGCAACAAATCAGACCTCAGGCACCTCAGAGGAGTGTCACTTGA	GAGGAG	1	0	0	0		CGA	NA	rev	-7.76	-9.18	E	0.278	0.629	0.093	Phypa_191152	Ras-related protein YPTC6 [Chlamydomonas reinhardtii]
scaffold_157_PPLS137J10.AB1_1_gth	scaffold_157_FYBD1LQ02H8AZH_1_gth,scaffold_157_FYBD1LQ02F4M1N_1_gth		446904	446912	AAACTCCGGTTGTATAATGTAACGAACTTGCAGGAGGAGCAGAAGG	CAGGAG	2	0	2	0		GCT	0	fwd	2.27	-4.1	E	0	1	0	Phypa_191158	F3F9.7; expressed protein [Arabidopsis thaliana]
scaffold_158_BJ584343.1_1_gth			528045	528053	GTTTTTCCTCACACAAGTGCACATGTGATGCAGGAGCATCAATTGT	CAGGAG	3	0	0	0		GAG	0	fwd	0.46	-5.71	E	0	1	0	Phypa_139540	Phosphoribosylglycinamide formyltransferase
scaffold_158_BJ608875.1_1_gth		scaffold_158_FYBD1LQ02G4Z32_1_gth,scaffold_158_FYBD1LQ02JG79Z_1_gth,scaffold_158_FYBD1LQ02H7RAW_1_gth,scaffold_158_FYBD1LQ02HM9GN_1_gth,scaffold_158_FYBD1LQ02IB6UR_1_gth,scaffold_158_FYBD1LQ02IQGH8_1_gth,scaffold_158_FYBD1LQ02G8TE0_1_gth,scaffold_158_FYBD1LQ02F1NX0_1_gth,scaffold_158_FYBD1LQ02I0GXV_1_gth,scaffold_158_FYBD1LQ02JFN7W_1_gth,scaffold_158_FYBD1LQ02JSMXW_1_gth,scaffold_158_FYBD1LQ02GNB…	136113	136121	TGCGGGTGTCTGATTGGTTGGGCGACGGTGGAGCAGGTTCGGGACT	GAGCAG	0	8	0	18		CTG	NA	rev	-2.95	1.77	I	0.008	0	0.992	Phypa_139628	Vacuolar ATP synthase subunit C (V-ATPase C subunit) (Vacuolar proton pump C subunit) [Arabidopsis thaliana]
scaffold_158_PP015023068R_1_gth			111167	111175	GACTTTGCTGAGATGTGGATCATGTTTTTCAAGCAGATGATCGCAA	AAGCAG	0	1	0	0		AAG	NA	rev	-2.14	1.05	I	0.167	0	0.833	Phypa_19460	Nuclear transcription factor Y subunit C-1 (AtNF-YC-1) (Transcriptional activator HAP5A) [no tax name]
scaffold_158_PP020036202R_1_gth		scaffold_158_FYBD1LQ02GWAMI_1_gth,scaffold_158_FYBD1LQ02JN4VM_1_gth,scaffold_158_FYBD1LQ02GQBKE_1_gth,scaffold_158_FYBD1LQ02HVDG2_1_gth,scaffold_158_FYBD1LQ02JTWWB_1_gth,scaffold_158_FYBD1LQ02GTW78_1_gth	579180	579188	GATTATGTTTTTTTTCCCTTTTCTTTGGTTGAGCAGAGGGTGCAAG	GAGCAG	0	1	0	6		GAG	2	fwd	-2.44	1.86	I	0.003	0	0.997	Phypa_167816	F6G3.180; expressed protein [Arabidopsis thaliana]
scaffold_158_PP020044267R_1_gth			135628	135636	GCCGCTGTACTCGCTCCAAGCTCGAAGACCGAGAAGAAAGTCCGTG	GAGAAG	1	0	0	0		TGG	NA	rev	-7.38	-6.52	E	0.131	0.001	0.869	Phypa_139628	Vacuolar ATP synthase subunit C (V-ATPase C subunit) (Vacuolar proton pump C subunit) [Arabidopsis thaliana]
scaffold_159_AJ225491.1_1_gth		scaffold_159_FYBD1LQ02G6AVV_1_gth,scaffold_159_FYBD1LQ02FMDA3_1_gth,scaffold_159_FYBD1LQ02FOZY3_1_gth,scaffold_159_FYBD1LQ02H0V43_1_gth,scaffold_159_FYBD1LQ02IBDHU_1_gth,scaffold_159_FYBD1LQ02F95ZT_1_gth,scaffold_159_FYBD1LQ02F2ECT_1_gth,scaffold_159_FYBD1LQ02FH9T3_1_gth,scaffold_159_FYBD1LQ02JSMB8_1_gth,scaffold_159_FYBD1LQ02F5FYU_1_gth,scaffold_159_FYBD1LQ02HHL5A_1_gth,scaffold_159_FYBD1LQ02HVU…	449059	449067	CTATGTAACAACTGGCTGTCGTGTTGTCGCGAGCAGATTGTTTCAG	GAGCAG	1	15	0	46	x	TCA	NA	rev	-2.97	0.12	EI	0.004	0	0.996	Phypa_139672	F6I1.4; SOUL heme-binding family protein [Arabidopsis thaliana]
scaffold_159_BJ156805.1_1_gth			179803	179811	TATCCTTAAAAAGGTAATTAATGATGGTGGAAGCAGGATTCAAGGA	AAGCAG	0	1	0	0		AGG	1	rev	-3.17	1.01	I	0.046	0	0.954	Phypa_167852	F12A24.9; basic helix-loop-helix (bHLH) family protein [Arabidopsis thaliana]
scaffold_159_BJ196193.1_1_gth			371453	371461	AATATGTTAATGGCTCTATGTCTTATTGAGAAGCAGGGCTCTGTGA	AAGCAG	0	1	0	0		TAG	NA	fwd	-3.01	0.32	I	0.071	0	0.929	Phypa_87594	#N/A
scaffold_159_BJ601710.1_1_gth			240273	240281	GCTCTTATCAATGTTCCCCCTTACCTTTTTCAGGAGATGAAATTAC	CAGGAG	7	0	0	0		AAA	NA	rev	0.41	-4.81	E	0	1	0	Phypa_107418	CDPK-related protein kinase (PK421) [Daucus carota]
scaffold_159_BY977946.1_1_gth	scaffold_159_FYBD1LQ02JYT7B_1_gth	scaffold_159_FYBD1LQ02GVJ0R_1_gth,scaffold_159_FYBD1LQ02FE440_1_gth	253278	253286	AAAAATATCTTGGTTGCTAATCTTTGTGAATAGCAGGAAAGGCTTC	TAGCAG	2	0	1	2	x	CAG	NA	fwd	-1.2	0.72	E	0.609	0	0.391	Phypa_87584	F9E10.19; 3-ketoacyl-ACP synthase
scaffold_159_CBAW1201.G1_1_gth	scaffold_159_FYBD1LQ02IWY6V_1_gth,scaffold_159_FYBD1LQ02GZY14_1_gth		355097	355105	ACAACACAAGTGAACCTGATTATGTTTTTGCAGGAGTATGGTCACC	CAGGAG	1	0	2	0		CAG	NA	fwd	3.46	-3.77	E	0	1	0	Phypa_191289	F17A9.17; UDP-glucose:sterol glucosyltransferase (UGT80A2) [Arabidopsis thaliana]
scaffold_159_CBAX4917.G1_1_gth		scaffold_159_FYBD1LQ02G6AVV_1_gth,scaffold_159_FYBD1LQ02FMDA3_1_gth,scaffold_159_FYBD1LQ02FOZY3_1_gth,scaffold_159_FYBD1LQ02H0V43_1_gth,scaffold_159_FYBD1LQ02IBDHU_1_gth,scaffold_159_FYBD1LQ02F95ZT_1_gth,scaffold_159_FYBD1LQ02F2ECT_1_gth,scaffold_159_FYBD1LQ02FH9T3_1_gth,scaffold_159_FYBD1LQ02JSMB8_1_gth,scaffold_159_FYBD1LQ02F5FYU_1_gth,scaffold_159_FYBD1LQ02HHL5A_1_gth,scaffold_159_FYBD1LQ02HVU…	449056	449064	CTATGTAACAACTGGCTGTCGTGTTGTCGCGAGCAGATTGTTTCAG	GAGCAG	1	15	0	46	x	CAA	NA	rev	-2.97	0.12	EI	0.004	0	0.996	Phypa_139672	F6I1.4; SOUL heme-binding family protein [Arabidopsis thaliana]
scaffold_159_PP001021017F_1_gth	scaffold_159_FYBD1LQ02FZQHQ_1_gth,scaffold_159_FYBD1LQ02GJY83_1_gth		86685	86693	TCACTTGCCTTTTTTTTGATCTGGATAACACAGAAGCAAGCCTATC	CAGAAG	1	0	2	0		CAG	NA	fwd	-0.49	-5.6	E	0.002	0.998	0	Phypa_167845	#N/A
scaffold_159_PP015051316R_1_gth	scaffold_159_FYBD1LQ02HJ23V_1_gth		374314	374322	ATCTTCCCTTCTAACTCATGAACTTTGATGCAGGAGCTAGTCCTAC	CAGGAG	1	0	1	0		GAG	NA	fwd	2.83	-2.71	E	0	1	0	Phypa_107421	putative transaldolase [Oryza sativa (japonica cultivar-group)]
scaffold_16_BG361788.1_1_gth			2587608	2587616	TGGAACTATCAACCATTTTTTGTTGTATTTCAGCAGATATGTGTCA	CAGCAG	1	0	0	0		CAG	NA	rev	-0.08	0.12	E	0.965	0.004	0.032	Phypa_67986	T21P5.16; Ku70-binding family protein [Arabidopsis thaliana]
scaffold_16_BJ177938.1_1_gth	scaffold_16_FYBD1LQ02HUZKA_1_gth,scaffold_16_FYBD1LQ02F0LKE_1_gth		13048	13056	GTGAGGATTGCAGCAGGTTTGTGAGCTTTAGAGAAGAGCGACAGAG	GAGAAG	2	0	2	0		AAA	NA	fwd	-5.97	-6.17	E	0.363	0.031	0.605	EuGene_UTR_trim_ren_16_1_mRNA	TIRA2 TIR1-like auxin receptor protein [Physcomitrella patens subsp. patens] gb|EDQ79950.1| TIRA2 TIR1-like auxin receptor protein [Physcomitrella patens subsp. patens]
scaffold_16_BJ182364.1_1_gth			2390017	2390025	AACAGCCGGCTCATTAACAATTGGCCCTTGCAGCAGATAGATTTCC	CAGCAG	1	0	0	0		AAG	NA	fwd	-0.94	-2.13	E	0.912	0.082	0.005	EuGene_UTR_trim_ren_16_131_mRNA	receptor-like kinase [Marchantia polymorpha]
scaffold_16_BJ590626.1_1_gth	scaffold_16_FYBD1LQ02J3XJ3_1_gth		2142812	2142820	CTTGTTTTTATGGTTGTAACGCCTCTCTTGCAGGAGAATCTTGGGA	CAGGAG	1	0	1	0		ATG	NA	fwd	2.03	-3.81	E	0	1	0	Phypa_116469	T7I23.17; latex-abundant family protein (AMC1) / caspase family protein [Arabidopsis thaliana]
scaffold_16_BJ946957.1_1_gth	scaffold_16_FYBD1LQ02JGMEN_1_gth,scaffold_16_FYBD1LQ02GAK61_1_gth,scaffold_16_FYBD1LQ02HCX8N_1_gth,scaffold_16_FYBD1LQ02FZ1IM_1_gth		687290	687298	TGGAAGTTTAAGGACTTTGTTTTGGGGTTACAGGAGTGTCTCAGTT	CAGGAG	5	0	4	0		ATC	NA	rev	1.17	-3.55	E	0	1	0	Phypa_203728	interferon-related developmental regulator family protein / IFRD protein family [Arabidopsis thaliana]
scaffold_16_BY947639.1_1_gth		scaffold_16_FYBD1LQ02F3S8W_1_gth,scaffold_16_FYBD1LQ02JFDCO_1_gth,scaffold_16_FYBD1LQ02GOHXT_1_gth,scaffold_16_FYBD1LQ02HMQ6V_1_gth,scaffold_16_FYBD1LQ02FPQ0P_1_gth	2665471	2665479	TGGATCCTAAATTCATCTGCGGCTGGTGGAGAGCAGCCTCTTGACG	GAGCAG	0	2	0	5		AAG	0	rev	-4.13	-1.16	I	0.006	0	0.994	Phypa_176363	K24G6.18; pantoate-beta-alanine ligase [EC:6.3.2.1] [KO:K01918] [Arabidopsis thaliana]
scaffold_16_CBAW1265.B1_1_gth	scaffold_16_FYBD1LQ02GAK61_1_gth,scaffold_16_FYBD1LQ02HCX8N_1_gth,scaffold_16_FYBD1LQ02FZ1IM_1_gth,scaffold_16_FYBD1LQ02FI1T0_1_gth		687684	687692	TTATTAAAGTACATTGATTTTCCCAATTTGCAGAAGACTGGAATCA	CAGAAG	4	0	4	0		CAG	0	rev	1.73	-2.89	E	0.023	0.977	0	Phypa_203728	interferon-related developmental regulator family protein / IFRD protein family [Arabidopsis thaliana]
scaffold_16_PP001007025F_1_gth	scaffold_16_FYBD1LQ02IEYHW_1_gth,scaffold_16_FYBD1LQ02G2VRG_1_gth		92433	92441	CCCCTGATCAAACGTACATCTTATTCATTGCAGGAGACGGGGGACT	CAGGAG	2	0	2	0		CAG	NA	rev	1.12	-5.15	E	0	1	0	Phypa_159848	F14F8.90; F-box protein family [Arabidopsis thaliana]
scaffold_16_PP004046072R_1_gth		scaffold_16_FYBD1LQ02GOMIE_1_gth,scaffold_16_FYBD1LQ02I1FBE_1_gth,scaffold_16_FYBD1LQ02JM31J_1_gth	1431509	1431517	CTAATTTTCGGCACCGGGGGTGCTTGCTTCGAGCAGGCTGAGAGAG	GAGCAG	0	3	0	3		TGT	NA	rev	-3.96	-0.58	I	0.004	0	0.996	Phypa_116428	Thiazole biosynthetic enzyme
scaffold_16_PP004054264R_1_gth			856579	856587	CAATTACATTCCTACCCTGGACTGTCTTGAAAGCAGATTCCGCACA	AAGCAG	0	1	0	0		ATT	0	fwd	-3.22	-0.54	I	0.103	0	0.897	Phypa_159866	F21M11.31; targeting protein-related [Arabidopsis thaliana]
scaffold_16_PP004054264R_1_gth			856844	856852	AGTACTCATGTGGTTTTTTTTCTCCTATTTGAGCAGTGCCCCAGTC	GAGCAG	0	1	0	0		CAA	1	fwd	-2.07	0.79	I	0.005	0	0.995	Phypa_159866	F21M11.31; targeting protein-related [Arabidopsis thaliana]
scaffold_16_PP004105231R_1_gth			855020	855028	GTATGGTTTTCTGATTGAATCTATTTCGCGCAGGAGTTCCACCTTC	CAGGAG	4	0	0	0		CAG	0	fwd	2.26	-3.74	E	0	1	0	Phypa_159866	F21M11.31; targeting protein-related [Arabidopsis thaliana]
scaffold_16_PP004105231R_1_gth			855826	855834	AGCTGAATCGATGTCCCTTTGTCTCTTGTCCAGGAGTTCCGATTTC	CAGGAG	4	0	0	0		GTG	0	fwd	0.57	-3.97	E	0.001	0.999	0	Phypa_159866	F21M11.31; targeting protein-related [Arabidopsis thaliana]
scaffold_16_PP010001034R_1_gth			113945	113953	ATTATCTGAAGTGAAAATGCTAAATCTCTGGAGCAGGTTACTTGCG	GAGCAG	0	2	0	0		AAA	NA	rev	-2.75	1.68	I	0.009	0	0.991	EuGene_UTR_trim_ren_16_8_mRNA	hypothetical protein [Vitis vinifera]
scaffold_16_PP015001265R_1_gth			2566304	2566312	CAACATCGGGTCCTTCACTCTGTCGATTTTCAGGAGATTTTACTCC	CAGGAG	4	0	0	0		CAG	NA	fwd	-1.46	-6.64	E	0	1	0	Phypa_116523	T9J14.16; expressed protein [Arabidopsis thaliana]
scaffold_16_PP015011033R_1_gth			202846	202854	TTGTAAACAGAATTTGGATCGCTGCTGTGTGAGCAGAGGTGTTGGT	GAGCAG	0	5	0	0		AAG	NA	rev	-3.98	0.85	I	0.001	0	0.999	Phypa_203718	unnamed protein product [Vitis vinifera]
scaffold_16_PP015026118R_1_gth			2498825	2498833	CAATGAAATTTCATGTAGTGCGTGGTCGAAGAGTAGGCCTCTGGCC	GAGTAG	1	0	0	0		GAG	NA	rev	-5.18	-2.81	E	0.006	0	0.994	Phypa_55688	Hypothetical protein Rv3399/MT3507 [Mycobacterium tuberculosis]
scaffold_16_PP020001209R_1_gth	scaffold_16_FYBD1LQ02FNPMU_1_gth,scaffold_16_FYBD1LQ02F1QM9_1_gth,scaffold_16_FYBD1LQ02HCI7D_1_gth,scaffold_16_FYBD1LQ02JXKWS_1_gth,scaffold_16_FYBD1LQ02GXRWG_1_gth		2384041	2384049	TATTCCTTACATTCTTCCCATCAATTTTTGCAGGAGCTGTTCAGTA	CAGGAG	1	0	5	0		GCA	NA	fwd	2.19	-4.3	E	0	1	0	Phypa_20647	F11F8.25; minichromosome maintenance family protein / MCM family protein [Arabidopsis thaliana]
scaffold_16_PP020006262R_1_gth			386190	386198	CATATATCTCATGTCTGCATGATGCAATTGCAGGAGAGTACTATAT	CAGGAG	2	0	0	0		CAG	NA	fwd	3.11	-2.71	E	0.001	0.999	0	Phypa_159855	LOC492143; similar to ubiquitin-specific protease 26 [Canis familiaris]
scaffold_16_PP020034195R_1_gth	scaffold_16_FYBD1LQ02HFTOS_1_gth,scaffold_16_FYBD1LQ02FZHBF_1_gth,scaffold_16_FYBD1LQ02IA5UV_1_gth,scaffold_16_FYBD1LQ02HUTYT_1_gth,scaffold_16_FYBD1LQ02G46QN_1_gth		2216247	2216255	GCTTGTTGGCGGCGTTGATGACCCCCTCTGCAGCAGCATTACAGTA	CAGCAG	6	0	5	0		GCG	NA	fwd	-1.93	-3.63	E	0.599	0.396	0.005	Phypa_29796	unnamed protein product [Arabidopsis thaliana]
scaffold_16_PPLS037E13.AB1_1_gth			2493414	2493422	TATGTGGATTTGACATGGATGGGCGGAAAACAGGAGGAGTTCGTTC	CAGGAG	4	0	0	0		AAG	NA	rev	0.24	-4.77	E	0.001	0.999	0	Phypa_67971	alpha-L-arabinofuranosidase B [Paenibacillus sp. JDR-2] gb|EDS52814.1| alpha-L-arabinofuranosidase B [Paenibacillus sp. JDR-2]
scaffold_160_BJ950513.1_1_gth	scaffold_160_FYBD1LQ02HE552_1_gth		743257	743265	GCTCAACTCGTCCTCACTGTTTGACATATTTAGGAGATGGTCCCTG	TAGGAG	3	0	1	0		GAG	0	fwd	1.11	-1.36	E	0.039	0.961	0	Phypa_167900	F27K7.6; nucleolin
scaffold_160_BJ970412.1_1_gth			928860	928868	AGGGAAATCAGTAAACTTTGCACATTTTTGCAGGAGCCCACACTGT	CAGGAG	1	0	0	0		CTG	NA	rev	1	-5.23	E	0	1	0	Phypa_218633	contains ESTs D24657(R2329)
scaffold_160_CBAW478.B2_1_gth	scaffold_160_FYBD1LQ02F2T2N_1_gth,scaffold_160_FYBD1LQ02J38AU_1_gth,scaffold_160_FYBD1LQ02GG3JP_1_gth,scaffold_160_FYBD1LQ02HFQX6_1_gth		961400	961408	TTTTTATCAGAGAATGAACCTGCATCTGTGCAGGAGAGGTTTGACA	CAGGAG	1	0	3	0		ACG	0	rev	1.35	-4.27	E	0	1	0	Phypa_139758	ube1-prov; ubiquitin activating enzyme [Xenopus laevis]
scaffold_160_CBAW481.B2_1_gth	scaffold_160_FYBD1LQ02FKMAT_1_gth		835527	835535	TCATTGTTAATTGTTCTTGTTGGAAATTCCCAGAAGAAACAACTGA	CAGAAG	1	0	1	0		GTG	NA	rev	-0.36	-4.39	E	0.048	0.952	0	Phypa_139786	F19I3.27; AICARFT/IMPCHase bienzyme family protein [Arabidopsis thaliana]
scaffold_160_PP015024380R_1_gth	scaffold_160_FYBD1LQ02GQHPJ_1_gth,scaffold_160_FYBD1LQ02F69JE_1_gth,scaffold_160_FYBD1LQ02IJMAJ_1_gth,scaffold_160_FYBD1LQ02H6E2N_1_gth,scaffold_160_FYBD1LQ02JS4GD_1_gth,scaffold_160_FYBD1LQ02JFI3Y_1_gth,scaffold_160_FYBD1LQ02GOURU_1_gth		534562	534570	ATGATGGCGGTGATGATTGGGGTGATGGTTCAGGAGGGCATCCGTT	CAGGAG	4	0	7	0		TAT	NA	fwd	-0.58	-4.43	E	0.001	0.999	0	Phypa_139781	unknown [Picea sitchensis]
scaffold_160_PP015029360R_1_gth	scaffold_160_FYBD1LQ02IN0HI_1_gth		284224	284232	CAGCAGTCTTAAGCCATTGTCGTGGTTTTCCAGGAGATTAATGAGA	CAGGAG	1	0	1	0		GTT	0	rev	1	-2.63	E	0.005	0.995	0	Phypa_139815	F9I5.5; expressed protein [Arabidopsis thaliana]
scaffold_160_PP015042306R_1_gth			539702	539710	ATCCATTTGAAAGTTGCTCTTGGCAATCTACAGAAGGTAAAAATGG	CAGAAG	1	0	0	0		CTG	NA	rev	0.25	-2.64	E	0.097	0.903	0	EuGene_UTR_trim_ren_160_42_mRNA	#N/A
scaffold_160_PP020022014R_1_gth		scaffold_160_FYBD1LQ02GQY5B_1_gth,scaffold_160_FYBD1LQ02FKK6T_1_gth,scaffold_160_FYBD1LQ02I9ZZ7_1_gth	565692	565700	CTGTGCGGCTATTGATACTCGGTGCTGGATAAGCAGGTTGTTATGG	AAGCAG	0	8	0	3		AAG	NA	rev	-3.95	0.28	I	0.007	0	0.993	Phypa_191339	MAL21.12; protein arginine N-methyltransferase family protein [EC:2.1.1.-] [Arabidopsis thaliana]
scaffold_160_PPLS142M11.AB1_1_gth	scaffold_160_FYBD1LQ02G18BJ_1_gth,scaffold_160_FYBD1LQ02HUAI3_1_gth,scaffold_160_FYBD1LQ02HYE5J_1_gth,scaffold_160_FYBD1LQ02H3K71_1_gth,scaffold_160_FYBD1LQ02JANVL_1_gth,scaffold_160_FYBD1LQ02FMVE7_1_gth		530174	530182	AAAACAATGTGGCTTGTGCTTGTATTCATTCAGAAGAGACGTCTTC	CAGAAG	4	0	6	0		CCG	NA	fwd	-1.24	-3.83	E	0.077	0.923	0	Phypa_139809	K16N12.18; DegP protease
scaffold_161_PP004018221R_1_gth	scaffold_161_FYBD1LQ02FJYLF_1_gth		706752	706760	TCTGATATATATATATATATATGATTTTTACAGAAGACAAAACCAA	CAGAAG	2	0	1	0		CAG	0	fwd	3.38	-1.86	E	0.056	0.944	0	Phypa_218659	MBK21.10; CTP synthase
scaffold_161_PP004018221R_1_gth		scaffold_161_FYBD1LQ02FJYLF_1_gth	707765	707773	TCTGGAATTGACTTTACAATAATATGCAATGAGCAGGATCAGCAAG	GAGCAG	0	2	0	1		CGG	0	fwd	-3.44	1.2	I	0.001	0	0.999	Phypa_218659	MBK21.10; CTP synthase
scaffold_162_BJ164458.1_1_gth	scaffold_162_FYBD1LQ02JINO3_1_gth,scaffold_162_FYBD1LQ02GHATE_1_gth		743413	743421	TGATTCCTTCTCACAGGTGGCTTGCACTGTCAGGAGCTGATGTGTT	CAGGAG	1	0	2	0		CAG	NA	rev	-2.64	-5.88	E	0.001	0.999	0	Phypa_191486	T4D2.110; glutamine synthetase
scaffold_162_BJ189210.1_1_gth		scaffold_162_FYBD1LQ02I1P0G_1_gth,scaffold_162_FYBD1LQ02FVOIY_1_gth	319802	319810	TTGAGTTGCCCTAGTCATGCTGTTGTGAACGAGCAGGAATTCTCTA	GAGCAG	0	2	0	2		GTG	NA	fwd	-4.38	-0.35	I	0.001	0	0.999	Phypa_191448	F2N1.39-01; glycosyl hydrolase family 18 protein [Arabidopsis thaliana]
scaffold_162_BJ189210.1_1_gth		scaffold_162_FYBD1LQ02FVOIY_1_gth,scaffold_162_FYBD1LQ02GAQAZ_1_gth	320302	320310	GATAAAAGGTCGCTTTCAGTGCCCATTTGTGAGCAGATTGTTCCTC	GAGCAG	0	2	0	2		ATG	0	fwd	-5.33	0.04	I	0	0	1	Phypa_191448	F2N1.39-01; glycosyl hydrolase family 18 protein [Arabidopsis thaliana]
scaffold_162_BJ604016.1_1_gth	scaffold_162_FYBD1LQ02FPN2P_1_gth,scaffold_162_FYBD1LQ02GV96E_1_gth,scaffold_162_FYBD1LQ02FO1KK_1_gth,scaffold_162_FYBD1LQ02HHMQK_1_gth,scaffold_162_FYBD1LQ02H34U1_1_gth,scaffold_162_FYBD1LQ02G74J3_1_gth		676828	676836	GAGTTTCCTTACTCTTTTCTTAATTGTTTGCAGGAGGAGCGGAGAT	CAGGAG	2	0	6	0		ATG	NA	fwd	4.02	-2.39	E	0.001	0.999	0	Phypa_87880	unnamed protein product [Vitis vinifera]
scaffold_162_CBAX3107.B1_1_gth	scaffold_162_FYBD1LQ02HACNE_1_gth,scaffold_162_FYBD1LQ02GY856_1_gth,scaffold_162_FYBD1LQ02H9OGG_1_gth,scaffold_162_FYBD1LQ02F2CVL_1_gth,scaffold_162_FYBD1LQ02JY36L_1_gth,scaffold_162_FYBD1LQ02H4JLV_1_gth,scaffold_162_FYBD1LQ02I0BRW_1_gth,scaffold_162_FYBD1LQ02FTUS6_1_gth,scaffold_162_FYBD1LQ02H8KP1_1_gth,scaffold_162_FYBD1LQ02GEPD4_1_gth,scaffold_162_FYBD1LQ02I0NPE_1_gth,scaffold_162_FYBD1LQ02HOJ…		515744	515752	TGCTGATAGTCAAGCGTCGATGTGCTCTTGCAGGAGCTGGAACTTT	CAGGAG	9	0	18	0		AAG	0	rev	1.28	-5.09	E	0	1	0	Phypa_191469	T1P2.3; prefoldin
scaffold_162_CBAX5013.G1_1_gth		scaffold_162_FYBD1LQ02HLHJI_1_gth,scaffold_162_FYBD1LQ02FPWO7_1_gth,scaffold_162_FYBD1LQ02IRSML_1_gth,scaffold_162_FYBD1LQ02FV48A_1_gth,scaffold_162_FYBD1LQ02FVD6T_1_gth,scaffold_162_FYBD1LQ02IZN86_1_gth,scaffold_162_FYBD1LQ02GVHHA_1_gth	384454	384462	TTGTTAAGATTTGGGCTGCCCTGTGGCGTAGAGCAGGGGTATCAGA	GAGCAG	0	4	0	7		TTG	2	rev	-3.67	-0.72	I	0.01	0	0.99	Phypa_167956	LOC496531; hypothetical LOC496531 [Xenopus tropicalis]
scaffold_162_PP001072026R_1_gth	scaffold_162_FYBD1LQ02GA9W9_1_gth		308190	308198	GGCTGATAATTTTGAAGATGTTTGTGGTTACAGCAGGAATTGGACA	CAGCAG	6	0	1	0		CAG	NA	rev	1.43	1.14	E	0.997	0.002	0.002	Phypa_140062	T31B5.100; aspartate kinase [EC:2.7.2.4] [KO:K00928] [Arabidopsis thaliana]
scaffold_162_PP004006050R_1_gth	scaffold_162_FYBD1LQ02IYVXK_1_gth,scaffold_162_FYBD1LQ02GMLTH_1_gth,scaffold_162_FYBD1LQ02IHKRE_1_gth,scaffold_162_FYBD1LQ02GPU33_1_gth		341955	341963	TTTGGATGATGTGGGGGTGGGGAAAATGTGCAGGAGCTGCTGGCTT	CAGGAG	2	0	4	0		GAG	NA	fwd	4.83	-3	EI	0	1	0	Phypa_139991	unnamed protein product [Vitis vinifera]
scaffold_162_PP004006050R_1_gth	scaffold_162_FYBD1LQ02IYVXK_1_gth,scaffold_162_FYBD1LQ02GMLTH_1_gth,scaffold_162_FYBD1LQ02IHKRE_1_gth,scaffold_162_FYBD1LQ02GPU33_1_gth,scaffold_162_FYBD1LQ02JWZTY_1_gth,scaffold_162_FYBD1LQ02IHA9V_1_gth,scaffold_162_FYBD1LQ02HQQQT_1_gth,scaffold_162_FYBD1LQ02GUPI6_1_gth,scaffold_162_FYBD1LQ02I8SGZ_1_gth,scaffold_162_FYBD1LQ02H60K2_1_gth		342373	342381	CATGAATTCTAACGGTTCAACTCACGTTCGCAGGAGGAGTACGAGG	CAGGAG	5	0	10	0		CAG	0	fwd	3.64	-1.31	E	0.003	0.997	0	Phypa_139991	unnamed protein product [Vitis vinifera]
scaffold_162_PP020044077R_1_gth	scaffold_162_FYBD1LQ02H2ATS_1_gth,scaffold_162_FYBD1LQ02G6HII_1_gth,scaffold_162_FYBD1LQ02FJFGH_1_gth,scaffold_162_FYBD1LQ02GTRRD_1_gth		416256	416264	CACTTACAAACTGTACTTTTGATCGTTGTTCAGGAGGATGCATTTG	CAGGAG	1	0	4	0		CAG	NA	rev	2.48	-2.09	E	0.003	0.997	0	Phypa_140038	T2L20.13; expressed protein [Arabidopsis thaliana]
scaffold_162_PPLS020B10.AB1_1_gth			98961	98969	CTGTGCGCGGATTGTTGTGAGGGTGTTTGAGAGCAGCAGAGGAGAT	GAGCAG	0	2	0	0		GAG	NA	fwd	-2.91	-1.65	I	0.017	0	0.983	Phypa_218702	F6E21.60; glycosyl hydrolase family 17 protein [Arabidopsis thaliana]
scaffold_163_BJ182079.1_1_gth	scaffold_163_FYBD1LQ02F6940_1_gth,scaffold_163_FYBD1LQ02HN7VM_1_gth,scaffold_163_FYBD1LQ02G37QD_1_gth,scaffold_163_FYBD1LQ02I22Y3_1_gth,scaffold_163_FYBD1LQ02HPYPP_1_gth,scaffold_163_FYBD1LQ02FSH8C_1_gth,scaffold_163_FYBD1LQ02G3XYY_1_gth,scaffold_163_FYBD1LQ02ILETD_1_gth,scaffold_163_FYBD1LQ02J2ETW_1_gth,scaffold_163_FYBD1LQ02H8UH2_1_gth,scaffold_163_FYBD1LQ02JO2BX_1_gth,scaffold_163_FYBD1LQ02HXC…		664291	664299	AGTTCAATTTCAATTAAATTTTTGTTTGTGCAGAAGAAAGATTTCG	CAGAAG	5	0	14	0		AAG	NA	fwd	4.9	-0.04	E	0.365	0.635	0	Phypa_191544	MXC9.17; geranylgeranyl transferase type II beta subunit (RAB geranylgeranyltransferase beta subunit)
scaffold_163_BJ950171.1_1_gth	scaffold_163_FYBD1LQ02I22Y3_1_gth,scaffold_163_FYBD1LQ02HPYPP_1_gth,scaffold_163_FYBD1LQ02FSH8C_1_gth,scaffold_163_FYBD1LQ02G3XYY_1_gth,scaffold_163_FYBD1LQ02ILETD_1_gth,scaffold_163_FYBD1LQ02H8UH2_1_gth,scaffold_163_FYBD1LQ02JO2BX_1_gth,scaffold_163_FYBD1LQ02HXCJY_1_gth,scaffold_163_FYBD1LQ02FQLSC_1_gth		664704	664712	TATTGAATTTTTGATGGAAATTGCTACATTCAGGAGGATTTGGAGG	CAGGAG	4	0	9	0		GTG	2	fwd	1.57	-1.75	E	0.007	0.993	0	Phypa_191544	MXC9.17; geranylgeranyl transferase type II beta subunit (RAB geranylgeranyltransferase beta subunit)
scaffold_163_CBAW2782.B1_1_gth			555187	555195	CAACACTCATTGCAATCTTGGGTTTGGTGCGAGCAGCCTTGAGGAT	GAGCAG	0	1	0	0		GAG	NA	fwd	-2.96	0.54	I	0.004	0	0.996	Phypa_191533	F28K19.20; MADS-box family protein [Arabidopsis thaliana]
scaffold_163_PP001049013R_1_gth	scaffold_163_FYBD1LQ02HDMN6_1_gth,scaffold_163_FYBD1LQ02F0M4B_1_gth,scaffold_163_FYBD1LQ02G5UK9_1_gth		687187	687195	TGGATATGCATGTTTTATTCTTTGTCACCGCAGGAGGGCCAACCAT	CAGGAG	2	0	3	0		CAG	NA	fwd	1.55	-3.62	E	0	1	0	Phypa_168013	#N/A
scaffold_163_PP001098055R_1_gth	scaffold_163_FYBD1LQ02ICQRM_1_gth,scaffold_163_FYBD1LQ02FNWY8_1_gth,scaffold_163_FYBD1LQ02JMKXL_1_gth		690630	690638	ATTGATTCATTAAACGTGTGACTTGACAACCAGGAGGCTTTTCGGA	CAGGAG	5	0	3	0		CAG	0	fwd	1.21	-1.99	E	0.023	0.977	0	Phypa_168014	#N/A
scaffold_163_PP004007284R_1_gth	scaffold_163_FYBD1LQ02GPPKC_1_gth		671787	671795	TGTGCTAACATTTTCCGTTGTTATCACTGGCAGGAGACTCCCAAGC	CAGGAG	4	0	1	0		CAG	0	fwd	2.02	-3.55	E	0.001	0.999	0	Phypa_168010	unnamed protein product [Vitis vinifera]
scaffold_163_PP015019204R_1_gth			677398	677406	GCCGAGAAAGTAACTTTTTTCTCTGTCGTTCAGCAGCCCTGCCGCT	CAGCAG	0	1	0	0		GAG	NA	rev	-1.62	-1.65	I	0.878	0.041	0.081	Phypa_168011	predicted protein [Nematostella vectensis] gb|EDO44597.1| predicted protein [Nematostella vectensis]
scaffold_163_PP020001154R_1_gth			670202	670210	GTTTGACTAATTTATTGGACGTTGTGATTTTAGAAGTCCAGATCAG	TAGAAG	2	0	0	0		TGG	1	fwd	1.27	-1.31	E	0.38	0.618	0.002	Phypa_168010	unnamed protein product [Vitis vinifera]
scaffold_163_PP020024066R_1_gth	scaffold_163_FYBD1LQ02IUW82_1_gth,scaffold_163_FYBD1LQ02IWXIT_1_gth,scaffold_163_FYBD1LQ02J2EU1_1_gth,scaffold_163_FYBD1LQ02J3Z73_1_gth		953842	953850	GGAATCGTCTTTTCAATATTGTTTTGAATGCAGGAGCGAGAACATG	CAGGAG	1	0	4	0		CAG	0	rev	2.7	-4.57	E	0	1	0	Phypa_168022	hypothetical protein [Vitis vinifera]
scaffold_163_PP020050153R_1_gth			723021	723029	GACAGAGTGGGGAAGATCTGCATCATCGACGAGCAGAAGATGAACG	GAGCAG	0	1	0	0		AGC	NA	rev	-7.62	-4.13	I	0.006	0	0.994	Phypa_30666	F21E10.1; DEAD box RNA helicase (RH3) [Arabidopsis thaliana]
scaffold_164_BJ158613.1_1_gth			971999	972007	CCAAGTGTACGTACTCTGCATTTGCTTGATCAGCAGTTGGTCTTCC	CAGCAG	0	1	0	0		ACT	NA	fwd	-1.63	-2.08	I	0.828	0.035	0.137	Phypa_168053	#N/A
scaffold_164_BJ204829.1_1_gth	scaffold_164_FYBD1LQ02GGYQ7_1_gth		269837	269845	GGGCATAATCAGTCGTGCTTGTGTGGGTTTCAGGAGCTGATCTTCA	CAGGAG	3	0	1	0		AAG	NA	rev	2.17	-3.05	E	0	1	0	EuGene_UTR_trim_ren_164_24_mRNA	oxidoreductase, acting on paired donors, with incorporation or reduction of molecular oxygen, 2-oxoglutarate as one donor, and incorporation of one atom each of oxygen into both donors [Arabidopsis thaliana] gb|AAV84487.1| At1g68080 [Arabidopsis thaliana] gb|AAW78592.1| At1g68080 [Arabidopsis thaliana] gb|AAX23793.1| hypothetical protein At1g68080 [Arabidopsis thaliana] gb|AAZ52708.1| expressed p…
scaffold_164_CBAX12202.G1_1_gth	scaffold_164_FYBD1LQ02H3FOH_1_gth,scaffold_164_FYBD1LQ02I7DRH_1_gth,scaffold_164_FYBD1LQ02FOM0K_1_gth		78583	78591	CACATTTGTTGACACCAGTTCTGATTGTTGTAGGAGGTTATTCAAA	TAGGAG	2	0	3	0		CAG	NA	rev	0.88	-1.89	E	0.018	0.982	0	Phypa_140219	F21M11.23; hydroxyproline-rich glycoprotein family protein [Arabidopsis thaliana]
scaffold_164_PP001109061R_1_gth	scaffold_164_FYBD1LQ02HOKYL_1_gth,scaffold_164_FYBD1LQ02GEHM6_1_gth		22769	22777	CTTCTTACGCTCGTGTTCGGTTTGGATTTGCAGAAGGTGACGGGTC	CAGAAG	2	0	2	0		AAG	0	fwd	2.18	-2.98	E	0.024	0.976	0	Phypa_168024	cellulose synthase-like C1, glycosyltransferase family 2 [Physcomitrella patens subsp. patens] gb|ABI55233.1| cellulose synthase-like C1 [Physcomitrella patens] gb|EDQ61574.1| cellulose synthase-like C1, glycosyltransferase family 2 [Physcomitrella patens subsp. patens]
scaffold_164_PP015007330R_1_gth			258399	258407	CTACGCTAGTAAATTGCATGAAATAATTTGCAGGAGATGTCGCACA	CAGGAG	3	0	0	0		CGG	2	fwd	1.96	-4.07	E	0	1	0	Phypa_168036	hypothetical protein CHLREDRAFT_142797 [Chlamydomonas reinhardtii] gb|EDP07107.1| predicted protein [Chlamydomonas reinhardtii]
scaffold_164_PP015047131R_1_gth		scaffold_164_FYBD1LQ02I0XUO_1_gth	80077	80085	CATGCAGTGGTTGAATGTGCGTATGATTCTGAGCAGGGAAATGCAG	GAGCAG	0	2	0	1		CAG	0	rev	-2.59	1.53	I	0.001	0	0.999	Phypa_140219	F21M11.23; hydroxyproline-rich glycoprotein family protein [Arabidopsis thaliana]
scaffold_164_PPLS106A07.AB1_1_gth		scaffold_164_FYBD1LQ02ITMUI_1_gth,scaffold_164_FYBD1LQ02GDXOS_1_gth	36686	36694	TGAAACTTGCACTAAATGGTTCTTGGTAAGAAGCAGGCTGTCCCGG	AAGCAG	0	2	0	2		CAG	NA	fwd	-3.67	-0.49	I	0.062	0	0.938	Phypa_191568	T22P22.90; glycine-rich protein [Arabidopsis thaliana]
scaffold_165_CBAW1423.B1_1_gth			352283	352291	CTGTCTAACTTGGCTCTACTTTCATCTACCCAGGAGGTGAAATGGG	CAGGAG	1	0	0	0		CAG	NA	rev	-0.37	-3.4	E	0.006	0.994	0	Phypa_191626	T22P22.120; expressed protein [Arabidopsis thaliana]
scaffold_165_CBAX12879.B1_1_gth	scaffold_165_FYBD1LQ02I93OM_1_gth,scaffold_165_FYBD1LQ02H15WJ_1_gth,scaffold_165_FYBD1LQ02FMTQT_1_gth,scaffold_165_FYBD1LQ02ITM1U_1_gth,scaffold_165_FYBD1LQ02GJE35_1_gth,scaffold_165_FYBD1LQ02I7YPK_1_gth		627426	627434	AAGCTCGAACGTTTTGGGGATTATTGTGCACAGAAGCGGAAGGTCG	CAGAAG	6	0	6	0		GCG	NA	rev	0.47	-3.76	E	0.005	0.995	0	Phypa_168075	hypothetical protein [Vitis vinifera]
scaffold_165_PP004060067R_1_gth	scaffold_165_FYBD1LQ02JPVZ0_1_gth		628040	628048	CCATATGTGACCAAGTTGTAACCTGATATGTAGGAGAGCCAATTGG	TAGGAG	4	0	1	0		CCG	NA	rev	0.25	-3.05	E	0.005	0.995	0	Phypa_168075	hypothetical protein [Vitis vinifera]
scaffold_165_PP020003044R_1_gth	scaffold_165_FYBD1LQ02FOLBO_1_gth,scaffold_165_FYBD1LQ02IA7Z7_1_gth,scaffold_165_FYBD1LQ02HW23X_1_gth,scaffold_165_FYBD1LQ02JLXC7_1_gth		251332	251340	GAAAACTAGTCGTAATGTCTATTCTATTGACAGGAGAACAAAACGG	CAGGAG	1	0	4	0		TGG	2	fwd	1.26	-3.62	E	0.001	0.999	0	Phypa_218894	contains ESTs C26447(C12340)
scaffold_165_PP020045183R_1_gth	scaffold_165_FYBD1LQ02IJ3JD_1_gth		247494	247502	CGCAAGGTGCTAAAACTTCTTGAGCTATTTCAGGAGCTAATGGAAA	CAGGAG	3	0	1	0		CAG	2	fwd	-1.47	-5.96	E	0	1	0	Phypa_218894	contains ESTs C26447(C12340)
scaffold_165_PP030001049R_1_gth		scaffold_165_FYBD1LQ02HTAIM_1_gth,scaffold_165_FYBD1LQ02I9H40_1_gth,scaffold_165_FYBD1LQ02GPQBL_1_gth,scaffold_165_FYBD1LQ02IEXT8_1_gth,scaffold_165_FYBD1LQ02GYEDW_1_gth	931702	931710	AGGTGCAGCGATTCACTAAGAATGGGCTTTGAGCAGGTGTGGAACG	GAGCAG	0	5	0	5		TGG	1	rev	-6.46	-0.8	I	0.001	0	0.999	Phypa_140292	contains ESTs C26612(C12696)
scaffold_166_BJ594050.1_1_gth	scaffold_166_FYBD1LQ02F8INL_1_gth	scaffold_166_FYBD1LQ02HDR81_1_gth,scaffold_166_FYBD1LQ02JT7XX_1_gth,scaffold_166_FYBD1LQ02GQGGX_1_gth,scaffold_166_FYBD1LQ02JWEYI_1_gth,scaffold_166_FYBD1LQ02HFBFN_1_gth,scaffold_166_FYBD1LQ02I93YE_1_gth,scaffold_166_FYBD1LQ02F1N62_1_gth,scaffold_166_FYBD1LQ02HAIGQ_1_gth,scaffold_166_FYBD1LQ02ILZ1F_1_gth,scaffold_166_FYBD1LQ02JUXFF_1_gth,scaffold_166_FYBD1LQ02I09MK_1_gth	663585	663593	GGAACCAGATGATTGACATCTACTTTGCGGGAGCAGGCCGATGCTG	GAGCAG	0	5	1	11	x	GAG	NA	rev	-3.97	-0.27	I	0.003	0	0.997	Phypa_140355	F5N5.7; sulfate adenylyltransferase 1 / ATP-sulfurylase 1 (APS1) [Arabidopsis thaliana]
scaffold_166_PP015007283R_1_gth	scaffold_166_FYBD1LQ02HS709_1_gth,scaffold_166_FYBD1LQ02FGRW0_1_gth,scaffold_166_FYBD1LQ02HA5DW_1_gth,scaffold_166_FYBD1LQ02GRI19_1_gth		808297	808305	GGACTGGTTGGTATCAACTGTGCTGTCTGGCAGGAGCTTGAATCTA	CAGGAG	7	0	4	0		AGG	NA	fwd	1.64	-3.89	E	0	1	0	Phypa_191704	Molybdopterin biosynthesis CNX3 protein (Molybdenum cofactor biosynthesis enzyme CNX3) [Arabidopsis thaliana]
scaffold_166_PP015009194R_1_gth		scaffold_166_FYBD1LQ02I7VWX_1_gth,scaffold_166_FYBD1LQ02F74X2_1_gth,scaffold_166_FYBD1LQ02GPSQB_1_gth,scaffold_166_FYBD1LQ02IQYET_1_gth	795124	795132	CAGCATTTAACGGGGCGAATCATATGTGATAAGCAGGTGGATATAC	AAGCAG	0	6	0	4		GAT	NA	rev	-2.86	0.88	I	0.012	0	0.988	Phypa_168108	hypothetical protein GSPATT00002231001 [Paramecium tetraurelia strain d4-2] emb|CAK82102.1| unnamed protein product [Paramecium tetraurelia]
scaffold_166_PP020037211R_1_gth			287059	287067	TTATTCAACCTTGTTGAACTTGGTGACATGCAGGAGTTACTATCGG	CAGGAG	1	0	0	0		ACG	NA	rev	3.31	-2.98	E	0	1	0	Phypa_19202	Probable WRKY transcription factor 57 (WRKY DNA-binding protein 57) [Arabidopsis thaliana]
scaffold_167_BJ172409.1_1_gth		scaffold_167_FYBD1LQ02HOJA2_1_gth,scaffold_167_FYBD1LQ02I35DV_1_gth	520521	520529	GTTTGGATCCTAACTCTGTTCAAATTTGCTGAGCAGGCATTGCCAG	GAGCAG	0	4	0	2		GGG	0	rev	-1.66	3.19	I	0.001	0	0.999	Phypa_219032	Calcium and calcium/calmodulin-dependent serine/threonine-protein kinase (LlCCaMK) [Lilium longiflorum]
scaffold_167_BJ183811.1_1_gth	scaffold_167_FYBD1LQ02IRBCB_1_gth,scaffold_167_FYBD1LQ02JOBNC_1_gth,scaffold_167_FYBD1LQ02JQJ47_1_gth		819130	819138	TCTTTGTACTCAAATGTCGGTGCATTGTTGCAGGAGTATACTTGGT	CAGGAG	1	0	3	0		TCG	NA	fwd	4.07	-2.84	E	0	1	0	Phypa_168144	unnamed protein product [Vitis vinifera]
scaffold_167_BJ580427.1_1_gth		scaffold_167_FYBD1LQ02FNUNH_1_gth,scaffold_167_FYBD1LQ02IQFZX_1_gth	130439	130447	AGTTTCATATACTTTGTCATTCATGTGCATAAGCAGGGCCAATTGG	AAGCAG	0	1	0	2		AAG	NA	fwd	-2.04	1.23	I	0.022	0	0.978	Phypa_140444	T12J13.15; expressed protein [Arabidopsis thaliana]
scaffold_167_BQ827226.1_1_gth		scaffold_167_FYBD1LQ02IC47L_1_gth	210234	210242	TAAAATTCCTCATAATAGGCTTGTGTGTTTGAGCAGGATATCTTAG	GAGCAG	0	2	0	1		CAG	NA	rev	-3.16	1.88	I	0.001	0	0.999	EuGene_UTR_trim_ren_167_26_mRNA	#N/A
scaffold_167_BU052497.1_1_gth			211605	211613	ACCATCATCTGATTGGTTGAGATATGTGTGCAGGAGACCTGATTAC	CAGGAG	1	0	0	0		AAC	NA	rev	1.34	-5.12	E	0	1	0	EuGene_UTR_trim_ren_167_26_mRNA	#N/A
scaffold_167_BY972446.1_1_gth			122886	122894	TCATTGTGAACTTTCTGCATCTGAATTGTGCAGTAGTAGAGGAGTG	CAGTAG	2	0	0	0		CCG	NA	fwd	2.71	-1.75	E	0.095	0.905	0	Phypa_168121	pirin-family protein [Clostridium botulinum A str. ATCC 3502] ref|YP_001383236.1| hypothetical protein CLB_0899 [Clostridium botulinum A str. ATCC 19397] ref|YP_001386785.1| hypothetical protein CLC_0913 [Clostridium botulinum A str. Hall] ref|YP_001780482.1| conserved hypothetical protein [Clostridium botulinum B1 str. Okra] emb|CAL82413.1| pirin-family protein [Clostridium botulinum A str. ATCC…
scaffold_167_BY991443.1_1_gth			262521	262529	CCGAGAATCCTGTGGTTCCGAAATATTTCGCAGGAGGAGCGGCGAG	CAGGAG	2	0	0	0		AAG	NA	fwd	1	-5.26	E	0	1	0	Phypa_140463	MEB5.19; chloroplast outer membrane translocon subunit
scaffold_167_CBAX1881.B1_1_gth	scaffold_167_FYBD1LQ02GTGE0_1_gth		865144	865152	CGCTGATTTCTTGGAGATATGTGGGTTTGGAAGGAGGAGGGTTGGT	AAGGAG	3	0	1	0		GCA	NA	fwd	-1.33	-2.89	E	0.079	0.913	0.008	Phypa_140454	F26B6.4; expressed protein [Arabidopsis thaliana]
scaffold_167_PP004088350R_1_gth	scaffold_167_FYBD1LQ02I0NCZ_1_gth		66713	66721	TCTCACCTAACTTAAACTTGTGCCCGTGTGCAGAAGAATACCTTAT	CAGAAG	1	0	1	0		CCG	NA	rev	3.76	-0.86	E	0.156	0.844	0	Phypa_140506	T7B11.14; expressed protein [Arabidopsis thaliana]
scaffold_167_PP015016307R_1_gth	scaffold_167_FYBD1LQ02I0JUT_1_gth,scaffold_167_FYBD1LQ02F9HK7_1_gth,scaffold_167_FYBD1LQ02HZRZF_1_gth,scaffold_167_FYBD1LQ02GOAWE_1_gth		597635	597643	GTTTTGTAACCGTGCATGCTCGTTCGCTTTTAGGAGTGGTGGACAT	TAGGAG	1	0	4	0		GAG	0	rev	0.66	-3.6	E	0.002	0.998	0	Phypa_140448	F27F5.22; expressed protein [Arabidopsis thaliana]
scaffold_167_PP020048030R_1_gth	scaffold_167_FYBD1LQ02JKYJU_1_gth		529892	529900	CTCAACAAAACTTTTGTGCCGGACCTTGTGTAGGAGACGGCTTTGA	TAGGAG	1	0	1	0		CAG	NA	fwd	0.64	-3.44	E	0.002	0.998	0	Phypa_44476	T27G7.19; acyl-[acyl carrier protein] thioesterase / acyl-ACP thioesterase / oleoyl-[acyl-carrier protein] hydrolase / S-acyl fatty acid synthase thioesterase [Arabidopsis thaliana]
scaffold_167_PP020059221R_1_gth		scaffold_167_FYBD1LQ02H1UZH_1_gth	266237	266245	AGATACTAATTGATCTATGAAATGTTTGGAGAGCAGGATAATGCAG	GAGCAG	0	1	0	1		GCG	NA	rev	-1.3	2.78	I	0.01	0	0.99	Phypa_88240	Brain mitochondrial carrier protein 1 (BMCP-1) (Mitochondrial uncoupling protein 5) (UCP 5) (Solute carrier family 25 member 14) [Homo sapiens]
scaffold_167_PPLS021M09.AB1_1_gth	scaffold_167_FYBD1LQ02G7GC1_1_gth,scaffold_167_FYBD1LQ02HA5LS_1_gth		907514	907522	CTTTTGGATGTGTAACTCACCTTGATTATCCAGAAGATATATGTTT	CAGAAG	2	0	1	0		CTT	NA	fwd	-2.33	-3.57	E	0.406	0.592	0.002	Phypa_88293	Protein anoxia up-regulated [Drosophila melanogaster]
scaffold_167_PPLS055E03.AB1_1_gth	scaffold_167_FYBD1LQ02JW60Q_1_gth,scaffold_167_FYBD1LQ02HHK2G_1_gth		267268	267276	CAGAATAATTCGTGTGGTATTCTTTGTTCCCAGGAGCGACAATATC	CAGGAG	2	0	2	0		ATG	NA	rev	1	-4.06	E	0	1	0	Phypa_88240	Brain mitochondrial carrier protein 1 (BMCP-1) (Mitochondrial uncoupling protein 5) (UCP 5) (Solute carrier family 25 member 14) [Homo sapiens]
scaffold_168_BJ584397.1_1_gth	scaffold_168_FYBD1LQ02HOIYE_1_gth,scaffold_168_FYBD1LQ02IJFL9_1_gth	scaffold_168_FYBD1LQ02FLNPI_1_gth	523687	523695	GTGCTGAATGGTTCATTTCATTATTTTCAACAGAAGCAAAAGGAAG	CAGAAG	2	0	2	1	x	AAA	0	fwd	1.76	-3.15	E	0.01	0.99	0	Phypa_219086	F4I1.32; p21Cip1-binding protein-related [Arabidopsis thaliana]
scaffold_168_BJ598918.1_1_gth	scaffold_168_FYBD1LQ02HSEAY_1_gth,scaffold_168_FYBD1LQ02HUTRS_1_gth,scaffold_168_FYBD1LQ02GZAZH_1_gth,scaffold_168_FYBD1LQ02H888K_1_gth,scaffold_168_FYBD1LQ02JTK8D_1_gth,scaffold_168_FYBD1LQ02GJUB3_1_gth		807218	807226	AGTACTCAAGTGTGTTTTTACATGATCTCACAGGAGAAAGAACGGA	CAGGAG	2	0	6	0		AAG	0	rev	3.62	-1.95	E	0.001	0.999	0	Phypa_88353	MYF24.37; CCAAT displacement protein-related / CDP-related [Arabidopsis thaliana]
scaffold_168_BY975615.1_1_gth	scaffold_168_FYBD1LQ02GEYYC_1_gth,scaffold_168_FYBD1LQ02F1G7F_1_gth,scaffold_168_FYBD1LQ02GJT35_1_gth,scaffold_168_FYBD1LQ02ILVWU_1_gth,scaffold_168_FYBD1LQ02FVFS7_1_gth,scaffold_168_FYBD1LQ02I3TUH_1_gth,scaffold_168_FYBD1LQ02ID038_1_gth,scaffold_168_FYBD1LQ02G9T25_1_gth,scaffold_168_FYBD1LQ02IYCU8_1_gth,scaffold_168_FYBD1LQ02GL5VV_1_gth,scaffold_168_FYBD1LQ02G5QWI_1_gth,scaffold_168_FYBD1LQ02IY3…		454165	454173	TGTTCAAGTTGATAAGATGACATGTTCTCGCAGGAGTATGCCAACG	CAGGAG	3	0	14	0		CAG	1	fwd	1	-4.88	E	0	1	0	Phypa_191802	T26J12.5; phosphoglucomutase
scaffold_168_BY991447.1_1_gth	scaffold_168_FYBD1LQ02JC8GF_1_gth,scaffold_168_FYBD1LQ02GEYYC_1_gth,scaffold_168_FYBD1LQ02F1G7F_1_gth,scaffold_168_FYBD1LQ02GJT35_1_gth,scaffold_168_FYBD1LQ02ILVWU_1_gth		453560	453568	CGTCTCTGAGCGTGACATATCTTCTGCATACAGGAGGACTTCGGTG	CAGGAG	4	0	5	0		AAG	0	fwd	0.79	-3.41	E	0.001	0.999	0	Phypa_191802	T26J12.5; phosphoglucomutase
scaffold_168_PP020012114R_1_gth	scaffold_168_FYBD1LQ02I434N_1_gth,scaffold_168_FYBD1LQ02F5VW5_1_gth,scaffold_168_FYBD1LQ02ICEH8_1_gth,scaffold_168_FYBD1LQ02GIRPZ_1_gth		810494	810502	ACACTTCTTATTGTTATGTGGATTTGTTTCCAGGAGCAATTGCGGT	CAGGAG	3	0	4	0		AAG	0	rev	3.32	-1.92	E	0.002	0.998	0	Phypa_88353	MYF24.37; CCAAT displacement protein-related / CDP-related [Arabidopsis thaliana]
scaffold_169_AJ583526.1_1_gth	scaffold_169_FYBD1LQ02G6TTU_1_gth		610240	610248	CTCTTACTTTTCTTTGATAATTGCAATGAATAGGAGGTGGTGCCAA	TAGGAG	1	0	1	0		GAG	0	fwd	0.41	-1.15	E	0.102	0.897	0.001	Phypa_107531	F24B22.210; mevalonate diphosphate decarboxylase
scaffold_169_BJ185471.1_1_gth	scaffold_169_FYBD1LQ02GCHHX_1_gth		47036	47044	TTTTGGTTAACATGAGGTTGAATCGTTTTCCAGAAGCATTGACCTT	CAGAAG	1	0	1	0		CTT	NA	rev	-0.77	-4.23	E	0.033	0.967	0	Phypa_168181	#N/A
scaffold_169_BJ959286.1_1_gth	scaffold_169_FYBD1LQ02GYCU0_1_gth,scaffold_169_FYBD1LQ02H0CVB_1_gth,scaffold_169_FYBD1LQ02GAKZS_1_gth,scaffold_169_FYBD1LQ02H2FY3_1_gth,scaffold_169_FYBD1LQ02F9BNB_1_gth,scaffold_169_FYBD1LQ02H2CM0_1_gth,scaffold_169_FYBD1LQ02GULJR_1_gth,scaffold_169_FYBD1LQ02G0LNR_1_gth,scaffold_169_FYBD1LQ02GVBRF_1_gth,scaffold_169_FYBD1LQ02JJESH_1_gth,scaffold_169_FYBD1LQ02J2OP7_1_gth,scaffold_169_FYBD1LQ02FJ1…		596839	596847	TTTGCAACTAATTTTTGGTGTTTATTTTGGCAGGAGCGGCAGCTGC	CAGGAG	1	0	16	0		AAG	NA	fwd	4.86	-1.11	E	0.003	0.997	0	Phypa_88416	MJG19.16; Cwf15 / Cwc15 cell cycle control family protein [Arabidopsis thaliana]
scaffold_169_BY963307.1_1_gth	scaffold_169_FYBD1LQ02JKZE5_1_gth,scaffold_169_FYBD1LQ02IZH38_1_gth,scaffold_169_FYBD1LQ02GIKXB_1_gth		443241	443249	TAATGGTCATGAATCGTTGATTGTTGTTCACAGAAGCCAGGCACTG	CAGAAG	2	0	3	0		GAC	NA	fwd	2	-2.05	E	0.018	0.982	0	EuGene_UTR_trim_ren_169_44_mRNA	#N/A
scaffold_169_BY975471.1_1_gth	scaffold_169_FYBD1LQ02JZS4S_1_gth		548801	548809	TTCTAATGATGCATTCTGCCTGGATAATTGCAGAAGAGGAGAATGC	CAGAAG	3	0	1	0		GTG	2	fwd	-0.28	-5.76	E	0.004	0.996	0	Phypa_107528	F8A5.14; DNA-directed RNA polymerase
scaffold_169_CBAW1678.G1_1_gth	scaffold_169_FYBD1LQ02GJICE_1_gth,scaffold_169_FYBD1LQ02GIQ3S_1_gth,scaffold_169_FYBD1LQ02I6KY1_1_gth		461761	461769	CTAATTGCTTGGATATGGTTTTGCTTTGTGCAGGAGGTATTTTTTC	CAGGAG	3	0	3	0		CAG	1	fwd	1.06	-3.69	E	0.001	0.999	0	Phypa_107526	metal ion binding / oxidoreductase [Arabidopsis thaliana]
scaffold_169_PP015002296R_1_gth			30503	30511	ACCCTTACAGGTTTTTGTGGGTTGGTGTTGCAGGAGGAAATGCCAA	CAGGAG	1	0	0	0		CAG	NA	fwd	3.17	-4.08	E	0	1	0	EuGene_UTR_trim_ren_169_2_mRNA	unnamed protein product [Vitis vinifera]
scaffold_169_PP015022136R_1_gth	scaffold_169_FYBD1LQ02IHBYD_1_gth,scaffold_169_FYBD1LQ02GRHC7_1_gth		765793	765801	TCATCTCATTAGAGAAATGAAATGAATTGTCAGGAGGAGCTGGCTA	CAGGAG	1	0	2	0		AAA	0	fwd	0.51	-2.81	E	0.007	0.993	0	Phypa_59475	F23H11.21; pyruvate dehydrogenase E1 component alpha subunit
scaffold_169_PP015051056R_1_gth	scaffold_169_FYBD1LQ02HD62M_1_gth,scaffold_169_FYBD1LQ02HV5XM_1_gth	scaffold_169_FYBD1LQ02F5APJ_1_gth	459394	459402	AAGACTTAACTGGTCCCTGATTGGATGTATCAGGAGATGGAGTTCA	CAGGAG	2	0	2	0		AAT	NA	fwd	3.47	-1.82	E	0.004	0.996	0	Phypa_107526	metal ion binding / oxidoreductase [Arabidopsis thaliana]
scaffold_169_PP020034347R_1_gth	scaffold_169_FYBD1LQ02FZ2L8_1_gth,scaffold_169_FYBD1LQ02GS2IE_1_gth,scaffold_169_FYBD1LQ02GVNYB_1_gth,scaffold_169_FYBD1LQ02FDMZV_1_gth,scaffold_169_FYBD1LQ02FGC6J_1_gth,scaffold_169_FYBD1LQ02HR94P_1_gth,scaffold_169_FYBD1LQ02FX8N6_1_gth,scaffold_169_FYBD1LQ02FZGEL_1_gth,scaffold_169_FYBD1LQ02IXPOY_1_gth,scaffold_169_FYBD1LQ02FQGFQ_1_gth,scaffold_169_FYBD1LQ02J3JRY_1_gth,scaffold_169_FYBD1LQ02F49…		542113	542121	GGTTTACTTACGAAAGGTTTATCTCATGAACAGGAGGCAAGCAGAG	CAGGAG	1	0	16	0		CAG	NA	fwd	-0.02	-4.58	E	0.001	0.999	0	Phypa_140601	MYA6.11; mitotic phosphoprotein N' end (MPPN) family protein [Arabidopsis thaliana]
scaffold_169_PP020055201R_1_gth			945797	945805	GAGAGCTGTGTCAGAAGGTGTAGTTCAACTGAGAAGGTCGCGCATT	GAGAAG	0	1	0	0		AAG	NA	fwd	-7.27	-3.97	I	0.006	0	0.994	Phypa_88451	F24J1.25; Dof-type zinc finger domain-containing protein [Arabidopsis thaliana]
scaffold_17_BJ156785.1_2_gth			1799143	1799151	GATGGTCGCACCCTGGCCGATTACAACATCCAGAAGGAGTCGACCT	CAGAAG	0	1	0	0		GGA	NA	fwd	-4.33	-7.54	I	0.265	0.734	0	Phypa_159993	T5J8.21; polyubiquitin (UBQ14) [Arabidopsis thaliana]
scaffold_17_BJ176021.1_1_gth	scaffold_17_FYBD1LQ02H45O8_1_gth,scaffold_17_FYBD1LQ02HOCSJ_1_gth,scaffold_17_FYBD1LQ02GB97S_1_gth		2270794	2270802	CTAATGAATTGCTGCTGAGGTTGCACGTTACAGGAGGTGGTCACGT	CAGGAG	5	0	3	0		CCG	NA	fwd	0.06	-3.44	E	0.001	0.999	0	Phypa_160021	#N/A
scaffold_17_BJ187215.1_1_gth			1972148	1972156	TGTTGCTGATGAAATGATGTCTCCCACTTGTAGAAGGTCTGGTTCC	TAGAAG	3	0	0	0		CAG	NA	fwd	-0.79	-2.16	E	0.55	0.444	0.006	Phypa_116705	Zinc transporter 11 precursor (ZRT/IRT-like protein 11) [Arabidopsis thaliana]
scaffold_17_BJ188063.1_1_gth		scaffold_17_FYBD1LQ02F9QNT_1_gth,scaffold_17_FYBD1LQ02GYO2H_1_gth,scaffold_17_FYBD1LQ02ILF0L_1_gth	1370586	1370594	GAGATTGTAATCGTCGTCATTGTGTGTTGCAAGCAGTGATCTTCCT	AAGCAG	0	8	0	3		GGA	2	fwd	-2.37	-0.13	I	0.089	0	0.911	Phypa_21255	Putative clathrin assembly protein At2g01600 [Arabidopsis thaliana]
scaffold_17_BJ203563.1_1_gth		scaffold_17_FYBD1LQ02HF73G_1_gth,scaffold_17_FYBD1LQ02I7F09_1_gth,scaffold_17_FYBD1LQ02GZ2R8_1_gth,scaffold_17_FYBD1LQ02G3MF2_1_gth	2200574	2200582	ACAAGGACAATGCGTGTTGTATGTGGAAACTAGCAGTGGACTATGG	TAGCAG	0	3	0	4		CAA	NA	fwd	-2.02	-1.01	I	0.506	0	0.494	Phypa_116688	K10A8.90; expressed protein [Arabidopsis thaliana]
scaffold_17_BJ601816.1_1_gth		scaffold_17_FYBD1LQ02FNEQL_1_gth,scaffold_17_FYBD1LQ02H4UYU_1_gth	2070239	2070247	TTCTTGCTGACGCGGTTATTTATCTACCTGGAGCAGGAACATTTTG	GAGCAG	0	3	0	2		CAA	NA	rev	-3.1	1	I	0.009	0	0.991	Phypa_116736	T28P6.16; expressed protein [Arabidopsis thaliana]
scaffold_17_BJ611498.1_1_gth	scaffold_17_FYBD1LQ02FTEHK_1_gth,scaffold_17_FYBD1LQ02FQDIV_1_gth,scaffold_17_FYBD1LQ02JKR8D_1_gth,scaffold_17_FYBD1LQ02IXIWY_1_gth,scaffold_17_FYBD1LQ02H5INB_1_gth,scaffold_17_FYBD1LQ02G6L4U_1_gth,scaffold_17_FYBD1LQ02JJKGX_1_gth,scaffold_17_FYBD1LQ02J08NR_1_gth,scaffold_17_FYBD1LQ02HG4LR_1_gth,scaffold_17_FYBD1LQ02JIS4J_1_gth,scaffold_17_FYBD1LQ02HCC10_1_gth		2221307	2221315	GTTCTCACTTTTATTGACGTGACGTTCATGTAGGAGTTGATAGACA	TAGGAG	6	0	11	0		CCG	NA	rev	2.24	-0.83	E	0.014	0.986	0	Phypa_176536	MOJ10.14; actin-related protein 2 (ARP2) [Arabidopsis thaliana]
scaffold_17_BJ946192.1_1_gth	scaffold_17_FYBD1LQ02GWD55_1_gth,scaffold_17_FYBD1LQ02HIBJV_1_gth,scaffold_17_FYBD1LQ02IV0I1_1_gth	scaffold_17_FYBD1LQ02G9RYT_1_gth,scaffold_17_FYBD1LQ02G7004_1_gth,scaffold_17_FYBD1LQ02HFHJ3_1_gth,scaffold_17_FYBD1LQ02HMSJO_1_gth,scaffold_17_FYBD1LQ02FPUTH_1_gth,scaffold_17_FYBD1LQ02HFWHX_1_gth,scaffold_17_FYBD1LQ02GOZSP_1_gth,scaffold_17_FYBD1LQ02JRO3O_1_gth,scaffold_17_FYBD1LQ02JQY2Z_1_gth,scaffold_17_FYBD1LQ02GTMSW_1_gth,scaffold_17_FYBD1LQ02HTPGT_1_gth,scaffold_17_FYBD1LQ02I0RPN_1_gth,sca…	395031	395039	AGTTGGATCTGAATGGGAAGAAAATTGGGGTAGCAGAGAAGAATGT	TAGCAG	0	5	3	26	x	ACG	NA	rev	-3.89	-2.01	I	0.415	0	0.584	Phypa_159965	T20O10.2; expressed protein [Arabidopsis thaliana]
scaffold_17_BJ956984.1_1_gth	scaffold_17_FYBD1LQ02HMSJO_1_gth	scaffold_17_FYBD1LQ02G7004_1_gth,scaffold_17_FYBD1LQ02HFHJ3_1_gth,scaffold_17_FYBD1LQ02FPUTH_1_gth,scaffold_17_FYBD1LQ02HFWHX_1_gth,scaffold_17_FYBD1LQ02GOZSP_1_gth,scaffold_17_FYBD1LQ02JRO3O_1_gth,scaffold_17_FYBD1LQ02JQY2Z_1_gth	394062	394070	ATGGGATGTCTGACTTCGGTCATGGTTTGTGAGTAGGGCTTCGACA	GAGTAG	0	8	1	7	x	AAG	0	rev	-2.57	1.46	I	0.001	0	0.999	Phypa_159965	T20O10.2; expressed protein [Arabidopsis thaliana]
scaffold_17_CBAW647.G2_1_gth			419574	419582	TATCATGTATACCTAAGTTGAATCTTGTTGCAGGAGAATTGGATTT	CAGGAG	1	0	0	0		CAG	NA	fwd	1.5	-5.06	E	0	1	0	Phypa_116763	F10M10.50; transducin family protein / WD-40 repeat family protein [Arabidopsis thaliana]
scaffold_17_CBAW647.G2_1_gth		scaffold_17_FYBD1LQ02GEW5T_1_gth	419122	419130	AAATTTCCTTACTGTACGATTGTCAACTGAGAGCAGGTTTACAGCA	GAGCAG	0	2	0	1		ATG	NA	fwd	-5.22	-1.15	I	0.002	0	0.998	Phypa_116763	F10M10.50; transducin family protein / WD-40 repeat family protein [Arabidopsis thaliana]
scaffold_17_PP004027184R_1_gth		scaffold_17_FYBD1LQ02G8FFH_1_gth,scaffold_17_FYBD1LQ02G6P6S_1_gth,scaffold_17_FYBD1LQ02FSWQQ_1_gth	703457	703465	CCTGTATTTTGTGTTCTTCCTGTGTTAATCAAGCAGATCAATTCTT	AAGCAG	0	1	0	3		CAG	0	rev	-2.85	0.23	I	0.126	0	0.874	Phypa_159975	T17M13.24; expressed protein [Arabidopsis thaliana]
scaffold_17_PP005007007R_1_gth	scaffold_17_FYBD1LQ02JG6D7_1_gth,scaffold_17_FYBD1LQ02F4PLX_1_gth,scaffold_17_FYBD1LQ02IY6GF_1_gth		2479623	2479631	AATTAAAGAAATGATGTATGATATATGTTACAGAAGTCTAGAAGGT	CAGAAG	1	0	3	0		AAG	0	fwd	1.57	-2.25	E	0.028	0.972	0	Phypa_160029	T2J15.17; C2 domain-containing protein [Arabidopsis thaliana]
scaffold_17_PP015006298R_1_gth			232870	232878	CTTCTAACTAGTAATGGTCTTCATGGTTACTAGGAGTTGATTCAAT	TAGGAG	1	0	0	0		GAG	NA	rev	-1.55	-3.38	E	0.032	0.967	0.001	Phypa_203877	F7F1.12; transducin family protein / WD-40 repeat family protein [KO:K05757] [Arabidopsis thaliana]
scaffold_17_PP015015259R_1_gth			1373138	1373146	TGGAGGATTATGTGAAAGAAGCTCCTCGTGCAGGAGCAACGTTGAT	CAGGAG	1	0	0	0		CTG	NA	fwd	-2.22	-8.06	E	0	1	0	Phypa_21255	Putative clathrin assembly protein At2g01600 [Arabidopsis thaliana]
scaffold_17_PP015021374R_1_gth			1830702	1830710	TAATGATGCATATATTGATGCACTCCCTTGCAGAAGCAAGAGTTGC	CAGAAG	1	0	0	0		AAG	0	fwd	1.26	-4.25	E	0.002	0.998	0	Phypa_159994	T29A15.110; expressed protein [Arabidopsis thaliana]
scaffold_17_PP015021374R_1_gth			1830337	1830345	GGTTCACCTCCCCAATCACTGATGCCCTTACAGGAGGACGAAGTGC	CAGGAG	1	0	0	0		CAG	0	fwd	1.24	-4.11	E	0	1	0	Phypa_159994	T29A15.110; expressed protein [Arabidopsis thaliana]
scaffold_17_PP015033382R_1_gth			2403475	2403483	TTCTTTGCGGGCTACAATCCACAAGAGGCCAAGGAGGGTGACTTCC	AAGGAG	1	0	0	0		AAG	NA	rev	-7.7	-7.77	E	0.728	0.126	0.147	Phypa_176547	F8A5.23; aldo/keto reductase family protein [Arabidopsis thaliana]
scaffold_17_PP015049062R_1_gth		scaffold_17_FYBD1LQ02GUEZ5_1_gth,scaffold_17_FYBD1LQ02JH951_1_gth	2510869	2510877	CTGATTCAACATGTCCGTGACAACTTTTGTGAGCAGTTTGGAGACC	GAGCAG	0	1	0	2		AAG	0	fwd	-1.49	2.79	I	0.002	0	0.998	Phypa_160034	MNJ8.18; expressed protein [Arabidopsis thaliana]
scaffold_17_PP020049345R_1_gth		scaffold_17_FYBD1LQ02JHD99_1_gth,scaffold_17_FYBD1LQ02GBQPD_1_gth,scaffold_17_FYBD1LQ02IO3GF_1_gth,scaffold_17_FYBD1LQ02JAFN3_1_gth	1359538	1359546	GATTCGGTTTGCTGTGTGTGTGTGTGTGTTGAGCAGCCTGACACAC	GAGCAG	0	5	0	4		GCG	NA	rev	-2.22	1.06	I	0.004	0	0.996	Phypa_176453	DnaJ protein homolog 2 [Allium porrum]
scaffold_17_PP030003024R_1_gth	scaffold_17_FYBD1LQ02GAHFD_1_gth,scaffold_17_FYBD1LQ02IP5JF_1_gth,scaffold_17_FYBD1LQ02FPNTQ_1_gth,scaffold_17_FYBD1LQ02G3YJC_1_gth		475746	475754	GAATATCCTCCTTACCAAAGAGATGATTCTCAGGAGCTTCCGGTGA	CAGGAG	1	0	4	0		ACT	NA	fwd	-2.17	-5.42	EI	0	1	0	Phypa_68068	FCAALL.69; expressed protein [Arabidopsis thaliana]
scaffold_17_PPLS144N03.AB1_1_gth	scaffold_17_FYBD1LQ02FHWTM_1_gth,scaffold_17_FYBD1LQ02HPSLE_1_gth		481904	481912	ATGTGCACTGGATTTGTAAACGGCGGGGGGCAGGAGGGAAGGGAGG	CAGGAG	2	0	2	0		ACG	NA	fwd	0.55	-3.98	E	0.001	0.999	0	Phypa_159970	hypothetical protein ALPR1_00905 [Algoriphagus sp. PR1] gb|EAZ81756.1| hypothetical protein ALPR1_00905 [Algoriphagus sp. PR1]
scaffold_17_PPLS144N03.AB1_1_gth			483485	483493	ACCTTTACAGTGAACCTGTTGATGTAAATGTAGCAGTCACTGCCCT	TAGCAG	0	2	0	0		CAT	NA	fwd	-1.8	-1.18	I	0.843	0.006	0.151	Phypa_159970	hypothetical protein ALPR1_00905 [Algoriphagus sp. PR1] gb|EAZ81756.1| hypothetical protein ALPR1_00905 [Algoriphagus sp. PR1]
scaffold_170_BJ947147.1_1_gth			438700	438708	CTTGTTCATTGATTAATGAGGCCAAAGTATCAGGAGATGTGTAATT	CAGGAG	1	0	0	0		ACG	NA	fwd	-2.67	-4.4	E	0.007	0.993	0	Phypa_140773	Dof zinc finger protein DOF5.3 (AtDOF5.3) [Arabidopsis thaliana]
scaffold_170_CBAX2368.B1_1_gth	scaffold_170_FYBD1LQ02IFD59_1_gth,scaffold_170_FYBD1LQ02GMOJP_1_gth,scaffold_170_FYBD1LQ02HHCFP_1_gth,scaffold_170_FYBD1LQ02JLNEU_1_gth,scaffold_170_FYBD1LQ02GUNBF_1_gth,scaffold_170_FYBD1LQ02HCHQW_1_gth,scaffold_170_FYBD1LQ02HJCFP_1_gth,scaffold_170_FYBD1LQ02GSL9W_1_gth,scaffold_170_FYBD1LQ02G7YWZ_1_gth		458758	458766	CAACTCATATTGAATTTTCCTCTGTTCTTGCAGAAGGTAATACCGG	CAGAAG	9	0	9	0		CAG	NA	rev	3.49	-0.42	E	0.337	0.663	0	Phypa_140787	F8M21.110; ribosomal protein L27 - like [KO:K02899] [Arabidopsis thaliana]
scaffold_170_PP030013065R_1_gth		scaffold_170_FYBD1LQ02HVG0H_1_gth	119499	119507	GAGAATCGATCTAACTGTTCGTGATCTGCTGAGTAGGCTATACCTG	GAGTAG	0	2	0	1		CAG	0	rev	-3.4	0.38	I	0.001	0	0.999	Phypa_140793	F9L1.15; ABC transporter family protein [Arabidopsis thaliana]
scaffold_170_PPLS026I15.AB1_1_gth			554671	554679	TTCTGAGGACAAAATGATTGATCCGTATTTCAGGAGGAAGAGTGAG	CAGGAG	9	0	0	0		CAG	2	fwd	0.48	-3.73	E	0.001	0.999	0	Phypa_191953	T1K7.7; glycosyl hydrolase family 1 protein [EC:3.2.1.21] [KO:K01188] [Arabidopsis thaliana]
scaffold_171_BJ604049.1_1_gth			296525	296533	GATGGTGAGCGATCCTGTCAATTTGGATGTCAGTAGCCAGGTGGAG	CAGTAG	2	0	0	0		AAG	NA	rev	-2.28	-3.16	E	0.468	0.451	0.081	Phypa_168271	MPN9.4; expressed protein [Arabidopsis thaliana]
scaffold_171_BJ959301.1_1_gth			890891	890899	AGGGGATGTTCGTGAAGGGCTACACATACTGAGGAGGACTGAGGAC	GAGGAG	0	2	0	0		GAG	NA	fwd	-6.36	-5.93	EI	0.033	0.029	0.938	EuGene_UTR_trim_ren_171_74_mRNA	aldolase [Physcomitrella patens]
scaffold_171_BY979438.1_1_gth	scaffold_171_FYBD1LQ02H7GFZ_1_gth,scaffold_171_FYBD1LQ02GN3DW_1_gth,scaffold_171_FYBD1LQ02JMPJI_1_gth		872973	872981	GTCTCTGAGCGGTAGGCGTGGTTGGTCGTGCAGGAGGACGGTGGTG	CAGGAG	24	1	3	0	x	TGA	NA	fwd	1.37	-3.47	EI	0.001	0.999	0	Phypa_140886	Fructose-bisphosphate aldolase
scaffold_171_CBAW1305.B1_1_gth	scaffold_171_FYBD1LQ02IAILY_1_gth,scaffold_171_FYBD1LQ02GCCQD_1_gth,scaffold_171_FYBD1LQ02HYLQB_1_gth,scaffold_171_FYBD1LQ02JJSNQ_1_gth,scaffold_171_FYBD1LQ02I6RAL_1_gth,scaffold_171_FYBD1LQ02HQQAO_1_gth	scaffold_171_FYBD1LQ02F0BRU_1_gth	834438	834446	TAACCGACTAACTCGACCTCTTCGAATTCGCAGGAGTGGCCAATCA	CAGGAG	6	0	6	1	x	AAG	NA	fwd	3.05	-3.3	E	0	1	0	Phypa_140885	Lipoxygenase A [Lycopersicon esculentum]
scaffold_171_CBAX13379.B1_1_gth		scaffold_171_FYBD1LQ02HPPAM_1_gth,scaffold_171_FYBD1LQ02G2IYP_1_gth,scaffold_171_FYBD1LQ02HYCU8_1_gth,scaffold_171_FYBD1LQ02F2MBU_1_gth,scaffold_171_FYBD1LQ02JHSHO_1_gth,scaffold_171_FYBD1LQ02GS4DQ_1_gth,scaffold_171_FYBD1LQ02ILGDG_1_gth,scaffold_171_FYBD1LQ02GE6DY_1_gth,scaffold_171_FYBD1LQ02J4DUQ_1_gth,scaffold_171_FYBD1LQ02HUN9K_1_gth,scaffold_171_FYBD1LQ02IHRMQ_1_gth,scaffold_171_FYBD1LQ02JPB…	648119	648127	GTTTTCCTCATGATCTATGTTGAATTGGTTGAGCAGGCGCGTACAG	GAGCAG	0	3	0	22		CAG	NA	fwd	-2.24	2.96	I	0.002	0	0.998	EuGene_UTR_trim_ren_171_56_mRNA	La domain-containing protein [Arabidopsis thaliana] gb|AAK52994.1|AF375410_1 At2g43970/F6E13.10 [Arabidopsis thaliana] gb|AAK56266.1|AF367277_1 At2g43970/F6E13.10 [Arabidopsis thaliana] gb|AAK06847.1| VirF-interacting protein FIP1 [Arabidopsis thaliana] gb|AAL07087.1| unknown protein [Arabidopsis thaliana] gb|AAC23405.2| expressed protein [Arabidopsis thaliana] gb|AAM91060.1| At2g43970/F6E13.10 […
scaffold_171_PPLS017O18.AB1_1_gth	scaffold_171_FYBD1LQ02H7GFZ_1_gth,scaffold_171_FYBD1LQ02GN3DW_1_gth,scaffold_171_FYBD1LQ02JMPJI_1_gth		872970	872978	GTCTCTGAGCGGTAGGCGTGGTTGGTCGTGCAGGAGGACGGTGGTG	CAGGAG	24	1	3	0	x	GTG	1	fwd	1.37	-3.47	EI	0.001	0.999	0	Phypa_140886	Fructose-bisphosphate aldolase
scaffold_172_BJ588131.1_1_gth		scaffold_172_FYBD1LQ02F56N1_1_gth,scaffold_172_FYBD1LQ02GHDHO_1_gth	114863	114871	CTAAGAGGAAGTAATCATCTCTTATATTATGAGCAGGGAGCAGTTA	GAGCAG	0	2	0	2		CTT	NA	rev	-3.78	0.88	I	0	0	1	Phypa_168296	F18E5.150; transducin family protein / WD-40 repeat family protein [Arabidopsis thaliana]
scaffold_172_BJ945373.1_1_gth		scaffold_172_FYBD1LQ02IBZG8_1_gth,scaffold_172_FYBD1LQ02FEHND_1_gth,scaffold_172_FYBD1LQ02HRE4B_1_gth,scaffold_172_FYBD1LQ02IZXXG_1_gth	785431	785439	GTGTATTCTGAAACTGATCGCTCTTGTTGCAAGCAGAACAAATCCG	AAGCAG	0	8	0	4		AAA	1	fwd	-3.23	0.28	I	0.043	0	0.957	Phypa_140938	F10F5.3; Erv1/Alr family protein [Arabidopsis thaliana]
scaffold_172_CBAX8882.B1_1_gth	scaffold_172_FYBD1LQ02JYZLZ_1_gth,scaffold_172_FYBD1LQ02F5VUN_1_gth,scaffold_172_FYBD1LQ02I40GR_1_gth,scaffold_172_FYBD1LQ02ISB36_1_gth,scaffold_172_FYBD1LQ02H0MWH_1_gth,scaffold_172_FYBD1LQ02GATDR_1_gth,scaffold_172_FYBD1LQ02H6CIY_1_gth,scaffold_172_FYBD1LQ02G9GRP_1_gth		799702	799710	TTATATAACTCAATCGCATTAATTTCTGTGCAGGAGGATTTGGTGT	CAGGAG	1	0	7	0		AAG	NA	fwd	3.01	-2.43	E	0.001	0.999	0	Phypa_140960	FCAALL.81; AMP-binding protein
scaffold_172_CBAX8923.G1_1_gth			311195	311203	GTGTCGACTCACACCCGCTTGTTGCATGTTCAGAAGAAGAGTTTGA	CAGAAG	7	0	0	0		CAG	0	rev	0.4	-2.98	E	0.065	0.935	0	Phypa_219304	T30D6.13; hydrolase
scaffold_172_PP004055274R_1_gth	scaffold_172_FYBD1LQ02HH2Z0_1_gth,scaffold_172_FYBD1LQ02J1KLK_1_gth,scaffold_172_FYBD1LQ02JPFFG_1_gth		784725	784733	TAACGTAACCAATTGTTAATCAACCACTTGCAGGAGAATTGGAGTG	CAGGAG	9	0	3	0		AAA	NA	fwd	2.91	-3.88	E	0	1	0	Phypa_140938	F10F5.3; Erv1/Alr family protein [Arabidopsis thaliana]
scaffold_172_PP004071194R_1_gth			157126	157134	TCCGATTGTTAACGTTTCACAATCTTCACTGAGCAGGTGGGAAGTA	GAGCAG	0	4	0	0		CAG	0	rev	-1.76	3.45	I	0.001	0	0.999	Phypa_192028	Thimet oligopeptidase (Endo-oligopeptidase A) (Endopeptidase 24.15) (PZ-peptidase) (Soluble metallo-endopeptidase) [Rattus norvegicus]
scaffold_172_PP015014251R_1_gth		scaffold_172_FYBD1LQ02I7KM2_1_gth	154304	154312	GAAATCAATGTCTGTTAACCAGTGATTCGGAAGCAGGTGATGGAGG	AAGCAG	0	3	0	1		AAG	0	rev	-4.56	-0.59	I	0.035	0	0.965	Phypa_192028	Thimet oligopeptidase (Endo-oligopeptidase A) (Endopeptidase 24.15) (PZ-peptidase) (Soluble metallo-endopeptidase) [Rattus norvegicus]
scaffold_172_PP032008077R_1_gth	scaffold_172_FYBD1LQ02HL07W_1_gth,scaffold_172_FYBD1LQ02HXW1Y_1_gth,scaffold_172_FYBD1LQ02G0Q2D_1_gth		223104	223112	AAATTGAGAAGAAATTGATTTTAATTTTTGCAGAAGCCAGATATCA	CAGAAG	2	0	3	0		AAG	NA	fwd	1	-4.95	E	0.001	0.999	0	Phypa_47445	contains EST D24560(R2168) [Oryza sativa (japonica cultivar-group)]
scaffold_173_BJ204892.1_1_gth			443231	443239	ACGAATCCCTGAATGATTGTGTGGTAAATCAAGCAGCGAATCAGGT	AAGCAG	0	2	0	0		ACT	2	rev	-2.96	-1.38	I	0.203	0	0.797	Phypa_107569	unknown [Picea sitchensis]
scaffold_173_BJ205615.1_1_gth	scaffold_173_FYBD1LQ02HMG2E_1_gth,scaffold_173_FYBD1LQ02G8FC6_1_gth,scaffold_173_FYBD1LQ02FFGNC_1_gth,scaffold_173_FYBD1LQ02ITCO4_1_gth,scaffold_173_FYBD1LQ02JUJD2_1_gth,scaffold_173_FYBD1LQ02FGPGZ_1_gth		257458	257466	GGTTATTGATGAGGAATGGTTGGGAATGATTAGGAGGATGCCATCC	TAGGAG	2	0	6	0		CAG	NA	fwd	-0.4	-2.27	E	0.059	0.938	0.003	Phypa_168337	unknown protein [Arabidopsis thaliana] gb|AAO42042.1| unknown protein [Arabidopsis thaliana] gb|AAO63935.1| unknown protein [Arabidopsis thaliana]
scaffold_173_BJ592293.1_1_gth	scaffold_173_FYBD1LQ02J0YVB_1_gth,scaffold_173_FYBD1LQ02F6BY5_1_gth,scaffold_173_FYBD1LQ02JS5Y9_1_gth,scaffold_173_FYBD1LQ02GA69O_1_gth,scaffold_173_FYBD1LQ02I3ZRT_1_gth,scaffold_173_FYBD1LQ02H51DX_1_gth,scaffold_173_FYBD1LQ02HJ0OW_1_gth		763812	763820	TTACGTTTAAATCACTCTGATATATGTTTACAGGAGTAAAGCGTGA	CAGGAG	3	0	7	0		CAA	NA	rev	1.27	-5.13	EI	0	1	0	EuGene_UTR_trim_ren_173_68_mRNA	unnamed protein product [Vitis vinifera]
scaffold_173_BJ955505.1_1_gth		scaffold_173_FYBD1LQ02JXAHI_1_gth,scaffold_173_FYBD1LQ02HI2DO_1_gth,scaffold_173_FYBD1LQ02IHUC9_1_gth,scaffold_173_FYBD1LQ02F22TR_1_gth	679108	679116	AATCCTAATCTGTGGGCCGCCTCCTTGATGAAGTAGGTGGAAAAAA	AAGTAG	0	4	0	4		CTG	NA	rev	-1.7	0.14	I	0.373	0.001	0.626	Phypa_219372	MCM23.6; anthranilate phosphoribosyltransferase [EC:2.4.2.18] [KO:K00766] [Arabidopsis thaliana]
scaffold_173_BJ963044.1_1_gth	scaffold_173_FYBD1LQ02HEIMB_1_gth,scaffold_173_FYBD1LQ02FEBBY_1_gth,scaffold_173_FYBD1LQ02G5MWF_1_gth		262792	262800	ACTTATACACTTGTGGTGACTTCTCTGTTGCAGAAGAGTCGATTGA	CAGAAG	1	0	3	0		AAG	UTR exon	rev	-0.58	-6.41	E	0.003	0.997	0	Phypa_192077	K23F3.10; leucine rich repeat protein family [Arabidopsis thaliana]
scaffold_173_BY956567.1_1_gth		scaffold_173_FYBD1LQ02JNEE1_1_gth	563508	563516	TATTAAATTGATCTAATTTGTTCTGGGGATGAGCAGGACAAAGCAA	GAGCAG	0	8	0	1		CAG	NA	rev	-0.16	4.26	I	0.006	0	0.994	#N/A	#N/A	?
scaffold_173_CBAW675.B2_1_gth		scaffold_173_FYBD1LQ02I6BHY_1_gth,scaffold_173_FYBD1LQ02GQOX8_1_gth,scaffold_173_FYBD1LQ02GTB38_1_gth,scaffold_173_FYBD1LQ02IFDMV_1_gth	775904	775912	GCATCTTTTTTAAGTTGTTTTTGTGGGTGTGAGCAGTCGCACATAG	GAGCAG	0	2	0	4		ACG	0	rev	-1.37	2.47	I	0.003	0	0.997	Phypa_192116	MCE21.4; HECT-domain-containing protein / ubiquitin-transferase family protein [Arabidopsis thaliana]
scaffold_173_PP015013096R_1_gth	scaffold_173_FYBD1LQ02ILUZC_1_gth,scaffold_173_FYBD1LQ02HRQOF_1_gth,scaffold_173_FYBD1LQ02FMZ3T_1_gth		23157	23165	TTCGCTAAATGTTTTCACCGTCATTGAATACAGAAGGAAAAGTTTT	CAGAAG	4	0	3	0		AAG	2	fwd	-0.71	-4.34	E	0.031	0.969	0	Phypa_192056	F20D21.22; PHD finger protein-related [Arabidopsis thaliana]
scaffold_173_PPLS053F14.AB1_1_gth	scaffold_173_FYBD1LQ02HFAJ0_1_gth,scaffold_173_FYBD1LQ02FLXP5_1_gth,scaffold_173_FYBD1LQ02IEI3Q_1_gth,scaffold_173_FYBD1LQ02IOTKN_1_gth,scaffold_173_FYBD1LQ02G0ICO_1_gth,scaffold_173_FYBD1LQ02I892K_1_gth,scaffold_173_FYBD1LQ02IG0V3_1_gth,scaffold_173_FYBD1LQ02GU4LQ_1_gth		459386	459394	ATATCGGAAAGCTGAGTTTTCCTATGGTTACAGGAGGATATTACGA	CAGGAG	7	0	8	0		CTT	UTR exon	fwd	0.52	-3.85	E	0.001	0.999	0	Phypa_168341	MUL8.23; expressed protein [Arabidopsis thaliana]
scaffold_174_BJ953508.1_1_gth	scaffold_174_FYBD1LQ02GXBRW_1_gth	scaffold_174_FYBD1LQ02GIIP3_1_gth,scaffold_174_FYBD1LQ02GT5GT_1_gth,scaffold_174_FYBD1LQ02ITQEB_1_gth,scaffold_174_FYBD1LQ02GHJYR_1_gth,scaffold_174_FYBD1LQ02JAV5F_1_gth,scaffold_174_FYBD1LQ02ILGHS_1_gth,scaffold_174_FYBD1LQ02GI9X6_1_gth,scaffold_174_FYBD1LQ02GM24D_1_gth,scaffold_174_FYBD1LQ02G41SM_1_gth,scaffold_174_FYBD1LQ02FQHT1_1_gth,scaffold_174_FYBD1LQ02FS352_1_gth,scaffold_174_FYBD1LQ02H73…	418763	418771	TTCTAAAATCTGGAATTTTTAATTGTTGGCAAGTAGTACAAGAACG	AAGTAG	0	9	1	12	x	CAG	0	rev	-1.64	-0.98	I	0.234	0.001	0.765	Phypa_141133	Superoxide dismutase [Mn]
scaffold_174_BY961235.1_1_gth	scaffold_174_FYBD1LQ02I1RLG_1_gth,scaffold_174_FYBD1LQ02JGDXP_1_gth,scaffold_174_FYBD1LQ02GLYLA_1_gth		243708	243716	TCAATTCTTTGACTTCCCTCTTGTGAGCTTCAGGAGTTACTAAGGG	CAGGAG	3	0	3	0		AAG	NA	fwd	0.65	-5.53	E	0	1	0	Phypa_168370	UDP-N-acetylglucosamine 1-carboxyvinyltransferase (Enoylpyruvate transferase) (UDP-N-acetylglucosamine enolpyruvyl transferase) (EPT) [Nostoc sp. PCC 7120]
scaffold_174_CBAX7032.B1_1_gth	scaffold_174_FYBD1LQ02HFLXX_1_gth,scaffold_174_FYBD1LQ02JTNKG_1_gth,scaffold_174_FYBD1LQ02JG8A8_1_gth,scaffold_174_FYBD1LQ02GGLU7_1_gth,scaffold_174_FYBD1LQ02H6HHY_1_gth,scaffold_174_FYBD1LQ02FISXN_1_gth,scaffold_174_FYBD1LQ02HFJOC_1_gth		434902	434910	CATCGTAGTGATGGTGAAAGATGCGTTTTGCAGGAGATCATTTCAG	CAGGAG	2	0	7	0		CCT	0	fwd	-0.25	-5.88	E	0	1	0	Phypa_219412	K21L19.6; non phototropic hypocotyl 1-related [Arabidopsis thaliana]
scaffold_174_PP004059290R_1_gth		scaffold_174_FYBD1LQ02GENCK_1_gth,scaffold_174_FYBD1LQ02H9OMF_1_gth,scaffold_174_FYBD1LQ02JCTEF_1_gth,scaffold_174_FYBD1LQ02GZ9P5_1_gth,scaffold_174_FYBD1LQ02GCJY7_1_gth	539061	539069	CTATCTGAGGTGGACAAGTTGTTACCTTTGGAGCAGCATCCAGCTA	GAGCAG	0	4	0	5		CAG	0	fwd	-2.72	-0.07	I	0.024	0	0.976	Phypa_192148	MSL1.21; acyl-activating enzyme 13 (AAE13) [Arabidopsis thaliana]
scaffold_174_PP020044234R_1_gth		scaffold_174_FYBD1LQ02HJFEU_1_gth,scaffold_174_FYBD1LQ02HABE5_1_gth,scaffold_174_FYBD1LQ02HZTIY_1_gth,scaffold_174_FYBD1LQ02F6AYV_1_gth,scaffold_174_FYBD1LQ02IKMFY_1_gth,scaffold_174_FYBD1LQ02GDZKE_1_gth,scaffold_174_FYBD1LQ02HWWHT_1_gth	638536	638544	ATAGTGGCAATGACTATTGTGTTTGGGAATGAGCAGTGGGCTTTGG	GAGCAG	0	1	0	7		TAA	1	fwd	-1.44	2.17	I	0.003	0	0.997	Phypa_168392	K10A8.90; expressed protein [Arabidopsis thaliana]
scaffold_174_PPLS034D01.AB1_1_gth		scaffold_174_FYBD1LQ02JG51R_1_gth,scaffold_174_FYBD1LQ02G5GLU_1_gth,scaffold_174_FYBD1LQ02FQOZI_1_gth,scaffold_174_FYBD1LQ02JIX5L_1_gth,scaffold_174_FYBD1LQ02HG5YL_1_gth,scaffold_174_FYBD1LQ02IT70C_1_gth,scaffold_174_FYBD1LQ02IKW8B_1_gth	679559	679567	TTTATGGTCAATTTCATTCAAATTCGCTTTCAGCAGGCTGCGGAAG	CAGCAG	0	3	0	7		GAG	NA	rev	-1.04	0.43	I	0.855	0.001	0.144	Phypa_141107	DnaJ protein homolog (DNAJ-1) [Cucumis sativus]
scaffold_174_PPLS043D08.AB1_1_gth	scaffold_174_FYBD1LQ02GNFWT_1_gth	scaffold_174_FYBD1LQ02GKPG2_1_gth,scaffold_174_FYBD1LQ02FG7V6_1_gth,scaffold_174_FYBD1LQ02IYADJ_1_gth,scaffold_174_FYBD1LQ02I0P6S_1_gth,scaffold_174_FYBD1LQ02F70F6_1_gth,scaffold_174_FYBD1LQ02G7IVK_1_gth,scaffold_174_FYBD1LQ02F5T3H_1_gth,scaffold_174_FYBD1LQ02FTC3C_1_gth,scaffold_174_FYBD1LQ02FYDWJ_1_gth,scaffold_174_FYBD1LQ02JLDHZ_1_gth,scaffold_174_FYBD1LQ02FQ38N_1_gth,scaffold_174_FYBD1LQ02G83…	878426	878434	GTCTACGCACATGCTGATCTGAGCGTGGTTAAGCAGCTGCTCGAGG	AAGCAG	0	21	0	13		CAG	NA	rev	-3.54	-0.25	EI	0.033	0	0.967	Phypa_141150	F28M20.60; protein phosphatase 2C
scaffold_174_PPLS114J07.AB1_1_gth			157530	157538	CAATAATACTTCTAGGTTGCCTTCCTTGTACAGGAGCCACAGAGAG	CAGGAG	3	0	0	0		GTG	NA	fwd	0.72	-4.29	E	0	1	0	Phypa_141111	Aspartic proteinase nepenthesin-1 precursor (Nepenthesin-I) [Nepenthes gracilis]
scaffold_175_BJ196062.1_1_gth		scaffold_175_FYBD1LQ02G0B76_1_gth,scaffold_175_FYBD1LQ02H0IR6_1_gth	55725	55733	TAGTAGTTTTTCTTTAATGACACGTCTCTGGAGCAGGTAGCCAGCC	GAGCAG	0	8	0	2		CCA	0	fwd	-4.28	1	I	0.004	0	0.996	Phypa_107590	unnamed protein product [Vitis vinifera]
scaffold_175_BJ594191.1_1_gth		scaffold_175_FYBD1LQ02I9DO0_1_gth,scaffold_175_FYBD1LQ02GGYDP_1_gth,scaffold_175_FYBD1LQ02I26E2_1_gth	865951	865959	CTCCTTATAAATCAATAACTTGGCGGGATTGAGCAGGGTTAGCAGG	GAGCAG	0	1	0	2		CTG	NA	fwd	-4.22	-0.38	I	0.001	0	0.999	Phypa_141240	F18D22.100; histidinol-phosphate aminotransferase
scaffold_175_BJ944129.1_1_gth			373028	373036	GGTGAGAATTCGTATGTCGTGGCTTGTGCGCAGGAGGGGCAAGGGA	CAGGAG	3	0	0	0		GAT	NA	rev	2.91	-2.85	E	0.001	0.999	0	Phypa_168415	#N/A
scaffold_175_BJ947025.1_1_gth			801716	801724	CGGCTGGACTCAAGGCGAGTGTTGTTGGTGCAGAAGTTAGCACAGG	CAGAAG	3	0	0	0		GAG	NA	rev	-0.42	-5.17	E	0.003	0.997	0	Phypa_219493	T12P18.8; zinc finger (C3HC4-type RING finger) family protein [Arabidopsis thaliana]
scaffold_175_BY947028.1_1_gth		scaffold_175_FYBD1LQ02HCK4I_1_gth	618946	618954	GCGCCTTGGGTGTGTGGGGTGTTCGATGAAGAGCAGGAGGCGAAAG	GAGCAG	0	5	0	1		AGG	NA	rev	-2.32	-0.9	I	0.015	0	0.985	Phypa_88883	#N/A
scaffold_175_BY973462.1_1_gth			801716	801724	CGGCTGGACTCAAGGCGAGTGTTGTTGGTGCAGAAGTTAGCACAGG	CAGAAG	3	0	0	0		GAA	NA	rev	-0.42	-5.17	E	0.003	0.997	0	Phypa_219493	T12P18.8; zinc finger (C3HC4-type RING finger) family protein [Arabidopsis thaliana]
scaffold_175_BY992136.1_1_gth		scaffold_175_FYBD1LQ02H5K2C_1_gth	331903	331911	AAGTGTAGAACTAACTGAATCAATGTTGGATAGTAGTGGCAGAGAC	TAGTAG	1	8	0	0	x	GAG	NA	rev	-0.86	0.02	EI	0.786	0.01	0.204	Phypa_168413	F4F7.29; leucine-rich repeat transmembrane protein kinase
scaffold_175_PP001109075R_1_gth			463002	463010	CCCGACCAGCAGAGGCTGATTTTTGCTGGGAAGCAGTTGGAGGATG	AAGCAG	1	0	0	0		TAA	NA	fwd	-3.64	-0.54	E	0.078	0	0.922	Phypa_88869	T5J8.21; polyubiquitin (UBQ14) [Arabidopsis thaliana]
scaffold_175_PP004054184R_1_gth		scaffold_175_FYBD1LQ02FXLRG_1_gth	637800	637808	ACAAGATTATCAATAATTGTGTGGTTGTTTGAGCAGGGAAAGCTTG	GAGCAG	0	2	0	1		AAG	NA	rev	-0.6	3.36	I	0.009	0	0.991	Phypa_141229	T6H22.7; leucine-rich repeat family protein / protein kinase family protein [Arabidopsis thaliana]
scaffold_175_PP015061258R_1_gth			373028	373036	GGTGAGAATTCGTATGTCGTGGCTTGTGCGCAGGAGGGGCAAGGGA	CAGGAG	3	0	0	0		TGA	NA	rev	2.91	-2.85	E	0.001	0.999	0	Phypa_168415	#N/A
scaffold_175_PP020014036R_1_gth	scaffold_175_FYBD1LQ02H1AT3_1_gth		150658	150666	GGCAAGTAATTGGAGTTTATGTATGTGTTGCAGAAGCACAAGGACA	CAGAAG	1	0	1	0		CAG	0	fwd	1.33	-4.7	E	0.001	0.999	0	Phypa_88846	T22C5.13; glucose-1-phosphate adenylyltransferase large subunit 2 (APL2) / ADP-glucose pyrophosphorylase [EC:2.7.7.27] [KO:K00975] [Arabidopsis thaliana]
scaffold_175_PP020014036R_1_gth		scaffold_175_FYBD1LQ02F8V18_1_gth,scaffold_175_FYBD1LQ02H1AT3_1_gth	150200	150208	GTAATAAGCTTGTATTCATCCTGTTGTTGAGAGCAGGATGCTAAGA	GAGCAG	0	1	0	2		GAG	0	fwd	-2.01	1	I	0.009	0	0.991	Phypa_88846	T22C5.13; glucose-1-phosphate adenylyltransferase large subunit 2 (APL2) / ADP-glucose pyrophosphorylase [EC:2.7.7.27] [KO:K00975] [Arabidopsis thaliana]
scaffold_176_BJ182127.1_1_gth	scaffold_176_FYBD1LQ02I5XXQ_1_gth,scaffold_176_FYBD1LQ02IQB24_1_gth		742478	742486	TTCTGCTTAAACCATGTTTTGATGCCCTGCCAGTAGCTCCGTCCCA	CAGTAG	3	0	2	0		TGC	NA	fwd	-2.22	-3.33	E	0.648	0.319	0.033	Phypa_59568	MHM17.15; N-myristoyl transferase [EC:2.3.1.97] [Arabidopsis thaliana]
scaffold_176_BJ582796.1_2_gth	scaffold_176_FYBD1LQ02GJXFW_2_gth,scaffold_176_FYBD1LQ02HNELD_2_gth,scaffold_176_FYBD1LQ02G1I9R_2_gth,scaffold_176_FYBD1LQ02JRLLF_2_gth		635444	635452	GGTGGTAACAACGAGTTTGGTTATGATGAACAGGAGACAAGAGTGC	CAGGAG	2	0	4	0		CTG	NA	rev	2.56	-3.31	E	0.001	0.999	0	Phypa_168438	F8B4.220; glycine hydroxymethyltransferase
scaffold_176_PP010008038R_2_gth	scaffold_176_FYBD1LQ02HEYAV_2_gth,scaffold_176_FYBD1LQ02GA09Z_2_gth		639033	639041	ACTAACATGAGTTACTCGGTTACACGCTTGCAGGAGCTACGCGATT	CAGGAG	4	0	2	0		AAG	NA	rev	0.67	-5.63	E	0	1	0	Phypa_168438	F8B4.220; glycine hydroxymethyltransferase
scaffold_176_PP020040181R_1_gth	scaffold_176_FYBD1LQ02HEYAV_1_gth,scaffold_176_FYBD1LQ02GA09Z_1_gth		623492	623500	ACTAACATGAGTTACTCGGTTACACGCTTGCAGGAGCTACGCGATT	CAGGAG	4	0	2	0		AAG	NA	fwd	0.67	-5.63	E	0	1	0	Phypa_141291	F8B4.220; glycine hydroxymethyltransferase
scaffold_176_PP020047166R_1_gth	scaffold_176_FYBD1LQ02JRLLF_1_gth,scaffold_176_FYBD1LQ02G1I9R_1_gth,scaffold_176_FYBD1LQ02HNELD_1_gth,scaffold_176_FYBD1LQ02GJXFW_1_gth		627081	627089	GGTGGTAACAACGAGTTTGGTTATGATGAACAGGAGACAAGAGTGC	CAGGAG	2	0	4	0		CTG	2	fwd	2.56	-3.31	E	0.001	0.999	0	Phypa_141291	F8B4.220; glycine hydroxymethyltransferase
scaffold_176_PP020058042R_1_gth		scaffold_176_FYBD1LQ02JI237_1_gth	654645	654653	TCTCATGTTGGTATGTATCTATGGTTTGTCAAGCAGGAGTTGGTGG	AAGCAG	0	2	0	1		AAG	NA	fwd	-2.24	1.02	I	0.112	0	0.888	Phypa_141282	T11J7.9; expressed protein [Arabidopsis thaliana]
scaffold_176_PP030002033R_1_gth	scaffold_176_FYBD1LQ02IJMB4_1_gth		402002	402010	TGGCCTAATTGTTCTTTATTGTTCTTCGATTAGGAGCCGACTGGAG	TAGGAG	1	0	1	0		TCG	NA	rev	-0.19	-2.32	E	0.013	0.987	0	EuGene_UTR_trim_ren_176_21_mRNA	#N/A
scaffold_177_BJ945679.1_1_gth	scaffold_177_FYBD1LQ02JNQZD_1_gth		78750	78758	TGTCTGACATCTTTTTGGCTTCTAGAGGTGCAGCAGTCTTCTTGTG	CAGCAG	6	0	1	0		GAG	NA	fwd	-2.18	-4.92	E	0.418	0.58	0.002	Phypa_59578	MQD22.23; casein kinase II beta chain
scaffold_177_BY948529.1_1_gth			890182	890190	TTATTTACGGCTTTTCCTTCGTTGGGAGTTGAGCAGTGGACATGTG	GAGCAG	0	2	0	0		CAG	1	rev	-3.19	-0.33	I	0.003	0	0.997	Phypa_192345	T6K12.14; O-linked N-acetyl glucosamine transferase
scaffold_177_BY971215.1_1_gth	scaffold_177_FYBD1LQ02IF1ZR_1_gth,scaffold_177_FYBD1LQ02FIW2L_1_gth,scaffold_177_FYBD1LQ02FD2WV_1_gth,scaffold_177_FYBD1LQ02IVHZZ_1_gth,scaffold_177_FYBD1LQ02J37B6_1_gth,scaffold_177_FYBD1LQ02HNMYU_1_gth		778796	778804	TGACGCTTATTTATGTTTTTTCATGCCGTGCAGGAGGAAGTTCAGA	CAGGAG	4	0	6	0		AGA	0	fwd	3.76	-2.71	E	0.001	0.999	0	Phypa_141330	F13M22.18; phytochrome A specific signal transduction component (PAT3) / far-red elongated hypocotyl protein 1 (FHY1) [Arabidopsis thaliana]
scaffold_177_BY982538.1_1_gth	scaffold_177_FYBD1LQ02IF0AU_1_gth,scaffold_177_FYBD1LQ02GZEE6_1_gth,scaffold_177_FYBD1LQ02H9YC2_1_gth,scaffold_177_FYBD1LQ02I8DC4_1_gth		112719	112727	AAGTGAATGGCGTCTCGAATGTTTCATGTGCAGGAGGATGTTGCCG	CAGGAG	9	0	4	0		TGG	NA	fwd	2.46	-2.94	E	0.001	0.999	0	Phypa_110250	F22H5.20; SEC14 cytosolic factor family protein / phosphoglyceride transfer family protein [Arabidopsis thaliana]
scaffold_177_BY985756.1_1_gth	scaffold_177_FYBD1LQ02I1A96_1_gth		79619	79627	CTGATTGGATGCGAATTGTTGTTGTAGTCGCAGCAGAAGACTCAGA	CAGCAG	2	0	1	0		ATG	NA	fwd	-0.75	-3.5	E	0.606	0.391	0.003	Phypa_59578	MQD22.23; casein kinase II beta chain
scaffold_177_CBAW618.B2_1_gth			139365	139373	TATATTTAAAGTTGTGTGGTTTGTATTATGCAGAAGTGAATTTTCT	CAGAAG	1	0	0	0		TTG	2	rev	1.67	-3.67	E	0.005	0.995	0	Phypa_168461	MLN1.17; haloacid dehalogenase-like hydrolase family [EC:3.6.3.1] [Arabidopsis thaliana]
scaffold_177_CBAW618.B2_1_gth			140892	140900	TTGATAGATGTTCTCATGATCTTTTTAATGGAGCAGGTTTCTTTGG	GAGCAG	0	1	0	0		AAG	NA	rev	-2.87	2.26	I	0.007	0	0.993	Phypa_168461	MLN1.17; haloacid dehalogenase-like hydrolase family [EC:3.6.3.1] [Arabidopsis thaliana]
scaffold_177_CJ972346.1_1_gth			517457	517465	CAAATTGCTTGATTGAGAATGTAATTGCTGCAGGAGGTAGGTGTCG	CAGGAG	2	0	0	0		CTT	NA	fwd	1.58	-2.92	E	0.001	0.999	0	EuGene_UTR_trim_ren_177_41_mRNA	#N/A
scaffold_177_PP015006270R_1_gth	scaffold_177_FYBD1LQ02GS8IN_1_gth,scaffold_177_FYBD1LQ02HYUQZ_1_gth		147044	147052	TTGACGGGTGACTTTCTTTTACTGCAAGGGAAGGAGGCTGATGGGA	AAGGAG	2	0	2	0		CAG	NA	rev	-1.1	-2.39	E	0.116	0.871	0.012	Phypa_107613	mevalonate disphosphate decarboxylase [Ginkgo biloba]
scaffold_178_BJ197046.1_1_gth	scaffold_178_FYBD1LQ02JTO3C_1_gth,scaffold_178_FYBD1LQ02I4JAU_1_gth,scaffold_178_FYBD1LQ02HAW8Y_1_gth		529026	529034	CAAACTCGGAATTGGCTTACATTAGTAGTGCAGGAGATCCAAGGGA	CAGGAG	2	0	3	0		CTG	NA	fwd	1.9	-4.32	E	0	1	0	Phypa_141471	T2D23.13; FtsH protease
scaffold_178_BJ585952.1_1_gth	scaffold_178_FYBD1LQ02GA75N_1_gth,scaffold_178_FYBD1LQ02JTIXT_1_gth,scaffold_178_FYBD1LQ02FRDO0_1_gth,scaffold_178_FYBD1LQ02GQ5S3_1_gth,scaffold_178_FYBD1LQ02H3D1C_1_gth,scaffold_178_FYBD1LQ02GKPIY_1_gth,scaffold_178_FYBD1LQ02GDIFF_1_gth,scaffold_178_FYBD1LQ02JGKK3_1_gth,scaffold_178_FYBD1LQ02ION1I_1_gth,scaffold_178_FYBD1LQ02G4GWM_1_gth		131132	131140	ACTTACGAGCGGATGCTTTCTTTTCGGTCGCAGAAGTTGAGGAACC	CAGAAG	7	0	9	0		TGG	NA	rev	0.31	-4.58	E	0.003	0.997	0	Phypa_168481	F17F8.25; expressed protein [Arabidopsis thaliana]
scaffold_178_BJ587261.1_1_gth			606715	606723	GTTGTTTTGAAACTTACCAGAATCTTCATGGAGCAGGTTCTTGCCG	GAGCAG	0	1	0	0		TTG	0	rev	-4.76	0.58	I	0.004	0	0.996	Phypa_168494	predicted protein [Ostreococcus lucimarinus CCE9901] gb|ABO95286.1| predicted protein [Ostreococcus lucimarinus CCE9901]
scaffold_178_BJ593772.1_1_gth	scaffold_178_FYBD1LQ02IJHE3_1_gth,scaffold_178_FYBD1LQ02GO8K6_1_gth		887974	887982	CTTGATTCACATTCAACTTTCCTCTTGCTCCAGGAGGAGCTCGTTC	CAGGAG	1	0	2	0		AAG	NA	rev	-0.13	-4.43	E	0.002	0.998	0	EuGene_UTR_trim_ren_178_53_mRNA	hypothetical protein GSPATT00017549001 [Paramecium tetraurelia strain d4-2] emb|CAK83205.1| unnamed protein product [Paramecium tetraurelia]
scaffold_178_BJ610405.1_1_gth	scaffold_178_FYBD1LQ02FMOG6_1_gth,scaffold_178_FYBD1LQ02H05MD_1_gth,scaffold_178_FYBD1LQ02J38G0_1_gth		1004605	1004613	ACTAATGAAGTTTTAATTCACACCAATTGACAGGAGGTGGTCTCAT	CAGGAG	2	0	3	0		GTG	2	rev	0.82	-2.49	E	0.006	0.994	0	Phypa_141487	T5C23.70; serine racemase
scaffold_178_BY959849.1_1_gth			484261	484269	CTAAATAACAATCGTTGGGTTTGCTGATTTCAGGAGAAATACATAG	CAGGAG	2	0	0	0		CAG	NA	fwd	1.9	-3.84	E	0	1	0	Phypa_141460	T26G12.12; hydrolase
scaffold_178_CBAW2129.B1_1_gth		scaffold_178_FYBD1LQ02IBYOO_1_gth,scaffold_178_FYBD1LQ02HPX89_1_gth,scaffold_178_FYBD1LQ02GA0P5_1_gth,scaffold_178_FYBD1LQ02G5OIU_1_gth,scaffold_178_FYBD1LQ02HXCZ9_1_gth,scaffold_178_FYBD1LQ02GVXGT_1_gth,scaffold_178_FYBD1LQ02J20R7_1_gth,scaffold_178_FYBD1LQ02H89D6_1_gth,scaffold_178_FYBD1LQ02GZRM4_1_gth	569742	569750	ATTAGAGATCTGACATCGAGGTGTGTGAATTAGCAGGTGAAGTGGT	TAGCAG	0	1	0	9		AAG	0	fwd	-1.29	1.23	I	0.183	0	0.817	Phypa_141461	T8F5.21; zinc finger protein-related [Arabidopsis thaliana]
scaffold_178_CBAX13235.B1_1_gth	scaffold_178_FYBD1LQ02GGKOJ_1_gth		962915	962923	ATTTCCCATGGTGACCCTGTCCACAATACACAGGAGCACAGCTTGA	CAGGAG	2	0	1	0		ATG	NA	fwd	0.54	-5.51	E	0	1	0	Phypa_168506	#N/A
scaffold_178_PPLS055B12.AB1_1_gth	scaffold_178_FYBD1LQ02I0CWU_1_gth		522323	522331	AATGCTCATCGATCTTGCCAATTTGGCTTGTAGGAGGTGCATGTGG	TAGGAG	5	0	1	0		CAG	2	fwd	1.09	-1	E	0.054	0.946	0	Phypa_192364	T17M13.26; expansin
scaffold_178_PPLS086K21.AB1_1_gth			742396	742404	GCCGCTTCGATCATGGAGTCGTGGAAGCGCAAGGAGCGCGTCATTG	AAGGAG	4	0	0	0		ATG	NA	rev	-6.04	-8.6	E	0.179	0.81	0.011	Phypa_219649	K9E15.12; cytochrome P450 family [Arabidopsis thaliana]
scaffold_179_CBAX3469.B1_1_gth	scaffold_179_FYBD1LQ02HWTEO_1_gth,scaffold_179_FYBD1LQ02HRDGR_1_gth,scaffold_179_FYBD1LQ02G7AY8_1_gth		446179	446187	CTAACGTACTTTTCACGACTGTTTCGTTTTCAGGAGTGGTCTACAG	CAGGAG	7	0	3	0		TAG	2	fwd	0.97	-3.29	E	0	1	0	Phypa_89164	K21L19.6; non phototropic hypocotyl 1-related [Arabidopsis thaliana]
scaffold_179_CBAX3469.B1_1_gth		scaffold_179_FYBD1LQ02HEQG4_1_gth,scaffold_179_FYBD1LQ02G46D2_1_gth,scaffold_179_FYBD1LQ02FX2TC_1_gth,scaffold_179_FYBD1LQ02I80RP_1_gth,scaffold_179_FYBD1LQ02HSJKE_1_gth,scaffold_179_FYBD1LQ02HWSZE_1_gth,scaffold_179_FYBD1LQ02JTPBN_1_gth,scaffold_179_FYBD1LQ02F63WZ_1_gth,scaffold_179_FYBD1LQ02HLF4Y_1_gth,scaffold_179_FYBD1LQ02IILZ4_1_gth,scaffold_179_FYBD1LQ02HZRDL_1_gth,scaffold_179_FYBD1LQ02F2U…	445391	445399	GCAAGCTTTAAGAAGTTATATTCTCGCTATGAGTAGGTGAGGAGCA	GAGTAG	0	8	0	17		AAG	0	fwd	-5.43	-0.87	I	0	0	1	Phypa_89164	K21L19.6; non phototropic hypocotyl 1-related [Arabidopsis thaliana]
scaffold_179_PP020016031R_1_gth	scaffold_179_FYBD1LQ02GZVT2_1_gth,scaffold_179_FYBD1LQ02JS76E_1_gth,scaffold_179_FYBD1LQ02H0IBB_1_gth,scaffold_179_FYBD1LQ02GYKLR_1_gth,scaffold_179_FYBD1LQ02GRTBC_1_gth,scaffold_179_FYBD1LQ02H73VC_1_gth,scaffold_179_FYBD1LQ02INWAQ_1_gth,scaffold_179_FYBD1LQ02IHRG7_1_gth		17449	17457	TACGGTAGTGAAAACCTGTTCTTTGAGATGCAGGAGTGAAGCGAGA	CAGGAG	6	0	8	0		CAG	2	rev	2.19	-5.27	E	0	1	0	Phypa_168509	F24B22.130; FKBP12 interacting protein (FIP37) [Arabidopsis thaliana]
scaffold_179_PP020016031R_1_gth	scaffold_179_FYBD1LQ02GYKLR_1_gth,scaffold_179_FYBD1LQ02GRTBC_1_gth,scaffold_179_FYBD1LQ02H73VC_1_gth,scaffold_179_FYBD1LQ02INWAQ_1_gth		17860	17868	TGTTTAGTACCTGACAGGTCTTTTTGTTTGCAGGAGATGTTTGATT	CAGGAG	6	0	4	0		GAC	NA	rev	1.81	-2.28	E	0.001	0.999	0	Phypa_168509	F24B22.130; FKBP12 interacting protein (FIP37) [Arabidopsis thaliana]
scaffold_179_PPLS026H04.AB1_1_gth	scaffold_179_FYBD1LQ02G7AY8_1_gth,scaffold_179_FYBD1LQ02GVZ26_1_gth,scaffold_179_FYBD1LQ02JV4GU_1_gth,scaffold_179_FYBD1LQ02H60AM_1_gth,scaffold_179_FYBD1LQ02GUSWO_1_gth,scaffold_179_FYBD1LQ02HJ7SV_1_gth,scaffold_179_FYBD1LQ02F4SOK_1_gth,scaffold_179_FYBD1LQ02G5VDO_1_gth		446877	446885	AACCTCTTTGAATTGACCGTGTTGGTTGCACAGGAGATCATTTCGG	CAGGAG	4	0	8	0		CCT	0	fwd	2.82	-2.4	E	0.001	0.999	0	Phypa_89164	K21L19.6; non phototropic hypocotyl 1-related [Arabidopsis thaliana]
scaffold_18_BJ172758.1_1_gth	scaffold_18_FYBD1LQ02FX2CT_1_gth,scaffold_18_FYBD1LQ02FRUJ3_1_gth,scaffold_18_FYBD1LQ02G6GGD_1_gth,scaffold_18_FYBD1LQ02I95QA_1_gth,scaffold_18_FYBD1LQ02G56UR_1_gth		441845	441853	ATTATTGATTTGAAGGAATTTTGTTATCTACAGGAGAAGACGTGGC	CAGGAG	2	0	5	0		TTG	2	rev	1	-4.42	E	0	1	0	Phypa_117039	F9E10.24; ADP-glucose pyrophosphorylase family protein [Arabidopsis thaliana]
scaffold_18_BJ958630.1_1_gth	scaffold_18_FYBD1LQ02GOES8_1_gth,scaffold_18_FYBD1LQ02FW06I_1_gth,scaffold_18_FYBD1LQ02F41T6_1_gth,scaffold_18_FYBD1LQ02GCK2K_1_gth,scaffold_18_FYBD1LQ02G8E49_1_gth,scaffold_18_FYBD1LQ02JYWVZ_1_gth,scaffold_18_FYBD1LQ02I6Z2J_1_gth	scaffold_18_FYBD1LQ02IAE7O_1_gth	1573028	1573036	CTGCGGCACATTGCTTTTTCGTTGGATTCTCAGGAGGAAATTGTGG	CAGGAG	2	0	7	1	x	CAG	NA	fwd	1.49	-2.49	E	0.002	0.998	0	Phypa_117079	FCAALL.149; expressed protein [Arabidopsis thaliana]
scaffold_18_BY951774.1_1_gth		scaffold_18_FYBD1LQ02G0PEO_1_gth,scaffold_18_FYBD1LQ02JEE45_1_gth,scaffold_18_FYBD1LQ02JON89_1_gth	1569858	1569866	AGTAATGTGCAAATTTTTCATTCCTCCTGCAAGCAGCCGCTATAAT	AAGCAG	0	4	0	3		CAG	NA	fwd	-5.15	-2.03	I	0.038	0	0.962	Phypa_117079	FCAALL.149; expressed protein [Arabidopsis thaliana]
scaffold_18_BY955694.1_1_gth		scaffold_18_FYBD1LQ02GCZMT_1_gth	2619859	2619867	ATTATTCCTCTAACTTTCGTGTCCTTTTGCTAGCAGTTGGTGGTGG	TAGCAG	0	2	0	1		GAA	NA	rev	-1.51	0.56	I	0.445	0	0.555	EuGene_UTR_trim_ren_18_154_mRNA	unnamed protein product [Vitis vinifera]
scaffold_18_BY991517.1_1_gth		scaffold_18_FYBD1LQ02JDBLA_1_gth	128309	128317	GGTCGAGTTTCTAATCGATTCGTGGTATCCAAGCAGATATTTCTAG	AAGCAG	0	3	0	1		AAG	NA	rev	-4.64	-0.78	I	0.029	0	0.971	EuGene_UTR_trim_ren_18_16_mRNA	pleckstrin homology (PH) domain-containing protein-related [Arabidopsis thaliana] ref|NP_001078437.1| pleckstrin homology (PH) domain-containing protein-related [Arabidopsis thaliana]
scaffold_18_BY993145.1_1_gth		scaffold_18_FYBD1LQ02HQ2Z1_1_gth,scaffold_18_FYBD1LQ02GXQX7_1_gth,scaffold_18_FYBD1LQ02GBMZE_1_gth	2106598	2106606	ATTGGAGTATCATGGTTGTGGTGGTTGTGTAAGCAGTGCTCAAGGC	AAGCAG	0	6	0	3		TGT	2	rev	-2.72	0.62	I	0.019	0	0.981	Phypa_176660	F12C20.13; choline/ethanolamine kinase family protein [Arabidopsis thaliana]
scaffold_18_CBAX3291.B1_1_gth		scaffold_18_FYBD1LQ02HFAUH_1_gth	1767694	1767702	ATTAACTTGCCATCTGATATTTGAACTTTCAAGCAGGGAGGTACAA	AAGCAG	0	1	0	1		CAG	NA	fwd	-1.84	2.14	I	0.114	0	0.886	Phypa_30474	MDK4.8; DNA repair and meiosis protein Mre11 (emb|CAB50793.1) [Arabidopsis thaliana]
scaffold_18_CBAX3291.B1_1_gth	scaffold_18_FYBD1LQ02GM294_1_gth,scaffold_18_FYBD1LQ02GJD5W_1_gth,scaffold_18_FYBD1LQ02JD3LZ_1_gth		1768822	1768830	AAAGCCTGAGTTTCGCTATGTTTGGTCTTTCAGAAGCGGTCCAGCT	CAGAAG	1	0	3	0		CAA	NA	fwd	0.62	-2.92	E	0.022	0.978	0	Phypa_30474	MDK4.8; DNA repair and meiosis protein Mre11 (emb|CAB50793.1) [Arabidopsis thaliana]
scaffold_18_CBAX6648.B1_1_gth			460407	460415	AAAGAGGAAGCATCCTCTCGGTTCCAGGTACAGAAGACCGTCCATC	CAGAAG	0	1	0	0		CCA	NA	fwd	-7.19	-9.92	I	0.612	0.388	0	Phypa_160073	#N/A
scaffold_18_PP015005381R_1_gth			613706	613714	TTTTTGTTAACAAATTTGTATTTTCAAGTGCAGGAGTACAGAATGG	CAGGAG	1	0	0	0		CAG	NA	fwd	2.98	-5.01	E	0	1	0	Phypa_116913	FCAALL.57; transcriptional adaptor (ADA2b) [Arabidopsis thaliana]
scaffold_18_PP015005381R_1_gth	scaffold_18_FYBD1LQ02GVBYF_1_gth,scaffold_18_FYBD1LQ02F15F1_1_gth		614230	614238	TTGAAGTGTCATTTTATGACTTGAATGTTGCAGGAGCAAGATCTAT	CAGGAG	2	0	2	0		ACT	NA	fwd	3.1	-4.05	E	0	1	0	Phypa_116913	FCAALL.57; transcriptional adaptor (ADA2b) [Arabidopsis thaliana]
scaffold_18_PP015013247R_1_gth	scaffold_18_FYBD1LQ02G2PRV_1_gth		2618049	2618057	TCCTGTTCGGCTTACGTTTAATATATGATCCAGGAGAATTGCTAGC	CAGGAG	1	0	1	0		TAG	NA	rev	-1.4	-5.68	E	0.001	0.999	0	Phypa_117052	N-acetylglucosaminyl transferase component [Medicago truncatula]
scaffold_18_PP015035255R_1_gth	scaffold_18_FYBD1LQ02HWK5F_1_gth,scaffold_18_FYBD1LQ02JZEK8_1_gth,scaffold_18_FYBD1LQ02IXP0S_1_gth		834368	834376	TTCATGATAAATTGTGTGACCTATTGTGTGTAGGAGGCAAGACTGT	TAGGAG	6	0	3	0		TTG	NA	fwd	2.44	-1.76	E	0.011	0.989	0	Phypa_160084	hypothetical protein [Dictyostelium discoideum]
scaffold_18_PP015040103R_1_gth	scaffold_18_FYBD1LQ02FXMD9_1_gth		305141	305149	AGCGGTGCTTTCATTTTGTTTCTTTGTGTACAGGAGCTGAAATTCA	CAGGAG	1	0	1	0		CAG	NA	fwd	2.87	-2.37	E	0	1	0	Phypa_117077	F18A8.3; SPX (SYG1/Pho81/XPR1) domain-containing protein [Arabidopsis thaliana]
scaffold_18_PP020029293R_1_gth		scaffold_18_FYBD1LQ02FEMQS_1_gth	2432866	2432874	GGCCTGTGGTTGATATGGTGCATTTTTGAAGAGTAGGTAAAGTAAT	GAGTAG	0	3	0	1		AAG	NA	fwd	-3.9	-1.89	I	0.008	0	0.992	Phypa_116975	MWL2.14; bacterial hemolysin-related [KO:K06442] [Arabidopsis thaliana]
scaffold_180_BJ192350.1_1_gth	scaffold_180_FYBD1LQ02HXVKD_1_gth,scaffold_180_FYBD1LQ02GDOPB_1_gth		199542	199550	CTTTGTTGTTATGGTGGTTCGGATGTTCAACAGAAGCCCTCGGAAA	CAGAAG	8	0	2	0		AAG	NA	rev	0.61	-3.7	E	0.01	0.99	0	Phypa_89210	T28N17.60; tonneau 2 protein (TON2) [Arabidopsis thaliana]
scaffold_180_BJ954452.1_1_gth	scaffold_180_FYBD1LQ02GXP9S_1_gth,scaffold_180_FYBD1LQ02FH2SM_1_gth,scaffold_180_FYBD1LQ02FQ3O8_1_gth,scaffold_180_FYBD1LQ02JQQJ0_1_gth,scaffold_180_FYBD1LQ02FW8AZ_1_gth,scaffold_180_FYBD1LQ02GX0YG_1_gth,scaffold_180_FYBD1LQ02H6TSS_1_gth,scaffold_180_FYBD1LQ02JGCE9_1_gth,scaffold_180_FYBD1LQ02F5RDR_1_gth,scaffold_180_FYBD1LQ02JEZ7K_1_gth,scaffold_180_FYBD1LQ02GQ2O5_1_gth,scaffold_180_FYBD1LQ02HLC…		366331	366339	TATCTCACTTTTTCTTTTTTTAAATATTTGCAGGAGTTGGCGGAGA	CAGGAG	8	0	13	0		CAG	0	rev	3.32	-3.98	E	0	1	0	Phypa_192456	MUA2.25; expressed protein [Arabidopsis thaliana]
scaffold_180_BJ954452.1_1_gth	scaffold_180_FYBD1LQ02GXP9S_1_gth,scaffold_180_FYBD1LQ02FH2SM_1_gth,scaffold_180_FYBD1LQ02FQ3O8_1_gth,scaffold_180_FYBD1LQ02JQQJ0_1_gth,scaffold_180_FYBD1LQ02FW8AZ_1_gth,scaffold_180_FYBD1LQ02GX0YG_1_gth,scaffold_180_FYBD1LQ02H6TSS_1_gth,scaffold_180_FYBD1LQ02JGCE9_1_gth,scaffold_180_FYBD1LQ02JEZ7K_1_gth,scaffold_180_FYBD1LQ02GQ2O5_1_gth,scaffold_180_FYBD1LQ02HLCKS_1_gth,scaffold_180_FYBD1LQ02F3A…		366540	366548	TCCGATATAAATATCCATTTGTCGCTTCTGCAGGAGGGAAAAGTCG	CAGGAG	9	0	13	0		GAG	0	rev	2.39	-4.08	E	0	1	0	Phypa_192456	MUA2.25; expressed protein [Arabidopsis thaliana]
scaffold_180_BJ954452.1_1_gth	scaffold_180_FYBD1LQ02FH2SM_1_gth,scaffold_180_FYBD1LQ02JQQJ0_1_gth,scaffold_180_FYBD1LQ02GX0YG_1_gth,scaffold_180_FYBD1LQ02H6TSS_1_gth,scaffold_180_FYBD1LQ02JGCE9_1_gth,scaffold_180_FYBD1LQ02JEZ7K_1_gth,scaffold_180_FYBD1LQ02GQ2O5_1_gth,scaffold_180_FYBD1LQ02HLCKS_1_gth,scaffold_180_FYBD1LQ02F3A3G_1_gth,scaffold_180_FYBD1LQ02JJR1H_1_gth,scaffold_180_FYBD1LQ02IB7K3_1_gth,scaffold_180_FYBD1LQ02HGQ…		366764	366772	TTTTCATTAATTTATTTGTGTTTCAATGTCCAGGAGGGTCGGCTCA	CAGGAG	9	0	12	0		GAG	0	rev	3	-1.11	E	0.026	0.974	0	Phypa_192456	MUA2.25; expressed protein [Arabidopsis thaliana]
scaffold_180_BJ954452.1_1_gth	scaffold_180_FYBD1LQ02GX0YG_1_gth,scaffold_180_FYBD1LQ02H6TSS_1_gth,scaffold_180_FYBD1LQ02JGCE9_1_gth,scaffold_180_FYBD1LQ02JEZ7K_1_gth,scaffold_180_FYBD1LQ02GQ2O5_1_gth,scaffold_180_FYBD1LQ02HLCKS_1_gth,scaffold_180_FYBD1LQ02F3A3G_1_gth,scaffold_180_FYBD1LQ02JJR1H_1_gth,scaffold_180_FYBD1LQ02IB7K3_1_gth,scaffold_180_FYBD1LQ02HGQIU_1_gth,scaffold_180_FYBD1LQ02GCIAD_1_gth		367030	367038	TAGTTCTCTCTCTTATTTGTTTACAAAATGCAGGAGGAGGGAGAGT	CAGGAG	9	0	11	0		ACT	1	rev	2.83	-3.44	E	0	1	0	Phypa_192456	MUA2.25; expressed protein [Arabidopsis thaliana]
scaffold_180_BY993217.1_1_gth		scaffold_180_FYBD1LQ02GHCQ6_1_gth,scaffold_180_FYBD1LQ02FKFI5_1_gth,scaffold_180_FYBD1LQ02GNZN0_1_gth	493191	493199	AAAGATAATGTTGAAGTATGATGACTGAATGAGTAGGTGATTCGAA	GAGTAG	0	6	0	3		AAG	2	rev	-3.42	0.58	I	0.001	0	0.999	Phypa_168536	T32G9.27; oxidoreductase
scaffold_180_CBAW1582.B1_1_gth	scaffold_180_FYBD1LQ02H1MNE_1_gth,scaffold_180_FYBD1LQ02FJMZB_1_gth,scaffold_180_FYBD1LQ02F1W3A_1_gth,scaffold_180_FYBD1LQ02HPPB9_1_gth,scaffold_180_FYBD1LQ02GTTZ6_1_gth,scaffold_180_FYBD1LQ02F527Z_1_gth,scaffold_180_FYBD1LQ02FR8CS_1_gth,scaffold_180_FYBD1LQ02HB4U8_1_gth,scaffold_180_FYBD1LQ02JSF05_1_gth,scaffold_180_FYBD1LQ02HTO8L_1_gth,scaffold_180_FYBD1LQ02JXEH8_1_gth,scaffold_180_FYBD1LQ02IH7…	scaffold_180_FYBD1LQ02IUJN5_1_gth	711717	711725	TGTTCACTTACCAAATGTTTCTGTGGTTTGAAGGAGAATGATGGTA	AAGGAG	9	0	12	1	x	ATG	0	rev	0.5	-1.93	E	0.027	0.972	0	Phypa_141539	F21A20.120; amino acid aminotransferase -related [Arabidopsis thaliana]
scaffold_180_CBAX12928.G1_1_gth		scaffold_180_FYBD1LQ02IR6X2_1_gth,scaffold_180_FYBD1LQ02G33FN_1_gth,scaffold_180_FYBD1LQ02JN99P_1_gth,scaffold_180_FYBD1LQ02GMREE_1_gth	508554	508562	CGAAATCCCTCTGAAGTCGTTACCATTTTTGAGCAGGTACCTCCGG	GAGCAG	0	9	0	4		GAG	0	fwd	-4.15	1.58	I	0.001	0	0.999	Phypa_168537	T18B22.80; histone deacetylase
scaffold_180_PP004030332R_1_gth			534343	534351	TGATGACGGGCCTGTAACATGTGCAGGCTTCAGTAGGGATGGCCAG	CAGTAG	1	0	0	0		AGA	NA	rev	-4.61	-4.82	E	0.704	0.158	0.137	Phypa_141530	F10O3.12; WD-40 repeat family protein / beige-related [Arabidopsis thaliana]
scaffold_180_PP015015206R_1_gth			801481	801489	TGGAGCAGTGGGATGGACATCCTTCGAGACTAGCAGATGCTTGGCA	TAGCAG	1	0	0	0		TTC	NA	rev	-6.02	-3.88	E	0.302	0	0.698	Phypa_168547	Hypothetical protein Y39B6A.1 [Caenorhabditis elegans]
scaffold_180_PP020010146R_1_gth	scaffold_180_FYBD1LQ02FOL1K_1_gth,scaffold_180_FYBD1LQ02HN8WV_1_gth,scaffold_180_FYBD1LQ02IMLNY_1_gth		117100	117108	ATATTTAGTGCTGAATTGGAAATTGTCGCGCAGAAGAATAAGTTTC	CAGAAG	1	0	3	0		ATT	0	rev	0.17	-4.63	E	0.007	0.993	0	Phypa_59617	F20M17.27; molybdopterin biosynthesis protein
scaffold_180_PPLS025E10.AB1_1_gth	scaffold_180_FYBD1LQ02HEW04_1_gth	scaffold_180_FYBD1LQ02G1D6G_1_gth	121159	121167	CTGCAATGGGGTTTGTTGGATTGAATGTGGCAGCAGATAGCGTTAG	CAGCAG	4	0	1	1	x	CAC	NA	fwd	-0.77	-1.8	E	0.956	0.031	0.013	Phypa_141625	F15A18.120; serine protease-related protein [Arabidopsis thaliana]
scaffold_180_PPLS025E10.AB1_1_gth	scaffold_180_FYBD1LQ02IGAI7_1_gth,scaffold_180_FYBD1LQ02HEW04_1_gth,scaffold_180_FYBD1LQ02HNYS3_1_gth,scaffold_180_FYBD1LQ02G1D6G_1_gth,scaffold_180_FYBD1LQ02G0WNP_1_gth,scaffold_180_FYBD1LQ02H5YUT_1_gth		121801	121809	CTTAAGACCAATGTGCTGACGTTTGGATTTCAGGAGGCTCCATCCA	CAGGAG	4	0	6	0		AAT	NA	fwd	1.86	-2.49	E	0.003	0.997	0	Phypa_141625	F15A18.120; serine protease-related protein [Arabidopsis thaliana]
scaffold_180_PPLS034N11.AB1_1_gth		scaffold_180_FYBD1LQ02IX5E4_1_gth,scaffold_180_FYBD1LQ02JKIPA_1_gth	529493	529501	TGTAGGATGAACACGCTCAGTGTTTGCTGTGAGCAGATATTGAGCA	GAGCAG	0	3	0	2		CAG	0	fwd	-3.37	2.05	I	0.001	0	0.999	Phypa_141620	T30C3.90; gibberellin 20-oxidase [EC:1.14.11.12] [KO:K05282] [Arabidopsis thaliana]
scaffold_180_PPLS142B15.AB1_1_gth			118671	118679	GGGATGTTTTATTGACTGTCTTCCTAGTATTAGCAGGGGTATTCGG	TAGCAG	0	5	0	0		CAT	NA	rev	-4.67	-1.09	I	0.038	0	0.962	Phypa_89199	#N/A
scaffold_181_BJ184182.1_1_gth	scaffold_181_FYBD1LQ02JNACE_1_gth		420554	420562	AAGAGTTGTTGACAATTAAGTTGGCTTGTCTAGCAGTGCGATTGTC	TAGCAG	0	7	1	0	x	ACG	NA	rev	-1.75	-0.12	I	0.658	0	0.342	Phypa_168564	T24H18.70; expressed protein [Arabidopsis thaliana]
scaffold_181_BJ204775.1_1_gth		scaffold_181_FYBD1LQ02J3LGW_1_gth,scaffold_181_FYBD1LQ02IQ5QI_1_gth,scaffold_181_FYBD1LQ02GB2QF_1_gth,scaffold_181_FYBD1LQ02I25BR_1_gth,scaffold_181_FYBD1LQ02IKXRL_1_gth,scaffold_181_FYBD1LQ02FXYOK_1_gth,scaffold_181_FYBD1LQ02HNXG1_1_gth,scaffold_181_FYBD1LQ02H7NWN_1_gth	822144	822152	TTTATGGTAAATTGATCTGGGAACGTCTTTGAGCAGGGAACGTCTG	GAGCAG	0	1	0	8		CGA	0	fwd	-3.11	1.55	I	0.001	0	0.999	Phypa_192539	F16P2.41; splicing factor PWI domain-containing protein [Arabidopsis thaliana]
scaffold_181_BJ205724.1_1_gth	scaffold_181_FYBD1LQ02JCX41_1_gth	scaffold_181_FYBD1LQ02HFVTD_1_gth,scaffold_181_FYBD1LQ02F6BX0_1_gth,scaffold_181_FYBD1LQ02HVV3X_1_gth	615333	615341	CACTCTGCTCGTGCTTGATTTCTGATGAGGAAGCAGTTGCGAAGTG	AAGCAG	0	4	1	3	x	CCG	NA	fwd	-1.02	-0.04	I	0.414	0	0.585	Phypa_192523	T22E16.50; integral membrane family protein [Arabidopsis thaliana]
scaffold_181_BJ977333.1_1_gth	scaffold_181_FYBD1LQ02H95L2_1_gth,scaffold_181_FYBD1LQ02HX27G_1_gth,scaffold_181_FYBD1LQ02F6FH8_1_gth,scaffold_181_FYBD1LQ02JSMPH_1_gth	scaffold_181_FYBD1LQ02F80WX_1_gth,scaffold_181_FYBD1LQ02H97JR_1_gth,scaffold_181_FYBD1LQ02JKZHK_1_gth,scaffold_181_FYBD1LQ02GF0WV_1_gth,scaffold_181_FYBD1LQ02FS6SD_1_gth,scaffold_181_FYBD1LQ02FPIGX_1_gth	902141	902149	TCGTCAGAAATAATGAAGTCATGTCTGATTTAGCAGGTGCTATCTC	TAGCAG	1	1	3	6	x	AAG	NA	rev	-1.7	2.03	EI	0.196	0	0.804	Phypa_141697	Hypothetical protein HI0077 [Haemophilus influenzae]
scaffold_181_PP004085200R_1_gth	scaffold_181_FYBD1LQ02JAQ4T_1_gth,scaffold_181_FYBD1LQ02H4YPZ_1_gth,scaffold_181_FYBD1LQ02FJDDN_1_gth,scaffold_181_FYBD1LQ02GQKQP_1_gth,scaffold_181_FYBD1LQ02IPIRJ_1_gth,scaffold_181_FYBD1LQ02IX8X0_1_gth,scaffold_181_FYBD1LQ02F4HXG_1_gth,scaffold_181_FYBD1LQ02HSG2G_1_gth,scaffold_181_FYBD1LQ02HDG3M_1_gth		746642	746650	TTGTGCTAATGGTATCGCTCTTCGTGTTTGCAGGAGGCTCGCAACA	CAGGAG	4	0	9	0		CTT	0	fwd	3.88	-2.55	E	0.001	0.999	0	Phypa_141723	unnamed protein product [Vitis vinifera]
scaffold_181_PP004104063R_1_gth	scaffold_181_FYBD1LQ02JF62V_1_gth,scaffold_181_FYBD1LQ02JU8T4_1_gth,scaffold_181_FYBD1LQ02HB7VN_1_gth,scaffold_181_FYBD1LQ02GPCYU_1_gth,scaffold_181_FYBD1LQ02HC3EV_1_gth,scaffold_181_FYBD1LQ02FP3A6_1_gth,scaffold_181_FYBD1LQ02HUE85_1_gth,scaffold_181_FYBD1LQ02JSYA1_1_gth,scaffold_181_FYBD1LQ02JDGL0_1_gth,scaffold_181_FYBD1LQ02I2HW4_1_gth,scaffold_181_FYBD1LQ02J6GPK_1_gth,scaffold_181_FYBD1LQ02FYF…		831092	831100	TAAGTAAGTGACATTTTCTCTTGAATGGTTCAGGAGGTAGTGTTAG	CAGGAG	8	0	13	0		AAG	0	fwd	3.11	-0.5	E	0.024	0.976	0	Phypa_141673	F18O22.50; SET-domain transcriptional regulator family [Arabidopsis thaliana]
scaffold_181_PPLS097A21.AB1_1_gth		scaffold_181_FYBD1LQ02FWZIW_1_gth,scaffold_181_FYBD1LQ02GS9LS_1_gth,scaffold_181_FYBD1LQ02GTSQT_1_gth,scaffold_181_FYBD1LQ02IEQYD_1_gth	810705	810713	CAACTCAATTTGATGATATACGGCTTCTTTGAGCAGATGACTTCTT	GAGCAG	0	3	0	4		TTG	2	fwd	-3.44	1.12	I	0.002	0	0.998	Phypa_89337	LOC310395; similar to carbon catabolite repression 4 protein homolog [Rattus norvegicus]
scaffold_182_BJ185485.1_1_gth	scaffold_182_FYBD1LQ02H0T0Z_1_gth,scaffold_182_FYBD1LQ02HEJ8L_1_gth		460347	460355	CACATCGAAACTGTTGTTCGAAAACTTGTTCAGGAGGATTAAAGAA	CAGGAG	3	0	2	0		TGG	NA	rev	-0.77	-4.62	E	0.001	0.999	0	Phypa_141749	Receptor-like protein kinase 5 precursor [Arabidopsis thaliana]
scaffold_182_BJ583651.1_1_gth		scaffold_182_FYBD1LQ02GIGZ1_1_gth,scaffold_182_FYBD1LQ02GOTKD_1_gth,scaffold_182_FYBD1LQ02JVQ2B_1_gth,scaffold_182_FYBD1LQ02G1UTG_1_gth,scaffold_182_FYBD1LQ02HEP8M_1_gth	531926	531934	ACGATAACAGACGATCTGAGTGTTTCAACTGAGCAGGCAGCTACCA	GAGCAG	0	6	0	5		GAC	0	rev	-3.83	1.19	I	0	0	1	Phypa_168595	unnamed protein product [Vitis vinifera]
scaffold_182_BJ969059.1_1_gth			305113	305121	CAGTATTCTTCTTCTGCATTGCTTGTGATTTAGGAGAGAAAGTTGG	TAGGAG	1	0	0	0		TTT	NA	fwd	-0.45	-2.73	E	0.017	0.983	0	Phypa_168587	F23E6.11; expressed protein [Arabidopsis thaliana]
scaffold_182_BY962601.1_1_gth	scaffold_182_FYBD1LQ02GY8TI_1_gth,scaffold_182_FYBD1LQ02FJU1Y_1_gth,scaffold_182_FYBD1LQ02GCG42_1_gth,scaffold_182_FYBD1LQ02IST6Y_1_gth,scaffold_182_FYBD1LQ02FTRCA_1_gth,scaffold_182_FYBD1LQ02G1ET5_1_gth,scaffold_182_FYBD1LQ02HSZ25_1_gth,scaffold_182_FYBD1LQ02F6KD0_1_gth,scaffold_182_FYBD1LQ02H6LZ6_1_gth		164254	164262	ACTTCAATTTTTTTGTTTTTTTATTTATTTTAGCAGTTGGAACTTG	TAGCAG	1	5	9	0	x	ACG	NA	rev	0.11	0.3	EI	0.826	0.002	0.173	Phypa_168585	hypothetical protein similar to Arabidopsis thaliana chromosome 3
scaffold_182_CBAW2480.G1_1_gth	scaffold_182_FYBD1LQ02FFPKT_1_gth,scaffold_182_FYBD1LQ02HNCVK_1_gth,scaffold_182_FYBD1LQ02IWU2L_1_gth,scaffold_182_FYBD1LQ02FOB07_1_gth,scaffold_182_FYBD1LQ02FT92E_1_gth,scaffold_182_FYBD1LQ02FVOOB_1_gth,scaffold_182_FYBD1LQ02GFW2P_1_gth,scaffold_182_FYBD1LQ02JNCHR_1_gth,scaffold_182_FYBD1LQ02JHFGI_1_gth,scaffold_182_FYBD1LQ02IVVKY_1_gth,scaffold_182_FYBD1LQ02FQKAL_1_gth,scaffold_182_FYBD1LQ02HIJ…		156678	156686	TTGTGAAGTCTGACATAGCCTTGTCTTTTGTAGGAGCTGGAAACAT	TAGGAG	8	0	13	0		CAA	NA	rev	0.35	-3.64	E	0.001	0.999	0	Phypa_168583	acetolactate synthase large subunit [Cyanidioschyzon merolae]
scaffold_182_CBAW2484.B1_1_gth	scaffold_182_FYBD1LQ02JZ50Y_1_gth,scaffold_182_FYBD1LQ02FTXFH_1_gth,scaffold_182_FYBD1LQ02FKMFL_1_gth,scaffold_182_FYBD1LQ02F9V3R_1_gth,scaffold_182_FYBD1LQ02FPIGG_1_gth		421097	421105	TTTTAAAATGCCGTTATGCCCTCTTTTGCTTAGGAGGGGACCTGGA	TAGGAG	2	0	5	0		ACA	NA	rev	0.57	-1.06	E	0.083	0.915	0.002	Phypa_168590	hypothetical protein similar to Arabidopsis thaliana chromosome 2
scaffold_182_CBAX6009.B1_1_gth	scaffold_182_FYBD1LQ02FF5DN_1_gth,scaffold_182_FYBD1LQ02GMUMP_1_gth,scaffold_182_FYBD1LQ02H7JRH_1_gth		812780	812788	TTTGGATTTGATCACTTTCTTTTGTCGGTGCAGGAGAATTGAAGAA	CAGGAG	2	0	3	0		ATG	2	fwd	2.15	-3.88	E	0	1	0	Phypa_192584	K8K14.4; WD-40 repeat protein family [Arabidopsis thaliana]
scaffold_182_PP001108001R_1_gth	scaffold_182_FYBD1LQ02IWIB9_1_gth,scaffold_182_FYBD1LQ02FN0OM_1_gth		814141	814149	TTTACCAGTTCCATGTCATTTACACGTATACAGGAGATATATACGA	CAGGAG	5	0	2	0		AAG	0	fwd	0.35	-4.12	E	0	1	0	Phypa_192584	K8K14.4; WD-40 repeat protein family [Arabidopsis thaliana]
scaffold_182_PP015052215R_1_gth		scaffold_182_FYBD1LQ02JFN0N_1_gth,scaffold_182_FYBD1LQ02IMPFK_1_gth,scaffold_182_FYBD1LQ02F1NK8_1_gth,scaffold_182_FYBD1LQ02H4JN5_1_gth	523061	523069	TGTCGCTTATTCCGTTGTTTGTGGAATTTTTAGCAGATCCACGAAA	TAGCAG	2	0	0	4	x	TTT	NA	rev	-1.74	0.08	E	0.397	0	0.603	Phypa_141753	unknown [Picea sitchensis]
scaffold_182_PP020023036R_1_gth	scaffold_182_FYBD1LQ02G3IGS_1_gth,scaffold_182_FYBD1LQ02IWACM_1_gth,scaffold_182_FYBD1LQ02IQR5C_1_gth,scaffold_182_FYBD1LQ02F2BJD_1_gth,scaffold_182_FYBD1LQ02IG2PL_1_gth,scaffold_182_FYBD1LQ02G8AAE_1_gth,scaffold_182_FYBD1LQ02G3JFD_1_gth,scaffold_182_FYBD1LQ02JTUTE_1_gth,scaffold_182_FYBD1LQ02F5CZ5_1_gth,scaffold_182_FYBD1LQ02I7APE_1_gth		804646	804654	CCCTTTTAATGACTTTGCCTGGTTATTTTGCAGGAGAGCATCAAGG	CAGGAG	2	0	10	0		CTG	0	rev	2.52	-3.7	E	0	1	0	Phypa_141747	Casein kinase I isoform delta-like (CKI-delta) [Arabidopsis thaliana]
scaffold_183_AW155918.1_1_gth	scaffold_183_FYBD1LQ02JRO4Z_1_gth,scaffold_183_FYBD1LQ02GC6ZN_1_gth,scaffold_183_FYBD1LQ02IBCRH_1_gth		308658	308666	AGCTGGTATACGAATCTGTGGAATGATTTGCAGTAGACTGTCCAAG	CAGTAG	2	0	3	0		ACT	NA	fwd	-0.51	-3.66	E	0.103	0.897	0	EuGene_UTR_trim_ren_183_18_mRNA	receptor-like kinase [Marchantia polymorpha]
scaffold_183_BJ157443.1_1_gth	scaffold_183_FYBD1LQ02IKUU5_1_gth,scaffold_183_FYBD1LQ02GMLCA_1_gth,scaffold_183_FYBD1LQ02G18C6_1_gth,scaffold_183_FYBD1LQ02G8RDQ_1_gth,scaffold_183_FYBD1LQ02F6OOG_1_gth,scaffold_183_FYBD1LQ02G1CNB_1_gth		452547	452555	ATGACTTCTTGTACGCATGTGCTTCTTCTGCAGTAGTTGAAACGAA	CAGTAG	26	1	5	0	x	TCA	NA	fwd	0.66	-1.81	EI	0.186	0.814	0	Phypa_110266	K24M7.20; MATE efflux protein - related [Arabidopsis thaliana]
scaffold_183_BJ175200.1_1_gth	scaffold_183_FYBD1LQ02IKUU5_1_gth,scaffold_183_FYBD1LQ02GMLCA_1_gth,scaffold_183_FYBD1LQ02G18C6_1_gth,scaffold_183_FYBD1LQ02G8RDQ_1_gth,scaffold_183_FYBD1LQ02F6OOG_1_gth,scaffold_183_FYBD1LQ02G1CNB_1_gth		452544	452552	ATGACTTCTTGTACGCATGTGCTTCTTCTGCAGTAGTTGAAACGAA	CAGTAG	26	1	5	0	x	TCA	UTR exon	fwd	0.66	-1.81	EI	0.186	0.814	0	Phypa_110266	K24M7.20; MATE efflux protein - related [Arabidopsis thaliana]
scaffold_183_BJ585325.1_1_gth			852197	852205	TCGAGGTGAACTTTCATGGGTGCCATCTGAGAGCAGGTCTGTTCAC	GAGCAG	0	3	0	0		ATG	NA	fwd	-4.81	-1.02	I	0.003	0	0.997	EuGene_UTR_trim_ren_183_50_mRNA	#N/A
scaffold_183_BJ948028.1_1_gth			351848	351856	ATAATTCATGCATACCTTTTTGGTTTTTTGCAGTAGGGCGTGGTTG	CAGTAG	2	0	0	0		AGG	NA	rev	-0.7	-3.14	E	0.242	0.757	0.001	Phypa_168619	MCP4.7; expressed protein [Arabidopsis thaliana]
scaffold_183_BJ952625.1_1_gth	scaffold_183_FYBD1LQ02H9EBA_1_gth,scaffold_183_FYBD1LQ02G78HZ_1_gth,scaffold_183_FYBD1LQ02GR9SU_1_gth,scaffold_183_FYBD1LQ02GHIRE_1_gth,scaffold_183_FYBD1LQ02IZI99_1_gth		869987	869995	GCGCTCGTACATGTGGGTGTTTGGGTCGTGCAGCAGCATAGCTTTT	CAGCAG	1	0	5	0		CAC	0	fwd	2.85	-0.92	E	0.748	0.252	0	Phypa_141817	unnamed protein product [Vitis vinifera]
scaffold_183_PP004065154R_1_gth		scaffold_183_FYBD1LQ02G4T5O_1_gth,scaffold_183_FYBD1LQ02HK448_1_gth,scaffold_183_FYBD1LQ02JIYP6_1_gth,scaffold_183_FYBD1LQ02FFOHI_1_gth	124748	124756	GGAAGGTGAATTAATTTGAGATGATTTGTCTAGCAGTCCAATTCCG	TAGCAG	0	1	0	4		CAG	0	rev	-1.32	-0.11	I	0.748	0	0.252	Phypa_168608	K5J14.2; ubiquitin family [Arabidopsis thaliana]
scaffold_183_PP004065154R_1_gth	scaffold_183_FYBD1LQ02G4T5O_1_gth,scaffold_183_FYBD1LQ02HK448_1_gth,scaffold_183_FYBD1LQ02JIYP6_1_gth,scaffold_183_FYBD1LQ02FFOHI_1_gth		125147	125155	ATTCTCATATGTTTCTGTTATTTGGTAATATAGGAGATGGAGGTGG	TAGGAG	1	0	4	0		CAG	NA	rev	0.64	-2.5	E	0.008	0.992	0	Phypa_168608	K5J14.2; ubiquitin family [Arabidopsis thaliana]
scaffold_183_PP015045186R_1_gth		scaffold_183_FYBD1LQ02JL5CD_1_gth,scaffold_183_FYBD1LQ02FWS9T_1_gth,scaffold_183_FYBD1LQ02FGWUD_1_gth,scaffold_183_FYBD1LQ02FI0O1_1_gth,scaffold_183_FYBD1LQ02F71UF_1_gth,scaffold_183_FYBD1LQ02HXQWT_1_gth,scaffold_183_FYBD1LQ02I0YPU_1_gth,scaffold_183_FYBD1LQ02F6NQ9_1_gth,scaffold_183_FYBD1LQ02IORSV_1_gth,scaffold_183_FYBD1LQ02FN1NP_1_gth	139362	139370	TCTGGGTTCATTTATATTGGTGTTTGACATGAGCAGGAGTCAGCCT	GAGCAG	0	8	0	10		TAT	0	fwd	-1.6	2.12	I	0.002	0	0.998	Phypa_192595	F27I1.3; yippee family protein [Arabidopsis thaliana]
scaffold_183_PP015046303R_1_gth	scaffold_183_FYBD1LQ02FOBG2_1_gth,scaffold_183_FYBD1LQ02HQZI2_1_gth,scaffold_183_FYBD1LQ02FK9F2_1_gth,scaffold_183_FYBD1LQ02HCXNP_1_gth,scaffold_183_FYBD1LQ02GRK19_1_gth		122928	122936	AACATTATTTTGTTTCTTGTTATGGAACTTTAGGAGGAGCTAGCTG	TAGGAG	5	0	5	0		CAG	NA	rev	2.02	-1.19	E	0.047	0.953	0	Phypa_168608	K5J14.2; ubiquitin family [Arabidopsis thaliana]
scaffold_183_PP020037002R_1_gth	scaffold_183_FYBD1LQ02FNOD5_1_gth,scaffold_183_FYBD1LQ02H297K_1_gth	scaffold_183_FYBD1LQ02IA4WR_1_gth,scaffold_183_FYBD1LQ02G2T5F_1_gth,scaffold_183_FYBD1LQ02GKPX9_1_gth	436733	436741	ATCCATTCTGATCACAAGCTTGGCTGTGACTAGAAGCAATCTGCAG	TAGAAG	0	2	2	3	x	AAG	0	rev	-0.63	-1.97	I	0.673	0.309	0.018	Phypa_168625	contains ESTs AU062738(C30464)
scaffold_184_BY962583.1_1_gth	scaffold_184_FYBD1LQ02IULJL_1_gth,scaffold_184_FYBD1LQ02HJ70Z_1_gth,scaffold_184_FYBD1LQ02I6LPJ_1_gth,scaffold_184_FYBD1LQ02IFIO1_1_gth,scaffold_184_FYBD1LQ02JFL11_1_gth		277435	277443	CTCGATCTGATCCTATCTTTGTCGGTGGTGCAGGAGGTGTCTGGCT	CAGGAG	3	0	4	0		ATG	NA	rev	3.29	-1.38	E	0.004	0.996	0	Phypa_168661	K2A18.13; expressed protein [Arabidopsis thaliana]
scaffold_184_CJ970725.1_1_gth			465751	465759	GATGTGGATGATATCTCCTGGTGTCTTTTGCAGGAGTGAAGCCTGA	CAGGAG	5	0	0	0		CTG	2	fwd	3	-4.83	E	0	1	0	Phypa_141934	flavodoxin family protein / radical SAM domain-containing protein [Arabidopsis thaliana] sp|Q8RXN5|TYW1_ARATH tRNA wybutosine-synthesizing protein 1 homolog gb|AAL87267.1| unknown protein [Arabidopsis thaliana] gb|AAM45053.1| unknown protein [Arabidopsis thaliana]
scaffold_184_PP020017083R_1_gth			546037	546045	ATTAACAATCTCTCTTGTGTACGTTGAGTTCAGGAGTGCTGTATCA	CAGGAG	1	0	0	0		ACT	NA	fwd	-0.09	-4.99	E	0	1	0	EuGene_UTR_trim_ren_184_46_mRNA	unknown [Arabidopsis thaliana]
scaffold_185_BJ954418.1_1_gth	scaffold_185_FYBD1LQ02ILHAO_1_gth,scaffold_185_FYBD1LQ02JTRP5_1_gth,scaffold_185_FYBD1LQ02FE64Y_1_gth,scaffold_185_FYBD1LQ02HW8JR_1_gth,scaffold_185_FYBD1LQ02JOFSZ_1_gth,scaffold_185_FYBD1LQ02JP0RX_1_gth,scaffold_185_FYBD1LQ02I1SK3_1_gth,scaffold_185_FYBD1LQ02H9CO6_1_gth,scaffold_185_FYBD1LQ02I2FN7_1_gth,scaffold_185_FYBD1LQ02H4Q0T_1_gth,scaffold_185_FYBD1LQ02HQPTL_1_gth,scaffold_185_FYBD1LQ02G4H…		759316	759324	TACATCTTATTCTATCACTGTTGCCTTGTACAGGAGCTGCAGACAG	CAGGAG	9	0	20	0		AAG	0	fwd	0.22	-5.88	E	0	1	0	Phypa_168712	F16M2.40; ribosome recycling factor
scaffold_185_BJ954814.1_1_gth	scaffold_185_FYBD1LQ02IO1L5_1_gth		13433	13441	GTTGATTCACCCGTTTTGATTGTACAATTACAGGAGGATTCTTGCC	CAGGAG	3	0	1	0		GTG	2	rev	-0.26	-5.2	E	0	1	0	Phypa_142011	MWC10.2; hypothetical protein [Arabidopsis thaliana]
scaffold_185_BJ961410.1_1_gth	scaffold_185_FYBD1LQ02GTX40_1_gth,scaffold_185_FYBD1LQ02HS170_1_gth,scaffold_185_FYBD1LQ02GE9YS_1_gth,scaffold_185_FYBD1LQ02HYGL0_1_gth,scaffold_185_FYBD1LQ02GZ44Y_1_gth,scaffold_185_FYBD1LQ02HQSG1_1_gth,scaffold_185_FYBD1LQ02F644S_1_gth,scaffold_185_FYBD1LQ02JQG8L_1_gth,scaffold_185_FYBD1LQ02JYSKT_1_gth,scaffold_185_FYBD1LQ02GK628_1_gth,scaffold_185_FYBD1LQ02GU7KP_1_gth,scaffold_185_FYBD1LQ02H7H…		750911	750919	AAGTATCTAATTTATGAGCACCTTACTATGCAGGAGCGTTTAGCAA	CAGGAG	7	0	24	0		GAG	0	fwd	1.27	-4.42	E	0	1	0	Phypa_168710	F28O9.170; expressed protein [Arabidopsis thaliana]
scaffold_185_CBAW1530.B1_1_gth			339498	339506	CCATTATCTAATTGTGTAGACACATGTGTGTAGGAGACCTGATTAT	TAGGAG	3	0	0	0		AAC	1	rev	-0.96	-3.81	E	0.005	0.995	0	Phypa_142018	Probable histone acetyltransferase ELP3 (Elongator component 3) (Elongation protein 3) [no tax name]
scaffold_186_BJ167531.1_1_gth		scaffold_186_FYBD1LQ02GZ411_1_gth,scaffold_186_FYBD1LQ02H507F_1_gth,scaffold_186_FYBD1LQ02GHZXK_1_gth,scaffold_186_FYBD1LQ02G5CFP_1_gth,scaffold_186_FYBD1LQ02JONCK_1_gth,scaffold_186_FYBD1LQ02GMO04_1_gth,scaffold_186_FYBD1LQ02GRJLK_1_gth,scaffold_186_FYBD1LQ02G7ACF_1_gth,scaffold_186_FYBD1LQ02F8GGK_1_gth	648702	648710	TCTGATCAGGCTTTGTGTTGGTTGTTTGCGGAGCAGCTTTTCGTTG	GAGCAG	0	1	0	9		TGG	NA	fwd	-3.02	-0.44	I	0.01	0	0.99	Phypa_168726	M4I22.200; expressed protein [Arabidopsis thaliana]
scaffold_186_BJ587068.1_1_gth			672094	672102	TGATTTGAAGTATATGTGTATGTTGTTTGATAGGAGTTTATCCGAA	TAGGAG	1	0	0	0		TCG	NA	fwd	-0.02	-2.78	E	0.008	0.992	0	EuGene_UTR_trim_ren_186_31_mRNA	unnamed protein product [Vitis vinifera]
scaffold_187_BJ187701.1_1_gth	scaffold_187_FYBD1LQ02HXKIQ_1_gth	scaffold_187_FYBD1LQ02JU2EX_1_gth,scaffold_187_FYBD1LQ02JHKPR_1_gth,scaffold_187_FYBD1LQ02I7GPK_1_gth,scaffold_187_FYBD1LQ02JSJCR_1_gth	454153	454161	CGATCACTTACACTCGCCTCAATTTGTGTATAGCAGGTCCCATTGG	TAGCAG	0	1	1	4	x	CTG	NA	rev	-1.48	1	I	0.689	0	0.311	EuGene_UTR_trim_ren_187_31_mRNA	TLP3B TIR1-like auxin receptor protein [Physcomitrella patens subsp. patens] gb|EDQ60033.1| TLP3B TIR1-like auxin receptor protein [Physcomitrella patens subsp. patens]
scaffold_187_CBAX12513.B1_1_gth	scaffold_187_FYBD1LQ02G4XA7_1_gth,scaffold_187_FYBD1LQ02HSTG0_1_gth		92503	92511	TTTTTTCTTTTTTCTTTTTTTCTTTTTGCGCAGGAGAGCTCGAAGG	CAGGAG	1	0	2	0		GAG	NA	fwd	2.5	-3.64	E	0	1	0	Phypa_168735	hypothetical protein [Dictyostelium discoideum]
scaffold_187_PPLS039C13.AB1_1_gth			486978	486986	AGATTCTGATCGATTTCTTTCGAATTCGCGCAGAAGGAAACAGTTA	CAGAAG	2	0	0	0		CTT	NA	rev	0.14	-4.16	E	0.015	0.985	0	Phypa_168744	T3F17.27; expressed protein [Arabidopsis thaliana]
scaffold_188_BI487416.1_1_gth	scaffold_188_FYBD1LQ02GROXV_1_gth		130564	130572	TCATATTTAAGGTCATGTTTGTGTGTAACACAGGAGCATGAAAGAC	CAGGAG	1	0	1	0		CAA	1	fwd	1.89	-4.74	E	0	1	0	Phypa_168755	Hypothetical protein HI1014 [Haemophilus influenzae]
scaffold_188_BJ175972.1_1_gth		scaffold_188_FYBD1LQ02G4JVN_1_gth,scaffold_188_FYBD1LQ02HV2ZT_1_gth	589696	589704	ACTCACATTTTCTTAAATGTTTTACTTCCTGAGTAGAAATTTCCTG	GAGTAG	0	1	0	2		TGG	2	rev	-2.19	0.41	I	0.003	0	0.997	Phypa_59717	T14P4.15; multidrug resistance P-glycoprotein
scaffold_188_BJ976787.1_1_gth	scaffold_188_FYBD1LQ02FX100_1_gth		579906	579914	ATTATTGAATAATGTGGAATTGATTTCTTGTAGGAGGAACAAGAAG	TAGGAG	3	0	1	0		ATG	NA	rev	3.54	1.05	E	0.378	0.622	0	Phypa_168771	#N/A
scaffold_188_BY957382.1_1_gth		scaffold_188_FYBD1LQ02HUZC4_1_gth,scaffold_188_FYBD1LQ02I1GY3_1_gth,scaffold_188_FYBD1LQ02G844F_1_gth	640218	640226	AATGTGGAATAAATGTTGACTTTTTGGGAGGAGCAGGCACGGAGAT	GAGCAG	0	3	0	3		CAG	NA	rev	-2.11	0.54	I	0.011	0	0.989	Phypa_192861	F26G16.8; SIT4 phosphatase-associated family protein [Arabidopsis thaliana]
scaffold_188_BY965111.1_1_gth		scaffold_188_FYBD1LQ02HFNG5_1_gth,scaffold_188_FYBD1LQ02JBID6_1_gth,scaffold_188_FYBD1LQ02I6UTU_1_gth	344535	344543	GTCTGTCTGTGCACGTGATCTACGCATTATGAGCAGTCAACAGCAG	GAGCAG	0	5	0	3		TGC	1	fwd	-3.87	-0.34	I	0.001	0	0.999	Phypa_192831	T10I14.160; alkaline phytoceramidase family / aPHC family [EC:3.5.1.-] [KO:K04711] [Arabidopsis thaliana]
scaffold_188_BY966884.1_1_gth	scaffold_188_FYBD1LQ02GECQA_1_gth,scaffold_188_FYBD1LQ02IEHX0_1_gth,scaffold_188_FYBD1LQ02HA573_1_gth,scaffold_188_FYBD1LQ02F042X_1_gth,scaffold_188_FYBD1LQ02IGVIH_1_gth,scaffold_188_FYBD1LQ02HUV5Y_1_gth		565710	565718	GAGGTCCTGATTGATGTGGCCATGGCAATGCAGCAGCGGCAATGGC	CAGCAG	5	0	6	0		CTG	0	fwd	-0.45	-2.55	E	0.623	0.375	0.002	Phypa_168769	E3 ubiquitin ligase SCF complex F-box protein subunit [Cyanidioschyzon merolae]
scaffold_188_CJ971705.1_1_gth			129084	129092	AGTATGTCCATAACTTTGTTATTGTGTATGAAGGAGGGAGTAGATG	AAGGAG	9	0	0	0		GTG	NA	fwd	1.24	-0.33	E	0.202	0.796	0.001	Phypa_168755	Hypothetical protein HI1014 [Haemophilus influenzae]
scaffold_188_CJ971705.1_1_gth		scaffold_188_FYBD1LQ02I2BQ9_1_gth,scaffold_188_FYBD1LQ02IGHZI_1_gth,scaffold_188_FYBD1LQ02GN5P9_1_gth,scaffold_188_FYBD1LQ02GG7OG_1_gth,scaffold_188_FYBD1LQ02JUISD_1_gth,scaffold_188_FYBD1LQ02F0HFD_1_gth,scaffold_188_FYBD1LQ02HYQ9P_1_gth,scaffold_188_FYBD1LQ02IUYDH_1_gth,scaffold_188_FYBD1LQ02JKRVV_1_gth,scaffold_188_FYBD1LQ02JTO5S_1_gth,scaffold_188_FYBD1LQ02JC3EJ_1_gth,scaffold_188_FYBD1LQ02IM1…	128411	128419	TGGGGACTAATCGGGGAGATTGTAACGATGGAGCAGGTGACTGGCG	GAGCAG	0	7	0	14		TAT	NA	fwd	-3.36	1.4	I	0.006	0	0.994	Phypa_168755	Hypothetical protein HI1014 [Haemophilus influenzae]
scaffold_188_PP015058143R_1_gth			677521	677529	CTGAACCTTGACGGAAAGCATTCTGGTGCAGAGCAGAGTCGTGGTT	GAGCAG	0	1	0	0		AGA	NA	rev	-5.06	-2.02	I	0.006	0	0.994	Phypa_192867	F12M16.32; expressed protein [Arabidopsis thaliana]
scaffold_188_PP015058143R_1_gth		scaffold_188_FYBD1LQ02F1NY9_1_gth	677845	677853	GCAATGGCTTCCTGGTTTGTGGCGACATGTGAGCAGGGTTGAAGAC	GAGCAG	0	1	0	1		AAG	NA	rev	-4.1	1.05	I	0	0	1	Phypa_192867	F12M16.32; expressed protein [Arabidopsis thaliana]
scaffold_188_PP020012126R_1_gth	scaffold_188_FYBD1LQ02HRI5X_1_gth,scaffold_188_FYBD1LQ02FUYKK_1_gth,scaffold_188_FYBD1LQ02IG617_1_gth,scaffold_188_FYBD1LQ02GRTOS_1_gth,scaffold_188_FYBD1LQ02JJ7DU_1_gth		538072	538080	TTGCTGACCTTCGTATCTTTTTGTGTTCTCCAGGAGTTCTTCATTC	CAGGAG	1	0	5	0		CAG	NA	rev	1.32	-3.47	E	0.001	0.999	0	Phypa_142202	[Protein-PII] uridylyltransferase (PII uridylyl-transferase) (Uridylyl-removing enzyme) (UTase) [no tax name]
scaffold_188_PP020058062R_1_gth	scaffold_188_FYBD1LQ02FN3HE_1_gth		396518	396526	TGCATCAGTTTCTACTCTCGTCTGTGGGTGAAGGAGGCACGGTTTG	AAGGAG	1	0	1	0		ATG	NA	rev	-0.91	-2.08	E	0.075	0.922	0.003	Phypa_142182	dehydration stress-induced protein [Brassica napus]
scaffold_189_BJ201733.1_1_gth		scaffold_189_FYBD1LQ02I2TDY_1_gth,scaffold_189_FYBD1LQ02J40LG_1_gth,scaffold_189_FYBD1LQ02FQ3T1_1_gth	113947	113955	AGGATATCTGACGGGTGAAGGTAATCATGTGAGTAGGAATCGCCAA	GAGTAG	0	7	0	3		CCG	0	fwd	-4.46	-0.11	I	0	0	1	Phypa_142306	unknown [Picea sitchensis]
scaffold_189_BJ583333.1_1_gth	scaffold_189_FYBD1LQ02FV7PT_1_gth,scaffold_189_FYBD1LQ02FWCZN_1_gth		275470	275478	TCTCATAGATAATACTTTGAATTTCATGAACAGGAGCCGGCAGATG	CAGGAG	1	0	2	0		AAA	NA	rev	3.02	-2.44	E	0	1	0	Phypa_142251	Os10g0491900 [Oryza sativa (japonica cultivar-group)] gb|AAG13533.1|AC023240_6 unknown protein [Oryza sativa (japonica cultivar-group)] gb|AAP54401.1| G-patch domain containing protein, expressed [Oryza sativa (japonica cultivar-group)] dbj|BAF26842.1| Os10g0491900 [Oryza sativa (japonica cultivar-group)]
scaffold_189_BJ608868.1_1_gth	scaffold_189_FYBD1LQ02H8RZZ_1_gth,scaffold_189_FYBD1LQ02GCDDB_1_gth,scaffold_189_FYBD1LQ02HLU3P_1_gth,scaffold_189_FYBD1LQ02I4KCF_1_gth		885305	885313	TATTACCTTAACGTTGCTTCTTGTCTTGTGTAGGAGTAAGAAGCTG	TAGGAG	5	0	4	0		TTG	NA	rev	2.53	-2.51	E	0.001	0.999	0	Phypa_192921	F18L15.160; NAD-dependent epimerase/dehydratase family protein [EC:4.2.1.46] [KO:K01710] [Arabidopsis thaliana]
scaffold_189_BU051661.1_1_gth			777180	777188	ACGAGGCGGGAGGGAGGAAAAAACCGAAGGAAGTAGCCGTAGAGAG	AAGTAG	0	1	0	0		GCC	NA	fwd	-9.55	-7.63	I	0.72	0	0.279	EuGene_UTR_trim_ren_189_57_mRNA	#N/A
scaffold_189_BY951075.1_1_gth	scaffold_189_FYBD1LQ02HJI59_1_gth,scaffold_189_FYBD1LQ02F250K_1_gth		777895	777903	GATGTCACGCAGCTTTGATGTCACCTTGCCCAGGAGAATTTTGGAG	CAGGAG	5	0	2	0		ATT	NA	fwd	-0.85	-4.99	E	0.001	0.999	0	EuGene_UTR_trim_ren_189_57_mRNA	#N/A
scaffold_189_BY985061.1_1_gth	scaffold_189_FYBD1LQ02GSAO9_1_gth,scaffold_189_FYBD1LQ02I003K_1_gth,scaffold_189_FYBD1LQ02H7WEU_1_gth,scaffold_189_FYBD1LQ02HY87U_1_gth,scaffold_189_FYBD1LQ02IBXFD_1_gth,scaffold_189_FYBD1LQ02JGAG6_1_gth,scaffold_189_FYBD1LQ02JTQ7N_1_gth,scaffold_189_FYBD1LQ02FFWRA_1_gth,scaffold_189_FYBD1LQ02HQPAH_1_gth,scaffold_189_FYBD1LQ02GM0UR_1_gth,scaffold_189_FYBD1LQ02GUDLJ_1_gth,scaffold_189_FYBD1LQ02GTG…		211535	211543	GCTGAATTTTCAATTTTGCTCCTGTTTCTGTAGAAGTTAGCAAGGG	TAGAAG	6	0	21	0		CAC	2	rev	0.83	-1.75	E	0.199	0.801	0	Phypa_168786	hypothetical protein L8106_01577 [Lyngbya sp. PCC 8106] gb|EAW38964.1| hypothetical protein L8106_01577 [Lyngbya sp. PCC 8106]
scaffold_189_CJ972390.1_1_gth	scaffold_189_FYBD1LQ02G0QR1_1_gth,scaffold_189_FYBD1LQ02IG9AM_1_gth		418475	418483	GTGCTTCATGAGAAAGTTACTTGTTATCTGCAGGAGAGAAGCGTGG	CAGGAG	3	0	2	0		TCA	NA	fwd	1.12	-4.77	E	0	1	0	Phypa_142294	putative phosphatidylserine decarboxylase [Arabidopsis thaliana] emb|CAB79452.1| putative phosphatidylserine decarboxylase [Arabidopsis thaliana]
scaffold_189_PP004077302R_1_gth			368379	368387	ACAAGCTGATCTGAACATGAGCTGTGTCTACAGGAGATGTTCGGCA	CAGGAG	6	0	0	0		ATG	2	rev	1.64	-3.09	E	0.001	0.999	0	Phypa_142265	beta-D-galactosidase [Persea americana]
scaffold_19_BJ157982.1_1_gth		scaffold_19_FYBD1LQ02HMHZS_1_gth,scaffold_19_FYBD1LQ02G2O6A_1_gth	1572124	1572132	CTAAGGCTTAGTTGTGGCGTTGTTTTTGCTAAGCAGGTTGACAGGC	AAGCAG	0	6	0	2		ATG	NA	fwd	-2.07	2.05	I	0.016	0	0.984	Phypa_48711	Myosin heavy chain
scaffold_19_BJ179760.1_1_gth		scaffold_19_FYBD1LQ02JFHEN_1_gth,scaffold_19_FYBD1LQ02GQARZ_1_gth,scaffold_19_FYBD1LQ02IXSCU_1_gth	2298847	2298855	TGAATGCAATCTAACCTTGCCTTCCTGGTTGAGTAGTTGCAGGCGT	GAGTAG	0	1	0	3		CTT	NA	fwd	-2.74	-0.28	I	0.005	0	0.995	EuGene_UTR_trim_ren_19_159_mRNA	unnamed protein product [Vitis vinifera]
scaffold_19_BJ180323.1_1_gth	scaffold_19_FYBD1LQ02HZE5S_1_gth,scaffold_19_FYBD1LQ02J0MZD_1_gth		1633275	1633283	AATTCTGAAACCGAGCGACTTTGTGACCTGTAGAAGCGTACATCAG	TAGAAG	3	0	2	0		CAG	NA	rev	-0.12	-2.43	E	0.121	0.879	0	EuGene_UTR_trim_ren_19_113_mRNA	unnamed protein product [Vitis vinifera]
scaffold_19_BJ204686.1_1_gth			1275521	1275529	ATTCTTTCACATGAGTATCATTTCTGTGTACAGGAGACGTTATCTA	CAGGAG	1	0	0	0		AAG	NA	rev	-0.09	-5.09	E	0	1	0	Phypa_160160	Hypothetical protein T28C6.1 [Caenorhabditis elegans]
scaffold_19_BJ584206.1_1_gth	scaffold_19_FYBD1LQ02F2NFJ_1_gth,scaffold_19_FYBD1LQ02FJPSL_1_gth,scaffold_19_FYBD1LQ02JHPAB_1_gth,scaffold_19_FYBD1LQ02H1FS9_1_gth,scaffold_19_FYBD1LQ02HBJDA_1_gth,scaffold_19_FYBD1LQ02I5287_1_gth		2260085	2260093	ACAGGAGGTACTAACTGAACGACGTGATTACAGGAGAGAGCCCTGT	CAGGAG	7	0	6	0		AAG	2	fwd	-0.92	-6	E	0	1	0	Phypa_204293	T1D16.15; ankyrin repeat family protein [Arabidopsis thaliana]
scaffold_19_BJ586332.1_1_gth		scaffold_19_FYBD1LQ02GWFHJ_1_gth,scaffold_19_FYBD1LQ02F75GY_1_gth,scaffold_19_FYBD1LQ02GGCDK_1_gth,scaffold_19_FYBD1LQ02I3FZ0_1_gth	485082	485090	ATACACAGCTCATGTTCTGGTGTCTCCTTTGAGCAGGGAGTTTGCG	GAGCAG	0	2	0	4		GAA	1	fwd	-1.58	2.13	I	0.004	0	0.996	Phypa_117182	T9J14.23; expressed protein [Arabidopsis thaliana]
scaffold_19_BJ599361.1_1_gth		scaffold_19_FYBD1LQ02HHRK3_1_gth,scaffold_19_FYBD1LQ02HR653_1_gth,scaffold_19_FYBD1LQ02HZMCI_1_gth,scaffold_19_FYBD1LQ02HS7F2_1_gth,scaffold_19_FYBD1LQ02GMS0L_1_gth,scaffold_19_FYBD1LQ02FDMVN_1_gth	1856497	1856505	CATGGAATCAACACTGAAGCTTAAAAAGTAAAGCAGGGGAACACAA	AAGCAG	0	3	0	6		CAG	0	rev	-5.58	-1.05	I	0.059	0	0.941	Phypa_176782	Methylcrotonoyl-CoA carboxylase subunit alpha
scaffold_19_CJ973466.1_1_gth	scaffold_19_FYBD1LQ02I6QV1_1_gth		2333994	2334002	AGACTGCTATGGTTCTAACGCAAGTTGAGTCAGAAGGAACACCACA	CAGAAG	4	0	1	0		CAG	NA	fwd	-1.26	-3.23	E	0.32	0.674	0.006	Phypa_160198	F24D13.6; expressed protein [Arabidopsis thaliana]
scaffold_19_PP011001053F_1_gth	scaffold_19_FYBD1LQ02HY3GT_1_gth		2289397	2289405	ACTTTGAGGATAATATTCATGATCATATGGTAGGAGTGTAGTTCCC	TAGGAG	2	0	1	0		GAA	1	rev	0.04	-3.52	E	0.003	0.997	0	Phypa_176819	K18C1.1; DNA-directed RNA polymerase subunit [EC:2.7.7.6] [KO:K03021] [Arabidopsis thaliana]
scaffold_19_PP015001318R_1_gth		scaffold_19_FYBD1LQ02HAW74_1_gth,scaffold_19_FYBD1LQ02IOSJG_1_gth,scaffold_19_FYBD1LQ02HHUG8_1_gth,scaffold_19_FYBD1LQ02JQXJJ_1_gth,scaffold_19_FYBD1LQ02HHO4H_1_gth,scaffold_19_FYBD1LQ02IEO2X_1_gth,scaffold_19_FYBD1LQ02IEIKZ_1_gth	2279040	2279048	ACGGAGTTTTGAACGATGATTTGGGTTTTGGAGCAGGCGATTCTGC	GAGCAG	0	1	0	7		TAG	NA	fwd	-4.63	-0.89	I	0.007	0	0.993	Phypa_160193	brd7-prov; brd7-prov protein [Xenopus tropicalis]
scaffold_19_PP015014164R_1_gth		scaffold_19_FYBD1LQ02J1P3L_1_gth,scaffold_19_FYBD1LQ02GHR5H_1_gth,scaffold_19_FYBD1LQ02HZRDW_1_gth	401445	401453	GATTTTTACTGAAGCCGTTTATTTTGGTGTGAGCAGTCGTGCAGTC	GAGCAG	0	1	0	3		CAG	NA	rev	-4.18	-0.04	I	0.001	0	0.999	Phypa_117083	F2K15.40; transducin family protein / WD-40 repeat family protein [Arabidopsis thaliana]
scaffold_19_PP015018250R_1_gth			1914759	1914767	CGATGGAGAGCCAGTAGCTTGGGATGCTATCAGGAGTGCACGAATG	CAGGAG	0	1	0	0		AAT	NA	fwd	-4.21	-9.47	I	0.001	0.999	0	Phypa_26010	T26I20.2; peroxisomal membrane protein 22 kDa
scaffold_19_PP015033029R_1_gth			2270255	2270263	ACGATTAGCCGGTTCAGAAGAGGAGGTGACGAGGAGACTGCAAAAC	GAGGAG	1	0	0	0		GAG	NA	rev	-6.46	-6.37	E	0.169	0.053	0.779	Phypa_176817	T32M21.120; 3-oxoacyl-[acyl-carrier-protein] synthase - like protein [Arabidopsis thaliana]
scaffold_19_PP015033138R_1_gth	scaffold_19_FYBD1LQ02IQFJW_1_gth,scaffold_19_FYBD1LQ02HRRI1_1_gth		1857308	1857316	GCAATGAAGAGTCGATACGCTTGATATATGCAGAAGAGAGACCCGA	CAGAAG	1	0	2	0		GAC	NA	rev	0.45	-4.7	E	0.007	0.993	0	Phypa_176782	Methylcrotonoyl-CoA carboxylase subunit alpha
scaffold_19_PP015054068R_1_gth			260358	260366	AATTTCGTTCTGATTAGCTACTGCATTTTTCAGGAGATAGCCGGAG	CAGGAG	2	0	0	0		CAG	NA	fwd	0.68	-2.84	E	0.002	0.998	0	Phypa_21437	T7I23.2; nitroreductase family protein [Arabidopsis thaliana]
scaffold_19_PP015065012R_1_gth		scaffold_19_FYBD1LQ02G4FZG_1_gth,scaffold_19_FYBD1LQ02IJ4ED_1_gth,scaffold_19_FYBD1LQ02GDZAS_1_gth,scaffold_19_FYBD1LQ02IYX4M_1_gth,scaffold_19_FYBD1LQ02GGR2X_1_gth,scaffold_19_FYBD1LQ02G7AXV_1_gth	2117751	2117759	GTGGCTGAAATTAGTGTGATCCCGTCTCATGAGCAGGGGCAGTGAT	GAGCAG	0	3	0	6		CTG	NA	fwd	-3.62	0.85	I	0.001	0	0.999	Phypa_117135	F24J7.100; expressed protein [KO:K03593] [Arabidopsis thaliana]
scaffold_19_PP020042012R_1_gth	scaffold_19_FYBD1LQ02J34W5_1_gth,scaffold_19_FYBD1LQ02HQ9QF_1_gth,scaffold_19_FYBD1LQ02G3N29_1_gth,scaffold_19_FYBD1LQ02IAU83_1_gth,scaffold_19_FYBD1LQ02IJ3TO_1_gth,scaffold_19_FYBD1LQ02GTKNX_1_gth,scaffold_19_FYBD1LQ02JXWZ7_1_gth,scaffold_19_FYBD1LQ02GE9NG_1_gth		980971	980979	TTTCGCTGTTTTCTTGATTGGCATGGTGTGCAGAAGCGACAATCCT	CAGAAG	1	0	8	0		ATG	NA	rev	0.32	-4.29	E	0.004	0.996	0	Phypa_117187	T9I1.11; ATP-dependent protease La (LON) domain-containing protein [Arabidopsis thaliana]
scaffold_19_PPLS018G12.AB1_1_gth			2248451	2248459	TTATGTTGTTGAGAGTTTACTTATTCGGGAAAGCAGAGGCAAAGTT	AAGCAG	0	2	0	0		AGG	NA	fwd	-2.86	0.24	I	0.1	0	0.9	Phypa_68645	#N/A
scaffold_190_BJ593964.1_1_gth		scaffold_190_FYBD1LQ02JX5T3_1_gth	497030	497038	CTTGGTTTAGGTTCTGAATTTTCTTCTCCTGAGCAGGTATAATTCC	GAGCAG	0	1	0	1		CAG	NA	fwd	-4.79	0.83	I	0	0	1	Phypa_142345	hypothetical protein [Vitis vinifera]
scaffold_190_BY951522.1_1_gth	scaffold_190_FYBD1LQ02GL38U_1_gth		433234	433242	TAAACCTCCTAACAGTTACACTTGATTTTTCAGTAGGAGTTGCGTG	CAGTAG	6	0	1	0		TTT	NA	fwd	-1.59	-1.48	E	0.805	0.093	0.102	Phypa_168818	hypothetical protein [Dictyostelium discoideum]
scaffold_190_PP004008046R_1_gth		scaffold_190_FYBD1LQ02G6QXC_1_gth,scaffold_190_FYBD1LQ02JQP3O_1_gth,scaffold_190_FYBD1LQ02GSHPU_1_gth	566313	566321	GACTTACCAAAGAAAATTTCTTTGTTTGCTGAGCAGGTTGCTTATA	GAGCAG	0	5	0	3		GAG	0	fwd	-3.14	1.84	I	0.001	0	0.999	Phypa_142350	F20M13.130; CDP-diacylglycerol--inositol 3-phosphatidyltransferase
scaffold_190_PP004008046R_1_gth		scaffold_190_FYBD1LQ02JCZMG_1_gth,scaffold_190_FYBD1LQ02I7UDO_1_gth,scaffold_190_FYBD1LQ02JCI71_1_gth,scaffold_190_FYBD1LQ02H8GU1_1_gth,scaffold_190_FYBD1LQ02GBEHR_1_gth,scaffold_190_FYBD1LQ02G6QXC_1_gth	565853	565861	CTGACTCTTTGTTGTCCTGTTTCAATGATTGAGTAGGTCTCACTAT	GAGTAG	0	3	0	6		CAA	1	fwd	-4.34	-0.62	I	0.001	0	0.999	Phypa_142350	F20M13.130; CDP-diacylglycerol--inositol 3-phosphatidyltransferase
scaffold_190_PP004095354R_1_gth			714806	714814	TAGCTCTGCGGCTGAGTTTAGAGCGTTCGTGAGTAGCAGAGGGAGT	GAGTAG	0	5	0	0		CAG	NA	fwd	-6.8	-4.92	I	0.004	0	0.996	Phypa_142330	F3N23.27; leucine-rich repeat family protein [Arabidopsis thaliana]
[truncated: 3,851 more rows]
