# Supplementary material for: Identification and characterization of NAGNAG alternative splicing in the moss Physcomitrella patens
Source: BMC Plant Biol. 2010 Apr 28;10:76. doi: 10.1186/1471-2229-10-76 (PMC3095350; doi:10.1186/1471-2229-10-76)
Supplement: Additional file 3 — Perl script. The Perl script used for feature extraction. [file 1471-2229-10-76-S3.PERL]

#! /usr/bin/perl

my $input = shift;
open(IN, $input) or die "missing input file $input";

my $training_set = 0;
my $samplenum = 0;


while(defined($line = <IN>)){

   $samplenum++;
   $header = $line;
   chomp $line;
   @info = split("\t",$line);
   
   my @NAGNAGandcontext = split("",$info[3]);
   my @upstreamexonend = split("",$info[10]);

   my %ntcounts = countKmers($info[3],1);
   my $Ycontent = exists($ntcounts{"C"})||exists($ntcounts{"T"})?$ntcounts{"C"}+$ntcounts{"T"}:0;
   my $Ccontent = exists($ntcounts{"C"})?$ntcounts{"C"}:0;
   my $Tcontent = exists($ntcounts{"T"})?$ntcounts{"T"}:0;


   my $phase = -1;
   if(!($info[11] eq "NA")){
       $phase = $info[11];
   }

   if(($info[5]>0)&&($info[6]>0)){
      $numconfirmed++;
      my $coverage += $info[5]+$info[6];
      my $ratio = ($info[5]>$info[6])?($info[6]/$coverage):($info[5]/$coverage);
      if(($info[5]>=2)&&($info[6]>=2)&&($ratio>=0.1)){
         printf "$Ycontent,$Ccontent,$Tcontent,";
         printf "$info[13],$info[14],";
	 printposns(@NAGNAGandcontext);
         printf "$upstreamexonend[0],$upstreamexonend[1],$upstreamexonend[2],EI\n";
      }
   }
   elsif(($info[5]>0)&&($info[6]==0)){
      $Econs++;
      if($info[5]>=10){
         printf "$Ycontent,$Ccontent,$Tcontent,";
         printf "$info[13],$info[14],";
	 printposns(@NAGNAGandcontext);
         printf "$upstreamexonend[0],$upstreamexonend[1],$upstreamexonend[2],E\n";
      }
   }
   elsif(($info[5]==0)&&($info[6]>0)){
      $Icons++;
      if($info[6]>=10){
         printf "$Ycontent,$Ccontent,$Tcontent,";
         printf "$info[13],$info[14],";
	 printposns(@NAGNAGandcontext);
         printf "$upstreamexonend[0],$upstreamexonend[1],$upstreamexonend[2],I\n";
      }
   }
}
  

sub printposns(@){

  my @NAGNAGposns = @_;
  for(my $j=0;$j<30;$j++){
       printf "$NAGNAGposns[$j],";
  }
  printf "$NAGNAGposns[30],$NAGNAGposns[33],";
  printf "$NAGNAGposns[36],$NAGNAGposns[37],$NAGNAGposns[38],";
}

#######################################################

sub countKmers{

         my($dna,$K) = @_;

         my %Kmercounts;

         $dna =~ tr/acgt/ACGT/;

         for(my $i=0;$i<length($dna)-$K+1;$i++){
           $Kmercounts{substr($dna,$i,$K)}++;
         }
         #print %Kmercounts,"\n";
         return %Kmercounts;

}

#######################################################
