# Supplementary material for: Identification and characterization of NAGNAG alternative splicing in the moss Physcomitrella patens
Source: BMC Plant Biol. 2010 Apr 28;10:76. doi: 10.1186/1471-2229-10-76 (PMC3095350; doi:10.1186/1471-2229-10-76)
Supplement: Additional file 4 — Transcript support data. The transcript support data derived from the http://www.cosmoss.org database. [file 1471-2229-10-76-S4.CSV]

EST name	genomic start	genomic end	sequence [-30]<---NAGNAG--->[+10]	NAGNAG	EST_E	EST_I	454_E	454_I	EST supported	Last 3 bases of upstream exon	phase	transcript orientation	Splice site score - E	Splice site score - I	Label	P(EI)	P(E)	P(I)	gene name	gene desc	comment
scaffold_1_AW126670.1_1_gth	2891009	2891017	GTGATACGCAAATGCTGATGTTTGTATGTTTAGCAGATGCATTCTC	TAGCAG	0	2	0	2		AAG	NA	rev	-0.19	1.8	I	0.01	0.01	0.99	Phypa_63910	hypothetical protein [Dictyostelium discoideum]
scaffold_1_BJ156958.1_1_gth	2534384	2534392	TGAGGGTCGCTAATTATCAGTGGAATTTGGTAGAAGACCTGGGCAA	TAGAAG	0	1	1	6	x	GAG	NA	fwd	0.22	-0.7	I	0.01	0.99	0	Phypa_50627	T1P17.200; transcription initiation factor IIF alpha subunit (TFIIF-alpha) family protein [KO:K03138] [Arabidopsis thaliana]
scaffold_1_BJ158528.1_1_gth	3798212	3798220	GAATTGAATATTTGCTTGGATTGTTTTTTCCAGCAGGAAAGTGAAA	CAGCAG	0	1	1	0	x	AAG	NA	fwd	1.25	1.25	I	0.02	0.98	0	Phypa_111075	acireductone dioxygenase 1 [Bos taurus] sp|Q3ZBL1|MTND_BOVIN 1,2-dihydroxy-3-keto-5-methylthiopentene dioxygenase (Aci-reductone dioxygenase) (ARD) gb|AAI03236.1| Membrane-type 1 matrix metalloproteinase cytoplasmic tail binding protein-1 [Bos taurus]
scaffold_1_BJ158528.1_1_gth	3798949	3798957	ACGTTATGTCCAATGCGTGATGTGGCCTTACAGGAGGTATTGACTG	CAGGAG	1	0	0	0		GAG	0	fwd	2.19	-2.52	E	0	1	0	Phypa_111075	acireductone dioxygenase 1 [Bos taurus] sp|Q3ZBL1|MTND_BOVIN 1,2-dihydroxy-3-keto-5-methylthiopentene dioxygenase (Aci-reductone dioxygenase) (ARD) gb|AAI03236.1| Membrane-type 1 matrix metalloproteinase cytoplasmic tail binding protein-1 [Bos taurus]
scaffold_1_BJ177921.1_1_gth	2171187	2171195	GCTGAATCTTTATCTGGATTGTATGGAATACAGGAGGCCGAGGCGT	CAGGAG	3	0	6	0		CGG	NA	rev	-0.52	-4.68	E	0	1	0	Phypa_173828	Ethylene receptor 2 (PhETR2) [Pelargonium x hortorum]
scaffold_1_BJ180289.1_1_gth	702164	702172	GTAAGCATTGACAAGAGTGTGGTGTGTGTTGAGTAGAACGAAGGGA	GAGTAG	0	3	0	6		CAG	NA	fwd	-2.67	-0.01	I	0.29	0.04	0.68	Phypa_110865	unnamed protein product [Vitis vinifera]
scaffold_1_BJ184146.1_1_gth	2171187	2171195	GCTGAATCTTTATCTGGATTGTATGGAATACAGGAGGCCGAGGCGT	CAGGAG	3	0	6	0		TAG	NA	rev	-0.52	-4.68	E	0.01	0	0.99	Phypa_173828	Ethylene receptor 2 (PhETR2) [Pelargonium x hortorum]
scaffold_1_BJ196399.1_1_gth	544665	544673	TCAGGGAGTATCTGATCATGTTTCTCGTGACAGCAGCTCCTTTCGC	CAGCAG	0	1	0	1		GAG	NA	rev	-1.75	-1.99	I	0.44	0	0.55	EuGene_UTR_trim_ren_1_33_mRNA	F3M18.23 [Arabidopsis thaliana]
scaffold_1_BJ201741.1_1_gth	439451	439459	CATTTCTGAAAGTGCAAAATTTATTCACTGCAGGAGGATGTCCCAT	CAGGAG	2	0	0	0		GGT	NA	fwd	2.13	-3.59	E	0.01	0.99	0	EuGene_UTR_trim_ren_1_23_mRNA	#N/A
scaffold_1_BJ600815.1_1_gth	4815465	4815473	CTCAAACCTGTTAGCATTTATTTCCTGTTGCAGAAGCTGGTGGTTT	CAGAAG	8	0	4	1	x	AAG	NA	fwd	0.44	-4.21	E	0.06	0.01	0.93	Phypa_50218	T6B20.5; BTB/POZ domain-containing protein [Arabidopsis thaliana]
scaffold_1_BJ950052.1_1_gth	2809101	2809109	GGACCATAGTTGATGAATGTCCTGTTTCTTGAGCAGATGGACAAAG	GAGCAG	0	5	0	40		AAG	NA	rev	-1	3.68	I	0.13	0.86	0.01	Phypa_63900	F12A24.9; basic helix-loop-helix (bHLH) family protein [Arabidopsis thaliana]
scaffold_1_BJ959442.1_1_gth	2165270	2165278	ATAAATTGTACTAAAATTGCACCACATGTTCAGGAGATTGCATTTA	CAGGAG	1	0	2	0		CAG	NA	fwd	2.54	-1.21	E	0.06	0	0.94	Phypa_110926	Protein AIG1 [Arabidopsis thaliana]
scaffold_1_BJ960047.1_1_gth	2866886	2866894	GTCTCGCTACTTGGGCCAAGGGAGGAGTAACAGGAGCTCTTTTCGT	CAGGAG	0	1	0	0		ATT	NA	rev	-6.1	-9.6	I	0.01	0	0.99	Phypa_110724	60S ribosomal protein L35 [Euphorbia esula]
scaffold_1_BJ978487.1_1_gth	3431247	3431255	ATTCACGGTTGCTTGTCTGTGCGATGGCTGAAGCAGCTCCAGGATG	AAGCAG	0	3	0	0		GAG	NA	rev	-2.01	-1.27	I	0.02	0.98	0	Phypa_63969	F17H15.20; expressed protein [Arabidopsis thaliana]
scaffold_1_BU052570.1_1_gth	2568491	2568499	TCACTTTTCATGTATGTGGTGAATCTTGTCAAGCAGGTAGGAATTA	AAGCAG	0	2	0	1		GTC	2	fwd	-3	0.14	I	0.01	1	0	Phypa_63875	#N/A
scaffold_1_BY950996.1_1_gth	5100370	5100378	TGGTCTGAAGTGGTTACGTGATTATCCACAGAGCAGCTATGGCAGC	GAGCAG	0	6	0	3		CAG	NA	rev	-4.06	-1.79	I	0.3	0.7	0	Phypa_110754	hypothetical protein [Vitis vinifera]
scaffold_1_BY965638.1_1_gth	410942	410950	ATCCTTAATCAGTTCTTCATCTCCCTAATGCAGGAGCATACGTGGG	CAGGAG	5	0	2	0		CAG	NA	rev	2.42	-3.82	E	0	1	0	Phypa_110742	Putative glucan endo-1
scaffold_1_BY970135.1_1_gth	5354972	5354980	TCTTGGTATTTTTGCGGGATTCGAGAGAAAGAGGAGCTTGGAAGAA	GAGGAG	2	0	0	0		GAG	NA	fwd	-5.34	-7.6	E	0.01	0.99	0	Phypa_158504	T7M7.16; abscisic acid-insensitive 4 (ABI4) [Arabidopsis thaliana]
scaffold_1_BY986579.1_1_gth	1461112	1461120	ACTACGGCAATGTCGAAGTCCTCGTCTGTGGAGGAGCCGCATACGG	GAGGAG	2	0	0	0		GCT	NA	rev	-1.51	-3.41	E	0.24	0.76	0	Phypa_110746	#N/A
scaffold_1_CBAW2622.G1_1_gth	5132656	5132664	TTGCTAATACCTCCTCTTGTTTAATTTTTACAGGAGGTAGGTCTGG	CAGGAG	2	0	0	0		CAC	NA	rev	3.35	-2.15	E	0.02	0.98	0	Phypa_110944	crk2 CDPK-related kinase [Physcomitrella patens subsp. patens] gb|EDQ62037.1| crk2 CDPK-related kinase [Physcomitrella patens subsp. patens]
scaffold_1_CBAW2794.B1_1_gth	703622	703630	AGTCATGTCCTCATTGGTTCTGTTATGATGCAGGAGGGAGAGGATG	CAGGAG	3	0	1	1	x	GAG	NA	fwd	4.05	-1.9	E	0	0.01	0.99	Phypa_110865	unnamed protein product [Vitis vinifera]
scaffold_1_CBAX14083.G1_1_gth	3012229	3012237	TACGCTGACCTGCATTGTTGTGCAAATGTGTAGCAGGAACGACCGC	TAGCAG	0	1	0	0		CTG	NA	rev	2.08	2.9	I	0.03	0.97	0	Phypa_173852	F24M12.140; expressed protein [Arabidopsis thaliana]
scaffold_1_CBAX4295.G1_1_gth	2921485	2921493	TCACTCAGCAGCCCCGTCTTGATTGCACTTGAGTAGAGTGGGGTAC	GAGTAG	0	1	0	1		TCG	NA	fwd	-5.67	-2.29	I	0.05	0	0.95	Phypa_110753	Os09g0475700 [Oryza sativa (japonica cultivar-group)] dbj|BAD46374.1| protease II -like [Oryza sativa Japonica Group] dbj|BAF25375.1| Os09g0475700 [Oryza sativa (japonica cultivar-group)]
scaffold_1_CBAX6071.B1_1_gth	1029740	1029748	AATGTTTAAAAAATTACACTTTATTTAACGTAGGAGGTGGAGGAAT	TAGGAG	2	0	0	0		AAG	NA	fwd	1.04	-1.19	E	0.17	0	0.83	Phypa_111073	Senescence-associated protein DIN1 [Raphanus sativus]
scaffold_1_CBAX6462.G1_1_gth	5099089	5099097	CCACGTAATCCATAACAGTAGGGTTGTGTACAGGAGGAGTATGCAT	CAGGAG	1	0	4	0		ACA	NA	rev	-0.78	-3.72	E	0.3	0.7	0	Phypa_110754	hypothetical protein [Vitis vinifera]
scaffold_1_CBAX6643.B1_1_gth	2892902	2892910	TGGGTGTAATACAGCTGCCTGTTGCGTCTCAAGCAGGGAAGGCTCG	AAGCAG	0	7	0	9		TGC	NA	rev	-4.27	-0.43	I	0.93	0.02	0.05	Phypa_63910	hypothetical protein [Dictyostelium discoideum]
scaffold_1_CBAX7671.G1_1_gth	2785541	2785549	TTCCAGTTGCTGAAAATCCTTTAATTGTGTGAGCAGGGACGGTGCT	GAGCAG	0	9	0	6		TAG	NA	fwd	-3.75	1.75	I	0.04	0.97	0	Phypa_110887	unnamed protein product [Vitis vinifera]
scaffold_1_CBAX9646.B1_1_gth	2972030	2972038	TGTACAACTCTCGTGCGATTGGAGCTGCTGCAGGAGGAGGGGATAT	CAGGAG	2	0	1	0		AGG	0	rev	-0.45	-6.42	E	0.01	0	0.99	Phypa_62167	putative tyrosyl-tRNA synthetase [Oryza sativa (japonica cultivar-group)]
scaffold_1_CJ974803.1_1_gth	2180620	2180628	ACCGCTAAACGTGAGCGCCGTTTGCGCGTGCAGGAGCTAATTGCGA	CAGGAG	4	0	1	0		CAG	2	fwd	2.49	-3.68	E	0.22	0.1	0.69	Phypa_110805	F5K20.250; glyoxal oxidase-related [Arabidopsis thaliana]
scaffold_1_PP001004096F_1_gth	4499390	4499398	TGCACTGAAATAAACATGGGATTTTTGTTCGAGCAGATTTTGGACG	GAGCAG	0	3	0	2		GCG	NA	rev	-1.59	2.49	I	0.04	0	0.96	Phypa_110901	calmodulin-binding protein phosphatase [Physcomitrella patens]
scaffold_1_PP001018084F_1_gth	1573826	1573834	TGATATTGGGTCATGCCTTCTGTGTGTGCCCAGGAGTTTCGTGAGC	CAGGAG	5	0	8	0		CAG	NA	rev	2.38	-2.92	E	0.01	1	0	Phypa_111195	F10B6.27; expressed protein [Arabidopsis thaliana]
scaffold_1_PP004106261R_1_gth	203897	203905	TTTCTGATTCTGTTTGGTAATGGCATAATTCAGGAGCACAGAGAGG	CAGGAG	1	0	2	0		TGG	0	rev	1.31	-4.04	E	0	1	0	Phypa_110752	Os02g0100700 [Oryza sativa (japonica cultivar-group)] dbj|BAD08180.1| unknown protein [Oryza sativa Japonica Group] dbj|BAF07497.1| Os02g0100700 [Oryza sativa (japonica cultivar-group)]
scaffold_1_PP015003115R_1_gth	1019906	1019914	TCAACAGTTAATCCGGTTGTTTCATAATTTCAGGAGAAATCAGGTC	CAGGAG	4	0	3	0		CAG	NA	fwd	1.85	-3.06	E	0.11	0.89	0	EuGene_UTR_trim_ren_1_64_mRNA	histone acetyltransferase [Physcomitrella patens subsp. patens] gb|EDQ83556.1| histone acetyltransferase [Physcomitrella patens subsp. patens]
scaffold_1_PP015018156R_1_gth	5124182	5124190	AGCTCACGCCGTAAGTCTTTTGAGTACTTTCAGGAGATGGGATTGG	CAGGAG	2	0	1	0		AAA	NA	rev	-1.75	-5.98	E	0.05	0	0.95	Phypa_111234	T20E23.130; calcium-dependent protein kinase
scaffold_1_PP015019142R_1_gth	5083907	5083915	TGGAGAAAATGAAGGACGCTTTGGTGGTCAAAGGAGACGGCATGAA	AAGGAG	1	0	0	0		GGG	NA	rev	-3.04	-4.87	E	0.01	0	0.98	Phypa_173873	F9O13.11; expressed protein [Arabidopsis thaliana]
scaffold_1_PP015034113R_1_gth	2640393	2640401	TACACGGACAAGTAACCCCGATGTGGTCATCAGAAGTGTGCAGGAT	CAGAAG	1	0	2	0		AAG	NA	rev	-2.14	-3.96	E	0.02	0.31	0.67	Phypa_53616	F23E13.50; no apical meristem (NAM) family protein [Arabidopsis thaliana]
scaffold_1_PP020005313R_1_gth	704487	704495	TCTCTGATTCTGTTTGGTAATGGCACGATTCAGGAGCACAGAGAGG	CAGGAG	2	0	2	0		TGG	0	fwd	0.17	-4.97	E	0.01	0.99	0	Phypa_110865	unnamed protein product [Vitis vinifera]
scaffold_1_PP020015223R_1_gth	3082898	3082906	TCGGCGTTGGGCACGCATGCGCCAGTCCCCGAGAAGGACTACACAG	GAGAAG	1	0	0	0		GAT	NA	rev	-8.13	-6.91	E	0.1	0.82	0.07	Phypa_62169	F4I18.6; plasma membrane intrinsic protein 1B (PIP1B) / aquaporin PIP1.2 (PIP1.2) / transmembrane protein A (TMPA) [Arabidopsis thaliana]
scaffold_1_PP020017304R_1_gth	1179541	1179549	TGAATGTGATTTTTCTAATTTCTGCATTAACAGGAGGCTTCTTTCA	CAGGAG	1	0	1	0		ATG	NA	fwd	1.14	-3.37	E	0.01	0.99	0	Phypa_63722	T8L23.7; membrane bound O-acyl transferase (MBOAT) family protein [Arabidopsis thaliana]
scaffold_1_PP020017304R_1_gth	1179813	1179821	CAACATTTTGACATTTTGCTTCTGATGGTTGAGCAGATGGCAAGCT	GAGCAG	0	1	0	2		CAA	0	fwd	-0.1	4.05	I	0.15	0.84	0.02	Phypa_63722	T8L23.7; membrane bound O-acyl transferase (MBOAT) family protein [Arabidopsis thaliana]
scaffold_1_PP020019347R_1_gth	963556	963564	ATGTGACAAAGGCTAACGGTGGGTTACTTCGAGCAGAAACGGATCT	GAGCAG	0	8	0	0		CCG	2	rev	-3.88	-1.49	I	0.06	0.94	0	Phypa_63706	unnamed protein product [Ostreococcus tauri]
scaffold_1_PP020028240R_1_gth	1223143	1223151	GTGATGATACATGGTGCATGTATACCCTTGCAGGAGCATGAGAGGG	CAGGAG	2	0	5	0		TCG	1	fwd	1.13	-6	E	0.02	0.98	0.01	Phypa_63726	protein kinase
scaffold_1_PPLS030D23.AB1_1_gth	2203651	2203659	AATGCTGATTAATGAACTGTTTGATTGTTCCAGGAGCGGCATGCAG	CAGGAG	3	0	3	0		GAG	NA	rev	3.85	-1.74	E	0	0	0.99	Phypa_27706	contains ESTs D22340(C10768)
scaffold_1_PPLS030D23.AB1_1_gth	2203172	2203180	GGAGAAGTTGGTCTCATTTTGTAACTTTGTGAGCAGGTGAGGCAGA	GAGCAG	0	2	0	0		AAG	NA	rev	-3.14	2.1	I	0.01	0.99	0	Phypa_27706	contains ESTs D22340(C10768)
scaffold_1_PPLS067P19.AB1_1_gth	2892902	2892910	TGGGTGTAATACAGCTGCCTGTTGCGTCTCAAGCAGGGAAGGCTCG	AAGCAG	0	7	0	9		TAG	NA	rev	-4.27	-0.43	I	0.04	0.09	0.87	Phypa_63910	hypothetical protein [Dictyostelium discoideum]
scaffold_10_BJ158579.1_1_gth	333076	333084	GTCACCACTGATTGCTGTCATCTTAAATCACAGAAGCTCCTGAAAT	CAGAAG	1	0	3	1	x	ATC	NA	fwd	-0.51	-4.27	E	0.01	0.99	0	Phypa_114508	T12B11.3; expressed protein [Arabidopsis thaliana]
scaffold_10_BJ181921.1_1_gth	3082586	3082594	GAGTTGTGACCGTCTTTCTGTTCTGTTTCGTAGGAGGAGCATACTG	TAGGAG	1	0	1	0		CAG	NA	rev	1.53	-2.16	E	0	1	0	Phypa_66475	Myh10; myosin heavy chain 10
scaffold_10_BJ200553.1_1_gth	348520	348528	GTGTATGACAGGAATTTTTGAAATTTGTTTTAGTAGTGTGTGCAGG	TAGTAG	0	3	0	4		CTG	NA	rev	-5.08	-4.28	I	0.01	0.99	0	Phypa_159163	hypothetical protein [Vitis vinifera]
scaffold_10_BJ203539.1_1_gth	2551321	2551329	TGCCTCCATTCCGGGGCTTTATGATTGGTGTAGCAGATTGCTCAAG	TAGCAG	0	1	0	0		GAG	NA	rev	-2.01	-0.39	I	0	0	1	Phypa_159214	MUF9.5; expressed protein [Arabidopsis thaliana]
scaffold_10_BJ579550.1_1_gth	850636	850644	ATGATTCTTAATTTACACCTTGGTGCGCTGAAGTAGGTGAGAGATC	AAGTAG	0	4	0	5		GAG	NA	rev	-2.67	0.4	I	0.78	0.07	0.15	Phypa_66306	#N/A
scaffold_10_BJ586235.1_1_gth	433180	433188	TCAGCCATGTTCTCATGCTTCATTGGTTTGCAGGAGTTCTTGCGCC	CAGGAG	1	0	4	0		AAG	0	fwd	1.78	-4.36	E	0.89	0.06	0.05	Phypa_114429	Phosphoribosylaminoimidazole-succinocarboxamide synthase
scaffold_10_BJ593141.1_1_gth	2289506	2289514	ATTTTTTCTCTAACTCAGTTATAATTCTCTTAGCAGGCCCATGGAG	TAGCAG	0	4	0	3		TAG	NA	fwd	-3.16	0.32	I	0.19	0.81	0	Phypa_114467	K19M22.17; FtsH protease
scaffold_10_BY962960.1_1_gth	348520	348528	GTGTATGACAGGAATTTTTGAAATTTGTTTTAGTAGTGTGTGCAGG	TAGTAG	0	3	0	4		ATG	NA	rev	-5.08	-4.28	I	0.16	0.01	0.84	Phypa_159163	hypothetical protein [Vitis vinifera]
scaffold_10_CBAW1407.B1_1_gth	2286706	2286714	GTCTCAAACGAGCGATAATTGTGTTTTTATCAGGAGCTGGATGGAT	CAGGAG	3	0	4	0		ACA	0	fwd	2.12	-2.75	E	0.05	0.95	0	Phypa_114467	K19M22.17; FtsH protease
scaffold_10_CBAX13946.G1_1_gth	1902124	1902132	CTCTCCCTTCAAATGTTTATTTTGGATCTGCAGGAGACAAGCCTTT	CAGGAG	9	0	2	0		CAG	2	rev	2.96	-4.03	E	0.01	0.99	0	Phypa_114497	F11A6.12; 6-phosphogluconate dehydrogenase NAD-binding domain-containing protein [Arabidopsis thaliana]
scaffold_10_CBAX1727.B1_1_gth	1373214	1373222	GAAACACGTTGTCTTAGAAGAGAGTGGTTTGAGCAGATGGCTTGGA	GAGCAG	0	1	0	4		AGG	NA	rev	-7.79	-2.16	I	0.01	0	0.99	Phypa_66343	F15F15.120; putative cytidine deaminase - like [Arabidopsis thaliana]
scaffold_10_PP001057032R_1_gth	46136	46144	TATCACTCTAAAGTACTATTTTGTGTGTTTAAGCAGCTTCAGGTGG	AAGCAG	0	1	1	15	x	AAG	NA	fwd	-0.38	1.95	I	0.01	0.99	0	Phypa_66246	MNJ7.28; hypothetical protein [Arabidopsis thaliana]
scaffold_10_PP004106003R_1_gth	672550	672558	TCTCAATTAATTTTGTGGATATTGATGGTGCAGAAGGTAGAGGATA	CAGAAG	1	0	0	0		CCA	NA	fwd	2.31	-1.84	E	0.98	0.01	0.02	Phypa_175027	T4P13.28; glycosyl transferase family 8 protein [Arabidopsis thaliana]
scaffold_10_PP015017120R_1_gth	2901650	2901658	GGTGAATAATGTTTTGTTCAGCCTGAGGAGAAGGAGTTGATCAAGA	AAGGAG	0	1	0	0		GAG	NA	fwd	-4.21	-6.52	I	0.01	0.99	0	Phypa_66462	F9G14.180; 60S ribosomal protein L4/L1 (RPL4D) [KO:K02930] [Arabidopsis thaliana]
scaffold_10_PP015045157R_1_gth	1448830	1448838	CATCCACATGATCATATTGGGTTATTCTTGCAGGAGGAGGAGAGAT	CAGGAG	1	0	10	0		TAG	NA	rev	0.88	-5.22	E	0.2	0.78	0.01	Phypa_114628	T27G7.17; cysteine desulfurase
scaffold_10_PP015071313R_1_gth	1786481	1786489	ATGGAAAAATGTACACCACTTAACTTTCAACAGAAGGGGCAGATGT	CAGAAG	1	0	1	0		TCC	NA	rev	-1.74	-4.56	E	0.01	0.99	0	Phypa_114516	F15D2.37; exonuclease
scaffold_10_PP020006327R_1_gth	1130906	1130914	TGAATACTTTTACTTGTTGTTAATGTATCGCAGAAGTTTTGCAATT	CAGAAG	1	0	0	0		ACC	NA	fwd	0.58	-4.35	E	0.03	0.97	0	Phypa_159193	T4O12.22; expressed protein [Arabidopsis thaliana]
scaffold_10_PP020008314R_1_gth	2010236	2010244	CTCAACGTTGCGCCACTGCTACATTTTTGACAGGAGGAAGAGCACG	CAGGAG	3	0	4	0		CAG	0	fwd	1.96	-2.11	E	0.06	0.94	0	Phypa_66399	T5K18.130; expressed protein [Arabidopsis thaliana]
scaffold_10_PP020008314R_1_gth	2009005	2009013	CACTTCTCTGATTATACACACCTTTTCGCATAGCAGGTAGTGGCAA	TAGCAG	0	3	0	6		CGG	0	fwd	-1.62	1.83	I	0.03	0	0.97	Phypa_66399	T5K18.130; expressed protein [Arabidopsis thaliana]
scaffold_10_PP020023381R_1_gth	339933	339941	ACTAAATTTGATGCTTTGCTACAAGTTTGGCAGGAGAAAGACGGAT	CAGGAG	1	0	0	0		AAG	NA	rev	1.27	-4.08	E	0	1	0	Phypa_66263	hypothetical protein [Dictyostelium discoideum]
scaffold_10_PP020042238R_1_gth	972042	972050	CGCATTAACAAGGTTAGTTCTTAACCTCCTAAGCAGGCAAGGACGT	AAGCAG	0	1	0	0		GAG	2	rev	-5.17	-1.64	I	0	1	0	Phypa_159190	hypothetical protein TTHERM_01085640 [Tetrahymena thermophila SB210] gb|EAR82733.1| hypothetical protein TTHERM_01085640 [Tetrahymena thermophila SB210]
scaffold_10_PP020060084R_1_gth	2888536	2888544	ATTGTGATACTCGGGTTGATACTTGGGGTGAAGGAGGTTGAGGTCT	AAGGAG	1	0	0	0		CTG	NA	fwd	-2.85	-3.42	E	0.27	0.65	0.08	Phypa_20483	F6I7.17; ATP-binding region
scaffold_10_PP020066238R_1_gth	1873085	1873093	CGATTTTACTCACGTATAATATACAATGCTGAGCAGATACAGGGCC	GAGCAG	0	1	0	0		AAG	NA	fwd	-4.73	-0.15	I	0	1	0	Phypa_104615	F28J15.18; Ras-related GTP-binding family protein [Arabidopsis thaliana]
scaffold_10_PPLS040D13.AB1_1_gth	2414138	2414146	AGATTTCAGTATTTGGGTTTTATTTTTGGTTAGCAGGTGAAATTCA	TAGCAG	0	5	0	1		GAG	0	rev	-2.72	-0.15	I	0.7	0.01	0.29	Phypa_114640	T7F6.26; tetratricopeptide repeat (TPR)-containing protein [Arabidopsis thaliana]
scaffold_10_PPLS073D03.AB1_1_gth	2121234	2121242	ATAAAAACGCCTGCTCATCCTATTGTGATTCAGGAGCTGTCCCGAA	CAGGAG	2	0	22	1	x	ACA	NA	rev	1.25	-3.67	E	0.01	0.99	0	Phypa_114358	K20I9.9; two-component responsive regulator family protein / response regulator family protein [Arabidopsis thaliana]
scaffold_100_BJ171985.1_1_gth	201761	201769	ACTTGTCATCTGCTACCATTGTTATTGCAACAGGAGGAAAGGCATT	CAGGAG	2	0	2	0		CAG	1	rev	1.52	-3.6	E	0	1	0	Phypa_132978	F2G19.2; mitochondrial elongation factor
scaffold_100_BJ177980.1_1_gth	1375226	1375234	GTTGAGAAGCTTTCATATCTATGTTTTGATTAGCAGATCCATTCGC	TAGCAG	0	3	0	0		CAG	2	rev	-0.85	1.42	I	0.01	0.99	0	Phypa_165987	#N/A
scaffold_100_BJ204466.1_1_gth	501437	501445	CTTATTCACTTGATGACTGTTGACATTGTTCAGGAGGAGCTTGTGG	CAGGAG	2	0	4	0		GCG	NA	fwd	1.24	-2.74	E	0	1	0	Phypa_165954	F1M20.15; geranylgeranyl reductase [Arabidopsis thaliana]
scaffold_100_BJ204466.1_1_gth	501934	501942	CATTACTTGACAGATTAGTCCGTGTTTTCACAGGAGGAACGTTTTG	CAGGAG	3	0	1	0		CAG	NA	fwd	-0.19	-3.84	E	0.01	0.99	0	Phypa_165954	F1M20.15; geranylgeranyl reductase [Arabidopsis thaliana]
scaffold_100_BJ949558.1_1_gth	1348374	1348382	AACAAGTCCCTGACATTCCCTTTTGTATGGCAGAAGAAAATTGGAG	CAGAAG	3	0	3	1	x	GAG	NA	fwd	2.21	-1.51	E	0.01	0.99	0	EuGene_UTR_trim_ren_100_122_mRNA	unnamed protein product [Vitis vinifera]
scaffold_100_BQ039545.1_1_gth	1002538	1002546	AACTGGAGCATGTTTCTGCAACTATCCATGCAGGAGATTTCTTTCA	CAGGAG	2	0	8	0		GCG	NA	rev	0.49	-5.2	E	0.44	0.39	0.17	Phypa_133026	putative alpha-amylase [Oryza sativa (japonica cultivar-group)]
scaffold_100_BY948585.1_1_gth	596608	596616	ATTAAGAGTTTCGAGCCTTGTGGTGGTGGTGAGCAGGGAGTTTGTG	GAGCAG	0	2	0	0		ACG	NA	rev	-4.72	0.11	I	0.03	0.97	0	EuGene_UTR_trim_ren_100_67_mRNA	hypothetical protein [Vitis vinifera]
scaffold_100_BY958177.1_1_gth	569615	569623	CAATATTTCTAAGTTGTGACCTTTTCCACCTAGCAGAGTGTGTATG	TAGCAG	0	2	0	0		GAG	0	fwd	-1.41	1	I	0.55	0.01	0.44	Phypa_165962	F13C5.210; pleckstrin homology (PH) domain-containing protein / lipid-binding START domain-containing protein [Arabidopsis thaliana]
scaffold_100_CBAW1726.B1_1_gth	184329	184337	AGTTGGATGTACTAAGGTTATCTTGATATGCAGGAGGACAAGGTTG	CAGGAG	2	0	6	0		CCT	0	fwd	2.83	-2.05	E	0	1	0	Phypa_186985	Villin-2 [Arabidopsis thaliana]
scaffold_100_CJ972034.1_1_gth	679227	679235	TCTGTTCTTGTCTAACCTTTTTCACTCCACCAGGAGCAGCTCTGAG	CAGGAG	2	0	0	0		AAG	NA	rev	-0.06	-4.37	E	0.28	0.68	0.04	Phypa_49839	#N/A
scaffold_100_PP004072369R_1_gth	580789	580797	GATAATTCGGTAGCATGGTCGCAGGTGTTCCAGGAGCACGAGTCAT	CAGGAG	1	0	0	0		CAG	NA	fwd	-2.37	-6.85	E	0.01	0.99	0	Phypa_133099	T22N4.3; protein transport protein SEC13 family protein / WD-40 repeat family protein [Arabidopsis thaliana]
scaffold_100_PP015044298R_1_gth	1297556	1297564	CTTCTTACTACTCATTTCCTGTTGATTTTTCAGAAGTCCATACCGG	CAGAAG	9	0	16	0		AAG	NA	fwd	2.92	-0.48	E	0.02	0.98	0	Phypa_165983	K6A12.6; expressed protein [Arabidopsis thaliana]
scaffold_100_PP020005093R_1_gth	401970	401978	AGAGAGCAGGGAAGCCTGGAGGATGAGGTGTAGGAGTGCTACATTT	TAGGAG	0	1	0	0		CGT	NA	fwd	-6.51	-10.14	I	0.03	0.02	0.95	Phypa_82024	#N/A
scaffold_100_PP020055229R_1_gth	1365500	1365508	AGTTTTACTTGCTACTTGTGTTTGGAAGAACAGAAGCCTGATTTCG	CAGAAG	1	0	0	0		GAG	NA	fwd	-0.32	-5.01	E	0.07	0.08	0.85	Phypa_82129	T12C22.20; FF domain-containing protein / WW domain-containing protein [Arabidopsis thaliana]
scaffold_100_PP020072268R_1_gth	368307	368315	ACTACTGAAAACATTTCAAATGTCTTAACGAAGTAGGGGGGACCAT	AAGTAG	0	1	0	0		AAG	NA	fwd	-3.34	-1.42	I	0	1	0	Phypa_82022	T10O8.160; expressed protein [Arabidopsis thaliana]
scaffold_100_PP020072268R_1_gth	369028	369036	CATTATGGTCTCATCAGTATTGGGGTATTGGAGCAGGTAACAACTG	GAGCAG	0	1	0	2		GAG	NA	fwd	-2.78	0.52	I	0.01	0.99	0	Phypa_82022	T10O8.160; expressed protein [Arabidopsis thaliana]
scaffold_100_PP030002043R_1_gth	1239154	1239162	TGACTCACTTTGAGCCTCTTGGATCTTCTACAGAAGAAGAGTGGTG	CAGAAG	1	0	0	0		CAG	NA	rev	0.74	-4.14	E	0.01	1	0	Phypa_82113	UDP-N-acetylglucosamine 1-carboxyvinyltransferase (Enoylpyruvate transferase) (UDP-N-acetylglucosamine enolpyruvyl transferase) (EPT) [Nostoc sp. PCC 7120]
scaffold_101_BJ179708.1_1_gth	800407	800415	CACACTCACCTTGCGATGCCATTCATGGGCCAGGAGACTTGCGATG	CAGGAG	1	0	1	0		CAG	NA	fwd	0.24	-4.56	E	0.28	0.01	0.71	Phypa_133247	unknown [Picea sitchensis]
scaffold_101_BJ180053.1_1_gth	474051	474059	TCGAGGTTGCCGTGTGTGTGTGTGCATGTTGAGCAGGTGTGAGAGT	GAGCAG	0	131	0	17		CAG	NA	fwd	-4.14	0.38	EI	0.03	0.97	0	EuGene_UTR_trim_ren_101_47_mRNA	PsbY photosystem II polypeptide [Physcomitrella patens subsp. patens] gb|EDQ66856.1| PsbY photosystem II polypeptide [Physcomitrella patens subsp. patens]
scaffold_101_BY988252.1_1_gth	746556	746564	GGGGCTTGTTTTTTGAACATTCCTTTTCGAAAGCAGATTACGGCGT	AAGCAG	0	6	0	3		CTG	NA	rev	-3.46	-0.31	I	0.14	0.86	0	Phypa_187119	T29H11.60; endonuclease/exonuclease/phosphatase family protein [Arabidopsis thaliana]
scaffold_101_CBAX12491.B1_1_gth	127683	127691	ATGCTGGTTGCTGAAATTGGGAATCTTGGTGAGCAGACGGCGATTG	GAGCAG	0	4	0	2		CAG	0	fwd	-3.19	-0.02	I	0.46	0.01	0.53	Phypa_110047	Sugar transport protein 13 (Hexose transporter 13) (Multicopy suppressor of snf4 deficiency protein 1) [no tax name]
scaffold_101_CBAX3964.B1_1_gth	381909	381917	TGTTAAGCTCCACCGTGTGATGGGTGGGTGCAGAAGTTCACGCCGC	CAGAAG	1	0	4	0		CAG	2	rev	1.07	-4.62	E	0.14	0	0.86	Phypa_166012	TPR repeats-like protein [Taiwania cryptomerioides]
scaffold_101_CJ971706.1_1_gth	1388861	1388869	GTAAACGTGTGTTGTGGGCATGTGGACATAAAGCAGACATGGTGGC	AAGCAG	1	5	0	5	x	TAG	2	rev	-3.31	-1.85	EI	0	1	0	Phypa_133154	F10N7.70; galactosyltransferase family protein [Arabidopsis thaliana]
scaffold_101_CJ971841.1_1_gth	358755	358763	TCATTGAATTTTTGCTCATGGTAACATGTGAAGCAGTTGGGAGAAC	AAGCAG	0	3	0	0		GAG	NA	fwd	-1.94	0.25	I	0.04	0.96	0	Phypa_187089	MMN10.21; expressed protein [Arabidopsis thaliana]
scaffold_101_PP004078356R_1_gth	917470	917478	TTGGTATTTACGAACGTTTCTTTACATCGTCAGGAGGTTGTAGTAG	CAGGAG	1	0	1	0		CCG	NA	fwd	-0.53	-2.59	E	0.87	0.07	0.06	Phypa_82234	hypothetical protein [Cyanidioschyzon merolae]
scaffold_101_PP015013365R_1_gth	412546	412554	GTAGGCCACCGAAGGCTAAACCTGAAGCTGCAGAAGAGGTGGAAGT	CAGAAG	1	0	0	0		CAG	NA	rev	-3.48	-7.74	E	0.15	0.04	0.81	Phypa_133109	F6D8.37; formamidopyrimidine-DNA glycolase family protein / mutM
scaffold_101_PP015015096R_1_gth	498480	498488	TGTAATGAATCGCGATGTTTACAACATGATTAGAAGCAACCTTCGA	TAGAAG	1	0	0	0		GAG	NA	fwd	-1.83	-2.92	E	0.61	0.03	0.37	Phypa_166017	F3L24.8; KOW domain-containing transcription factor family protein [Arabidopsis thaliana]
scaffold_101_PP015025004R_1_gth	455297	455305	GCCGTAATACCACCTTTTTTCTGCTGCTGCCAGCAGGGTCCAGGGA	CAGCAG	0	4	0	6		CAG	NA	fwd	-0.37	0.14	I	0.28	0.68	0.04	Phypa_166015	mucin-associated surface protein (MASP)
scaffold_101_PP020008175R_1_gth	922615	922623	TTGTGATTTTTTGAAGTCTTGTGGATTGCACAGGAGGTTACGAGAA	CAGGAG	1	0	3	0		TTT	NA	fwd	1.5	-3.19	E	0.01	1	0	EuGene_UTR_trim_ren_101_94_mRNA	#N/A
scaffold_101_PP020027236R_1_gth	1041995	1042003	CTAATCATGTTTTTTTCTTTTAACACTAATCAGGAGTAACGCTGGA	CAGGAG	4	0	0	0		TAG	NA	rev	0.55	-4.64	E	0.03	0.98	0	Phypa_133201	unnamed protein product [Vitis vinifera]
scaffold_101_PPLS034L04.AB1_1_gth	1295400	1295408	GTACCTGAAACGACAATTTACTTGGTTTCACAGGAGGTGGACAGAA	CAGGAG	0	1	3	0	x	TGA	NA	fwd	1.31	-2.93	I	0.02	0.98	0	Phypa_133264	T2K12.12; NADH dehydrogenase family [Arabidopsis thaliana]
scaffold_102_BJ189927.1_1_gth	253544	253552	ATTTGATGAGGGGAATGGTGGTATGTTTTTCAGGAGCACAGCCTGT	CAGGAG	6	0	0	0		CAG	NA	rev	2.67	-3.46	E	0	1	0	EuGene_UTR_trim_ren_102_16_mRNA	#N/A
scaffold_102_BJ202024.1_1_gth	871619	871627	AATACTTGCATGTCCGTTTTTTTCTTTTTCTAGCAGGATTGGAGGT	TAGCAG	0	2	0	3		TAG	NA	fwd	-0.57	1.78	I	0.84	0.01	0.15	Phypa_133395	F7H1.11; zinc finger protein-related [Arabidopsis thaliana]
scaffold_102_BJ580569.1_1_gth	100330	100338	CATGTAGTAACCTGTTTATGATTGCCTTTGCAGGAGCCAAGAAGGC	CAGGAG	3	0	15	0		AAG	NA	rev	2.84	-3.54	E	0.01	0.99	0	Phypa_133347	K1F13.21; expressed protein [Arabidopsis thaliana]
scaffold_102_BJ601873.1_1_gth	1198503	1198511	GTCTTGGTTGTTGGTAATTGTGGCTCGGGAAAGCAGGTTGTGTACG	AAGCAG	0	3	0	2		GAG	0	rev	-3.81	0.25	I	0.27	0.01	0.72	Phypa_166114	MLN21.20; (S)-2-hydroxy-acid oxidase
scaffold_102_BJ959468.1_1_gth	966805	966813	AATGTTTCCTATTTGATATAGTGTTCTTGAGAGCAGGTTTTACCAT	GAGCAG	0	1	0	1		GAA	NA	fwd	-3.1	1	I	0.01	0.99	0	EuGene_UTR_trim_ren_102_69_mRNA	#N/A
scaffold_102_BY967764.1_1_gth	585791	585799	AGTGGATCTCACATAAAATTGCATTGTCTGCAGAAGGTCTGTTACA	CAGAAG	6	0	0	0		AAG	NA	rev	-0.01	-3.39	E	0.07	0.04	0.89	Phypa_166086	#N/A
scaffold_102_CBAX6816.B1_1_gth	908741	908749	CACTGAATGTTAAAGATTGTTGATTTTTCACAGAAGGGGGAGGAAG	CAGAAG	9	0	15	0		CAG	NA	rev	1.7	-1.09	E	0.34	0.03	0.63	Phypa_214589	#N/A
scaffold_102_CJ972228.1_1_gth	103004	103012	TGATGTGACACGTGGATGGGCGGTGGTATCCAGGAGGGAAAGCTTT	CAGGAG	5	0	6	0		GAG	NA	rev	2.08	-1.68	E	0.03	0.97	0	Phypa_133347	K1F13.21; expressed protein [Arabidopsis thaliana]
scaffold_102_PP004069324R_2_gth	315698	315706	ATTTGATGAGGGGAATGGTGGTATGTTTTTCAGGAGCACAGCCTGT	CAGGAG	3	0	0	0		CAG	0	fwd	2.67	-3.46	E	0.01	0.01	0.98	Phypa_133364	F11A3.11; tyrosine decarboxylase
scaffold_102_PP004095107R_2_gth	375642	375650	TTTGATGAGGGGGAATGGTGGTATGTTTTTCAGGAGCACAGCCTGT	CAGGAG	6	0	0	0		CAG	0	fwd	2.32	-3.29	E	0	0	1	Phypa_187201	F11A3.11; tyrosine decarboxylase
scaffold_102_PP015014064R_1_gth	585791	585799	AGTGGATCTCACATAAAATTGCATTGTCTGCAGAAGGTCTGTTACA	CAGAAG	6	0	0	0		ATG	NA	rev	-0.01	-3.39	E	0.02	0.95	0.03	Phypa_166086	#N/A
scaffold_102_PP020031273R_1_gth	431650	431658	GAGTGGAATGCTTAATCGATCTTTATTCTGCAGGAGTACGGGATGT	CAGGAG	1	0	0	0		CAG	0	rev	1.43	-5.49	E	0.03	0	0.97	Phypa_187205	F11A3.11; tyrosine decarboxylase
scaffold_102_PP020031321R_1_gth	659073	659081	GATTTTTTTTTTTTTTTTTTTTTTTTTTCCCAGGAGATTCGAGTGG	CAGGAG	3	0	3	0		CAG	NA	rev	0.61	-3.65	E	0.5	0	0.5	Phypa_133341	MEC18.13; S1 RNA-binding domain-containing protein [Arabidopsis thaliana]
scaffold_103_BJ158898.1_1_gth	1106212	1106220	TGATCACACGCGACGATGCAATTTGCCAACTAGCAGGAACTGGAGA	TAGCAG	0	3	0	5		AAG	NA	fwd	-3.64	-0.47	I	0	0	1	Phypa_133404	F22I13.140; phosphoglycerate/bisphosphoglycerate mutase family protein [Arabidopsis thaliana]
scaffold_103_BU052211.1_1_gth	753334	753342	TGTGGCATCTGGCAAGTGTGGTGTCCGTTCTAGAAGGCAGCTATGG	TAGAAG	0	1	0	0		ACG	NA	rev	-2.01	-2.4	I	0	0	1	Phypa_214634	unknown [Picea sitchensis]
scaffold_103_BY984563.1_1_gth	1106125	1106133	TAATTATTTTCTAAAATTCTAAAAGCCCTACAGTAGGTTCACAGGC	CAGTAG	2	0	1	0		AAG	NA	fwd	-2.19	-2.18	E	0.14	0.86	0	Phypa_133404	F22I13.140; phosphoglycerate/bisphosphoglycerate mutase family protein [Arabidopsis thaliana]
scaffold_103_PP020016340R_1_gth	1115680	1115688	GCGTATCTAATAGTAGTTGTGGGGCTGTTTGAGAAGGACCCTAACA	GAGAAG	0	2	0	1		AAG	NA	fwd	-1.6	-0.24	I	0.4	0.01	0.6	Phypa_187310	F18E5.140; transducin family protein / WD-40 repeat family protein [Arabidopsis thaliana]
scaffold_103_PP020040274R_1_gth	278400	278408	TTTGTCTTCATAATTAGCGATCTGTGCGATGAGCAGTTGAGCTGCC	GAGCAG	0	3	0	0		ATG	NA	rev	-3.21	1.35	I	0.91	0.02	0.07	Phypa_166126	MEB5.8; expressed protein [Arabidopsis thaliana]
scaffold_104_BJ156874.1_1_gth	1331896	1331904	TGTTCACAGAGAGTTTTTTCCTGGTGTTGCAAGCAGAGCTGCATCG	AAGCAG	0	1	0	0		TTG	UTR exon	fwd	-3.57	-0.96	I	0.45	0.02	0.53	Phypa_166201	MXC20.3; hypothetical protein [Arabidopsis thaliana]
scaffold_104_BJ156874.1_1_gth	1332394	1332402	CATGAGGATCTAACTAGGGCAACTTCTTGTGAGCAGAGAAACAACA	GAGCAG	0	1	0	0		CAG	0	fwd	-4.19	0.77	I	0.02	0.98	0	Phypa_166201	MXC20.3; hypothetical protein [Arabidopsis thaliana]
scaffold_104_BJ182241.1_1_gth	302243	302251	TTTTAAAATTTTAATCGCTGGGTTTATTTGCAGTAGGGTGTTGCCG	CAGTAG	1	1	1	0	x	CAG	NA	fwd	0.41	-1.14	EI	0.05	0.94	0.01	Phypa_166162	unnamed protein product [Vitis vinifera]
scaffold_104_BJ581383.1_1_gth	1010560	1010568	ACATCATGAAAAACTATTTGTGTTGCTTTGGAGCAGAACTGTGAAG	GAGCAG	0	1	0	0		TGG	NA	fwd	-3.27	-0.41	I	0.01	0.99	0	Phypa_214732	Os05g0185700 [Oryza sativa (japonica cultivar-group)] gb|AAU90150.1| unknown protein [Oryza sativa (japonica cultivar-group)] dbj|BAF16742.1| Os05g0185700 [Oryza sativa (japonica cultivar-group)]
scaffold_104_BJ590958.1_1_gth	695943	695951	GAATCGCAATTAATGAATTGTAAACATATGGAGCAGGTTTGAGCAA	GAGCAG	0	1	0	5		GAT	1	rev	-2.71	2.68	I	0.55	0.44	0	Phypa_166175	T14P1.20; expressed protein [Arabidopsis thaliana]
scaffold_104_BJ948922.1_1_gth	508050	508058	CTTGGCCATTGCTTAACAATATTAACTTCTGAGCAGGAACACTCAC	GAGCAG	0	1	0	5		CCG	NA	rev	-4	1.21	I	0.07	0.92	0	Phypa_166166	#N/A
scaffold_104_BY964615.1_1_gth	930279	930287	TACTTTCCTGATCGTCCTTTATTTCACATGCAGGAGATTGCAAAAG	CAGGAG	2	0	4	0		ATG	0	fwd	1.98	-2.97	E	0	1	0	Phypa_187389	T6C23.12; expressed protein [Arabidopsis thaliana]
scaffold_104_CBAX474.G2_1_gth	1314714	1314722	TTGATTCAAAAATTGTGCTAAGTGGTGCCTCAGCAGGAACAGCAGA	CAGCAG	2	0	0	0		GAA	NA	rev	-2.08	-1.97	E	0.09	0.91	0	Phypa_133516	F28P10.140; expressed protein [Arabidopsis thaliana]
scaffold_104_CBAX7434.G1_1_gth	800520	800528	CTCATGCCTGGAAAGTTAAAAAGAATGTTGTAGCAGATATTTTTTG	TAGCAG	0	2	0	0		TAG	NA	rev	-4.43	-1.95	I	0.07	0	0.94	EuGene_UTR_trim_ren_104_53_mRNA	#N/A
scaffold_104_PP004045327R_1_gth	17584	17592	TCTCAAGTTTATCCACACATGGATTACTTTCAGGAGGGTATTCCAG	CAGGAG	3	0	8	0		CAG	0	rev	0.03	-3.03	E	0.01	0.99	0	Phypa_187320	F26K24.20; ubiquitin-specific protease
scaffold_104_PP020056270R_1_gth	1321751	1321759	TTTTTTTTTTTTTTTTTTTTTTTTGGGCTGGAGCAGTCAATGAACG	GAGCAG	0	7	0	12		CGG	NA	rev	-2.41	-0.94	I	0.06	0.94	0	Phypa_133519	Transcription initiation factor IIA gamma chain (TFIIA-gamma) [Oryza sativa]
scaffold_104_PPLS042L05.AB1_1_gth	678269	678277	TGGTTCACTGAGTGTACATTCTTCACAATGCAGGAGTTTGTTGACA	CAGGAG	5	0	5	0		GAT	0	fwd	2.88	-3.36	E	0.2	0.8	0	Phypa_133483	T31P16.7; expressed protein [Arabidopsis thaliana]
scaffold_104_PPLS042L05.AB1_1_gth	678458	678466	AAATGATCTGGTTTTTTTCGTTTTTTCGATGAGCAGGTTTTTCTCA	GAGCAG	0	5	0	7		ATG	0	fwd	-2.99	2.62	I	0.56	0.01	0.44	Phypa_133483	T31P16.7; expressed protein [Arabidopsis thaliana]
scaffold_104_PPLS081I02.AB1_1_gth	158992	159000	AAGTGCCTAACTCTTGTCTTCTTGTTTGTTTAGGAGCAATGGATTC	TAGGAG	7	0	6	1	x	TAG	NA	fwd	1.02	-3.14	E	0.82	0.02	0.16	Phypa_133487	MNJ7.15; sodium/dicarboxylate cotransporter
scaffold_105_AW476868.1_1_gth	496837	496845	CGATGGCTTATAATTGATTGTTTTCGTCCACAGGAGTTCCACCTAC	CAGGAG	1	0	0	0		CAG	NA	fwd	2.52	-2.27	E	0.02	0.01	0.98	Phypa_230388	hypothetical protein OsI_025230 [Oryza sativa (indica cultivar-group)]
scaffold_105_BJ178805.1_1_gth	1090918	1090926	CACTTGTTCCCTGCATTTTGGTGTTTCTCATAGGAGATAAGGGCAG	TAGGAG	1	0	0	0		AAG	NA	fwd	1.57	-1.23	E	0.02	0.98	0	EuGene_UTR_trim_ren_105_69_mRNA	#N/A
scaffold_105_BJ600856.1_1_gth	1358355	1358363	CCTGTCCTGAGAACCTAACTCATGGATTGGGAGCAGGTTCCAGCAT	GAGCAG	0	1	0	0		TTG	NA	fwd	-5.2	0.43	I	0.24	0.74	0.03	Phypa_230439	mitochondrial substrate carrier family protein [Arabidopsis thaliana] dbj|BAB08446.1| mitochondrial carrier protein-like [Arabidopsis thaliana]
scaffold_105_BJ611108.1_1_gth	1123743	1123751	TTGTTTTGGATTGATTCGAAACTCTCTTCAAAGCAGGTTCACGAGA	AAGCAG	0	1	0	1		CAG	NA	fwd	-3.33	0.47	I	0	1	0	Phypa_233790	#N/A
scaffold_105_CBAW2122.B1_1_gth	241138	241146	GGCAGTCCAGTTATTGAAGCCTGTACATTGGAGCAGGTCGGAGACA	GAGCAG	0	2	0	0		CTG	0	rev	-4.68	0.31	I	0.01	0	0.99	Phypa_133675	F9K20.2; vacuolar-type H+-translocating inorganic pyrophosphatase (AVPL1) [EC:3.6.1.1] [KO:K01507] [Arabidopsis thaliana]
scaffold_105_CBAX4994.B1_1_gth	255172	255180	CCAATGTTGAGCTCATATTGTAATTTTTATTAGGAGTTGCGATGGA	TAGGAG	1	0	3	0		CAG	0	fwd	-0.15	-2.97	E	0.71	0.27	0.02	Phypa_187417	T2O9.50; lactose permease-related [Arabidopsis thaliana]
scaffold_105_PP004088002R_1_gth	211118	211126	ATTGTGTTCTGATTTCTGAATCCATGCCTTGAGCAGTGCGTTGAAC	GAGCAG	0	9	0	3		AGA	1	fwd	-3.86	-0.15	I	0.89	0.08	0.02	Phypa_187412	MFB13.12; expressed protein [Arabidopsis thaliana]
scaffold_105_PP004093008R_1_gth	497760	497768	CTAAATGGAGTTCGATACGTTTGTTCATTGTAGGAGTTTCACTTGA	TAGGAG	1	0	0	0		CAA	0	fwd	2.18	-2.22	E	0.83	0.15	0.02	Phypa_230388	hypothetical protein OsI_025230 [Oryza sativa (indica cultivar-group)]
scaffold_105_PP015017217R_1_gth	335187	335195	TATAATTACAAAGTACAAATATTTGTATTGCAGGAGGATTTCCAAG	CAGGAG	7	0	13	0		CCG	NA	fwd	4.54	-1.47	E	0.71	0.27	0.02	Phypa_19840	unknown [Prosopis juliflora]
scaffold_105_PP020007187R_1_gth	245416	245424	AGGTTGCTCGATTGACTGGATTGACACAGTGAGTAGGGTTGTGTTC	GAGTAG	0	1	0	0		ATG	NA	fwd	-9.53	-5.59	I	0.38	0.6	0.03	Phypa_166214	unknown [Populus trichocarpa]
scaffold_105_PP020048342R_1_gth	1282130	1282138	ACGTATTATGCTAATCAAATTTCTCCTTTACAGAAGCCAACTCCAC	CAGAAG	1	0	0	0		TTG	NA	rev	1.53	-3.51	E	0.02	0.98	0	Phypa_233796	Light-sensor Protein kinase [Includes: Phytochrome; Protein kinase ] gb|AAB47762.1| phytochrome [Ceratodon purpureus]
scaffold_105_PP020061050R_1_gth	1254970	1254978	GTTGACTTGGACTAATTATCACTTGGCCCGCAGGAGCTGAACATAC	CAGGAG	1	0	2	0		AAG	0	rev	1.87	-4.06	E	0.06	0.94	0	Phypa_133638	COP9 signalosome complex subunit 2 (Signalosome subunit 2) (FUSCA protein 12) (FUSCA12) [Arabidopsis thaliana]
scaffold_105_PPLS082A07.AB1_1_gth	139993	140001	GTGGTGGTGGCGTGTGTGTGTGTGTGTGGCGAGCAGGGATATTTGG	GAGCAG	0	8	0	20		GAG	NA	rev	-3.21	0.47	I	0.02	0	0.98	Phypa_133628	Histidine-containing phosphotransfer protein 5 [Arabidopsis thaliana]
scaffold_105_PPLS131E08.AB1_2_gth	153871	153879	GTGGTGGTGGCGTGTGTGTGTGTGTGTGGCGAGCAGGGATATTTGG	GAGCAG	0	8	0	20		GAG	NA	fwd	-3.21	0.47	I	0.44	0.14	0.42	Phypa_133621	Histidine-containing phosphotransfer protein 5 [Arabidopsis thaliana]
scaffold_106_BJ199746.1_1_gth	288542	288550	TAAATTTAACTGGGCATTCACATTGCTTTCCAGGAGATTAATCATG	CAGGAG	3	0	0	0		GAG	NA	fwd	0.39	-3.68	E	0.02	0.98	0	Phypa_232568	ASD1 (ALPHA-L-ARABINOFURANOSIDASE); hydrolase, acting on glycosyl bonds [Arabidopsis thaliana] gb|AAF19575.1|AC011708_18 putative alpha-L-arabinofuranosidase [Arabidopsis thaliana]
scaffold_106_BJ604940.1_1_gth	207892	207900	CGTAGATTCAATGATGGGCCACTGTGGCTTGAGCAGGGATTCTTGG	GAGCAG	0	2	0	1		AAG	NA	rev	-4.23	0.33	I	0.02	0	0.98	Phypa_166229	protein with potential galactosyl transferase activity [Chlamydomonas reinhardtii] gb|EDP09331.1| protein with potential galactosyl transferase activity [Chlamydomonas reinhardtii]
scaffold_106_BJ952685.1_1_gth	1062103	1062111	ATGTGTCTGATCGTTACATGGTGGTATTTGCAGGAGGATGAGGATC	CAGGAG	8	0	26	0		GAG	NA	rev	1.8	-3.29	E	0	1	0	Phypa_19259	HMG1/2-like protein [Ipomoea nil]
scaffold_106_BJ957972.1_1_gth	147645	147653	AAGTGCCGATGTATCTTCTGTGATTGGGTGCAGGAGAATTGTCTCT	CAGGAG	2	0	0	0		CAG	NA	rev	1.38	-5.02	E	0.01	0.99	0	Phypa_133767	LOC415889; similar to DKFZP434C245 protein [Gallus gallus]
scaffold_106_BY988859.1_1_gth	503257	503265	TGTGTCTTTACCGTACCAGTTTATTTTTTGTAGCAGGGATGGAAGG	TAGCAG	0	3	0	2		CAG	NA	rev	-0.14	1.3	I	0.05	0	0.95	Phypa_133828	MWD22.21; acid phosphatase [Arabidopsis thaliana]
scaffold_106_CJ970250.1_1_gth	290597	290605	AAGGTTTTTAATTTAATTTTTTTTTTTTGCGAGCAGGATGTGTTAG	GAGCAG	0	2	0	2		CAG	0	fwd	-2.78	1.25	I	0.19	0.01	0.8	Phypa_232568	ASD1 (ALPHA-L-ARABINOFURANOSIDASE); hydrolase, acting on glycosyl bonds [Arabidopsis thaliana] gb|AAF19575.1|AC011708_18 putative alpha-L-arabinofuranosidase [Arabidopsis thaliana]
scaffold_106_PP001035056R_1_gth	1072652	1072660	ATAGTTGTCTGAATCTATTGGGGTTTTTTTCAGGAGGACGAGGATT	CAGGAG	5	0	32	0		GAG	NA	rev	2.66	-1.26	E	0.01	0	0.99	Phypa_19258	HMG1/2-like protein [Ipomoea nil]
scaffold_106_PP001035056R_1_gth	1073048	1073056	TGGGTGCTGAAGGAGTGGGTTATGGGTGTGCAGGAGAAGCAGCCTT	CAGGAG	9	0	19	0		GCT	NA	rev	1.98	-4.42	E	0.02	0	0.98	Phypa_19258	HMG1/2-like protein [Ipomoea nil]
scaffold_106_PP005001090R_1_gth	292629	292637	TTTTCTTACACCTGGGATGTTGTGGTTGTCGAGCAGGTGACCCCCC	GAGCAG	0	4	0	2		AAG	0	fwd	-0.15	3.1	EI	0.03	0.96	0.01	Phypa_232568	ASD1 (ALPHA-L-ARABINOFURANOSIDASE); hydrolase, acting on glycosyl bonds [Arabidopsis thaliana] gb|AAF19575.1|AC011708_18 putative alpha-L-arabinofuranosidase [Arabidopsis thaliana]
scaffold_106_PP015013198R_1_gth	883928	883936	TGGCCTCTATTTAATCATCACTTGCGTATGCAGGAGGGTCAAAGCC	CAGGAG	1	0	0	0		TCG	NA	rev	2.38	-2.03	EI	0.47	0.52	0.01	EuGene_UTR_trim_ren_106_64_mRNA	hypothetical protein OsI_000167 [Oryza sativa (indica cultivar-group)]
scaffold_106_PP034001087R_1_gth	217920	217928	CTCATGTTTGCTTCTCTATTGGAATGATTGAAGCAGGTTTCCAGAG	AAGCAG	0	1	0	0		CTT	NA	rev	-2.12	0.96	I	0.1	0.9	0	Phypa_46628	T27I15.150; F-box family protein / lectin-related [Arabidopsis thaliana]
scaffold_106_PPLS099G23.AB1_1_gth	114075	114083	CCCAATTAAGTGCGTATTGTTGTTGAGATAAAGCAGGGAGGAGAGT	AAGCAG	2	114	0	21	x	GCG	NA	fwd	-2.73	-0.5	EI	0	1	0	Phypa_233804	unknown [Picea sitchensis]
scaffold_106_PPLS136H04.AB1_1_gth	114078	114086	CCCAATTAAGTGCGTATTGTTGTTGAGATAAAGCAGGGAGGAGAGT	AAGCAG	2	114	0	21	x	GCG	0	fwd	-2.73	-0.5	EI	0.14	0	0.86	Phypa_233804	unknown [Picea sitchensis]
scaffold_107_BJ179573.1_1_gth	64902	64910	GATGAGTGTGATGTGGATCGTGGTTTCATTTAGCAGGATCAGTAGG	TAGCAG	0	1	0	2		AAG	2	rev	-2.53	0.02	I	0.72	0.24	0.05	Phypa_166246	T8H10.170; expressed protein [Arabidopsis thaliana]
scaffold_107_BJ182772.1_1_gth	515607	515615	TTTGAATTAACTCGCGAATTCGGGTGTTAACAGAAGGAGAGAAGGT	CAGAAG	1	0	0	0		GAG	NA	fwd	0.96	-3.13	E	0.18	0	0.81	Phypa_82879	#N/A
scaffold_107_BJ584754.1_1_gth	56067	56075	GAATATTGTGTTCAATTGTCAATGGATGTACAGGAGAGAACCGCAG	CAGGAG	1	0	4	0		GAG	0	rev	0.65	-4.15	E	0	1	0	Phypa_166246	T8H10.170; expressed protein [Arabidopsis thaliana]
scaffold_107_BJ940661.1_1_gth	732628	732636	TACGATTTTTTTAACCGGGAGCTTGTTTATCAGCAGATTTCCTCTT	CAGCAG	0	3	0	3		CAG	NA	rev	-2.66	-0.7	I	0.35	0.64	0.01	Phypa_166262	T7N9.23; disease resistance protein (TIR-NBS-LRR class)
scaffold_107_BY958509.1_1_gth	361367	361375	TTTCCTGATTTTCTAATCCTTAGCTGTGTACAGGAGTTGCGTCGCC	CAGGAG	2	0	1	0		AAG	0	fwd	0.61	-5.15	E	0.75	0.24	0.01	Phypa_134001	3-oxoacyl-[acyl-carrier-protein] synthase
scaffold_107_BY973388.1_1_gth	617495	617503	TAAGAGTAGTAAAATGTGGTTTTCCTGTATCAGCAGATGCGGATGG	CAGCAG	0	3	0	0		AGG	NA	rev	0.1	-0.61	I	0.02	0	0.98	Phypa_58471	T7O23.19; amino acid permease 5
scaffold_107_PP015013192R_1_gth	50712	50720	AGCTGATTTACTTCCCTTCTGATCACAATACAGGAGGTAGGACTAG	CAGGAG	3	0	1	0		CGC	NA	fwd	1.72	-2.83	E	0.05	0.44	0.51	Phypa_214870	crk2 CDPK-related kinase [Physcomitrella patens subsp. patens] gb|EDQ62037.1| crk2 CDPK-related kinase [Physcomitrella patens subsp. patens]
scaffold_107_PP015037330R_1_gth	507971	507979	ATTTTTCTGATCTGCTACATTTTCGTTTCGCAGGAGAAGTCCCCAG	CAGGAG	1	0	3	0		AAG	NA	fwd	2.32	-3.91	E	0	0	1	Phypa_133871	F12C20.7; DNAJ heat shock N-terminal domain-containing protein [Arabidopsis thaliana]
scaffold_107_PP020066143R_1_gth	1163010	1163018	ATTGAGTGTGCTTTGTGGCATTTGTGGTCGTAGGAGTAGGGTTTGT	TAGGAG	1	0	1	0		AAG	NA	fwd	-1.57	-5.84	E	0.3	0.68	0.01	Phypa_166275	F4I4.20; glycine-rich protein [Arabidopsis thaliana]
scaffold_107_PP020071168R_1_gth	617495	617503	TAAGAGTAGTAAAATGTGGTTTTCCTGTATCAGCAGATGCGGATGG	CAGCAG	0	3	0	0		AAT	NA	rev	0.1	-0.61	I	0.08	0	0.91	Phypa_82888	#N/A
scaffold_107_PPLS017E21.AB1_1_gth	429432	429440	TGTGATTGATGTTATTTGTTTGCTATTGGTGAGCAGATACTTGGTG	GAGCAG	0	6	0	1		CAC	1	fwd	-1.3	2.88	I	0.05	0.06	0.89	Phypa_214883	Hypothetical protein sll0875 [Synechocystis sp. PCC 6803]
scaffold_108_BJ182360.1_1_gth	463119	463127	GTCTTCTTTGTGGATTGTTTTCTTCCGTATCAGCAGACTCTCCAAC	CAGCAG	1	2	0	3	x	CAG	NA	rev	-0.89	-1.36	EI	0.02	0.98	0	Phypa_233852	#N/A
scaffold_108_BJ196813.1_1_gth	1219395	1219403	CAGGTTTTCATTTCTTTCTCTGTTCGATTCCAGGAGGAGAGAGAAG	CAGGAG	4	0	9	0		TAG	NA	fwd	0.3	-3.38	E	0.01	0	0.99	Phypa_233870	#N/A
scaffold_108_BJ941005.1_1_gth	210945	210953	TTCACTAGTAATCCGTCGCTCTTGTTTGTGCAGAAGTATGCAAGAA	CAGAAG	9	0	4	0		GAG	NA	rev	2.9	-2.72	E	0.01	0.99	0	Phypa_187631	T3F20.15; signal peptidase I family protein [Arabidopsis thaliana]
scaffold_108_BJ955555.1_1_gth	620648	620656	CTTGCTAATGAGTAATGGCCTGATCTTGTGCAGGAGGAAGAAGAAG	CAGGAG	8	0	1	0		ATG	NA	fwd	4.26	-1.42	E	0	1	0	Phypa_134075	hypothetical protein [Dictyostelium discoideum]
scaffold_108_BU052573.1_1_gth	1296431	1296439	CTCTGGTTGTAACATGAAGGTATCTTTTTTCAGGAGGATAGCAAGG	CAGGAG	5	0	5	0		CAG	0	rev	1.73	-2.75	E	0.04	0.96	0	Phypa_233001	unnamed protein product [Vitis vinifera]
scaffold_108_CBAX2378.B1_1_gth	462577	462585	TATGACTGAGTTGTGAGATGTGGATGTTCTCAGGAGGTGCATCTAA	CAGGAG	2	0	5	0		ATG	NA	rev	2.12	-1.18	E	0.2	0.8	0	Phypa_233852	#N/A
scaffold_108_CBAX8964.G1_1_gth	1295135	1295143	TCTGAATATGGTCTCTGTCCGATTGCTTTGCAGGAGGATCGACATG	CAGGAG	7	0	6	0		CAG	NA	rev	2.7	-3.18	E	0.01	0.99	0	Phypa_233001	unnamed protein product [Vitis vinifera]
scaffold_108_PP015045189R_1_gth	1270657	1270665	ATTGACCTTGTAAATGTCTGAATGTTTCAACAGAAGACGAAACCAA	CAGAAG	1	0	0	0		CAG	NA	fwd	1.35	-2.12	E	0.48	0	0.52	Phypa_187662	MBK21.10; CTP synthase
scaffold_108_PP020012129R_1_gth	1118280	1118288	TAGTGTTTATAAAATCTCTTTCTGACTTTGCAGAAGGATATCGACG	CAGAAG	2	0	5	0		CAG	NA	fwd	1.7	-2.86	E	0	0	1	Phypa_134109	T32A16.20; long-chain-fatty-acid--CoA ligase / long-chain acyl-CoA synthetase [EC:6.2.1.3] [KO:K01897] [Arabidopsis thaliana]
scaffold_108_PP020029019R_1_gth	143987	143995	ACTTATCATATTCAGCTTTACGCATCATTGCAGGAGGCGAAGGAGT	CAGGAG	2	0	0	0		CAG	NA	fwd	1.09	-3.44	E	0.01	1	0	Phypa_82956	F14M19.110; AAA-type ATPase family protein [Arabidopsis thaliana]
scaffold_108_PP030006082R_1_gth	56738	56746	CCCTCAACTCAGTTTCTCTATTTTGGCTTGCAGGAGATGAACTAGT	CAGGAG	1	0	1	0		TAG	NA	rev	1.91	-3.61	E	0	1	0	Phypa_82952	hypothetical cytosolic protein [Syntrophus aciditrophicus SB] gb|ABC76629.1| hypothetical cytosolic protein [Syntrophus aciditrophicus SB]
scaffold_108_PPLS021N12.AB1_1_gth	210945	210953	TTCACTAGTAATCCGTCGCTCTTGTTTGTGCAGAAGTATGCAAGAA	CAGAAG	9	0	4	0		CGC	NA	rev	2.9	-2.72	E	0.24	0.01	0.76	Phypa_187631	T3F20.15; signal peptidase I family protein [Arabidopsis thaliana]
scaffold_109_BJ585876.1_1_gth	588227	588235	CACCTTTGCTTAGTGAATGAATTGGCTGTGGAGCAGGTTAATCGCC	GAGCAG	0	2	0	8		AAG	0	rev	-1.92	2.65	I	0.14	0	0.86	Phypa_233881	#N/A
scaffold_109_BY965287.1_1_gth	1338217	1338225	GGCACTGAGGGCGTGGTTTGATTGATTTGTGAGCAGATCGGGGGGG	GAGCAG	0	2	0	0		CTG	NA	rev	-2.4	2.09	I	0.07	0	0.93	EuGene_UTR_trim_ren_109_88_mRNA	#N/A
scaffold_109_PP004003017R_1_gth	1095057	1095065	GATGTTTTGACGTCTTGTTACTTCTATTTGCAGGAGACAGAGTCAC	CAGGAG	2	0	2	0		GAG	NA	fwd	4.5	-3.14	E	0.65	0.02	0.33	Phypa_230639	#N/A
scaffold_109_PP015071023R_1_gth	923717	923725	GTTGCTGATGTGAAGAGTCCGGGTAGTGCTCAGGAGGCGGCCGTGG	CAGGAG	2	0	1	0		CAG	NA	fwd	-1.83	-4.7	E	0.08	0.87	0.05	Phypa_134217	T12J5.3; protein kinase family protein [Arabidopsis thaliana]
scaffold_109_PP020017312R_1_gth	1178408	1178416	TTACCTGAATTTTACCGTTTGGAATACTTTGAGCAGGCTTGAGGGA	GAGCAG	0	1	0	1		AGG	NA	fwd	-2.85	1.11	I	0.03	0	0.97	Phypa_134169	Dynamin-2A (Dynamin-related protein 2A) (Dynamin-like protein 6) [Arabidopsis thaliana]
scaffold_109_PP032004048R_1_gth	1141648	1141656	GTTCTAACTTGATGTTCATTATTGTCTCTACAGAAGCTGCACCTAA	CAGAAG	1	0	0	0		ACA	NA	fwd	1.73	-2.53	E	0.12	0.88	0	Phypa_134247	DNA topoisomerase 2 (DNA topoisomerase II) [Arabidopsis thaliana]
scaffold_109_PP032004048R_1_gth	1141813	1141821	TGTTAACCATTCCCTGGACGCGTGTGATTGCAGGAGCTGGATGACA	CAGGAG	1	0	0	0		GTT	NA	fwd	5.09	-2.6	E	0.17	0.75	0.08	Phypa_134247	DNA topoisomerase 2 (DNA topoisomerase II) [Arabidopsis thaliana]
scaffold_109_PPLS022J17.AB1_1_gth	1357634	1357642	GGCACTGAGGGCGTGGTTTGATTGATTTGTGAGCAGATCGGGGGGG	GAGCAG	0	4	0	1		CTG	NA	fwd	-2.4	2.09	I	0.08	0.92	0	Phypa_230662	unknown protein [Oryza sativa (japonica cultivar-group)] gb|ABF96634.1| expressed protein [Oryza sativa (japonica cultivar-group)] gb|ABF96635.1| expressed protein [Oryza sativa (japonica cultivar-group)] gb|EAY90472.1| hypothetical protein OsI_011705 [Oryza sativa (indica cultivar-group)] gb|EAZ27335.1| hypothetical protein OsJ_010818 [Oryza sativa (japonica cultivar-group)] gb|ABR25754.1| nap16…
scaffold_11_BJ158992.1_1_gth	1029283	1029291	TGGCTCTTCCTTCGTGAATATATTCTTTTACAGAAGCTGCATCGCT	CAGAAG	7	0	4	1	x	CCG	NA	rev	0.42	-4.64	E	0.02	0	0.98	EuGene_UTR_trim_ren_11_76_mRNA	unnamed protein product [Vitis vinifera]
scaffold_11_BJ198900.1_1_gth	1475175	1475183	ATGTGTATTCACAAAACTGTGGTGGATGTTGAGCAGCATGAAGGGA	GAGCAG	0	4	0	5		CAG	NA	rev	-1.91	0.98	I	0.01	0	0.99	Phypa_159278	F24M12.90; FG-GAP repeat-containing protein [Arabidopsis thaliana]
scaffold_11_BJ198900.1_1_gth	1474735	1474743	CGTCTGTTGTTAAACCATCGAAATCTGTTGGAGTAGGTTATCGATC	GAGTAG	0	1	0	4		CAG	0	rev	-3.72	-0.35	I	0.07	0.13	0.8	Phypa_159278	F24M12.90; FG-GAP repeat-containing protein [Arabidopsis thaliana]
scaffold_11_BJ203733.1_1_gth	1029283	1029291	TGGCTCTTCCTTCGTGAATATATTCTTTTACAGAAGCTGCATCGCT	CAGAAG	7	0	4	1	x	TAG	NA	rev	0.42	-4.64	E	0.09	0.03	0.88	EuGene_UTR_trim_ren_11_76_mRNA	#N/A
scaffold_11_BJ584665.1_1_gth	850370	850378	ATTTCCTGATTCCCTTCGTTACGATTGCCTCAGCAGCGCAGTAACT	CAGCAG	3	0	0	0		TTG	NA	fwd	-2.74	-3.91	E	0.26	0.09	0.66	EuGene_UTR_trim_ren_11_61_mRNA	#N/A
scaffold_11_BJ594842.1_1_gth	1524812	1524820	CAGGTGCTCTAGCTTTACTCTTTTTGTTTCGAGTAGGTTATTCAGG	GAGTAG	0	2	0	3		ATG	NA	rev	-5.03	-0.98	I	0.64	0.01	0.36	Phypa_114828	F17K2.3; AAA-type ATPase family protein [Arabidopsis thaliana]
scaffold_11_BY971603.1_1_gth	2309040	2309048	GATCATGTGTGGATGGGTGCGAAATGGCTGCAGGAGAGCAAGTTCG	CAGGAG	2	0	2	0		AGG	NA	fwd	0.67	-6.25	E	0	0	1	Phypa_159304	hypothetical protein
scaffold_11_BY971603.1_2_gth	2333710	2333718	GATCATGTGTGGATGGGTGCGAAATGGCTGCAGGAGAGCAAGTTCG	CAGGAG	2	0	1	0		AGG	NA	rev	0.67	-6.25	E	0.03	0.96	0	Phypa_66661	F5H14.27; expressed protein [Arabidopsis thaliana]
scaffold_11_BY980642.1_1_gth	871369	871377	CTAAATCTCAAAATGGATCTTTTCTCTCGTCAGCAGGAGGCGATAT	CAGCAG	2	0	1	0		ACG	NA	fwd	-0.54	-0.13	E	0.4	0.56	0.04	EuGene_UTR_trim_ren_11_65_mRNA	#N/A
scaffold_11_BY986444.1_1_gth	2069039	2069047	AGATTTGAAATTGTCTTCGCATTGTGTTTGCAGGAGTTGAAACAAC	CAGGAG	5	0	9	0		CGA	0	rev	3.91	-1.97	E	0.01	0	0.99	Phypa_175220	Probable 1-deoxy-D-xylulose-5-phosphate synthase
scaffold_11_BY986444.1_1_gth	2069394	2069402	TGTGAAGTGCGGTGGTTTGTTGCTTGTTTGCAGGAGAAGAGTAAGA	CAGGAG	5	0	9	0		AAT	NA	rev	3.9	-3.58	E	0.02	0.98	0	Phypa_175220	Probable 1-deoxy-D-xylulose-5-phosphate synthase
scaffold_11_CBAW1473.G1_1_gth	876932	876940	TATTTTGTGATTAACTTTAAGGTTATTTTTGAGTAGGTGAATGTTC	GAGTAG	0	3	0	0		AAA	NA	fwd	-3.11	1	I	0.08	0.92	0	EuGene_UTR_trim_ren_11_66_mRNA	#N/A
scaffold_11_CBAW1533.B1_1_gth	878949	878957	GCCTGATCGGAAATTGTTGATCGGATATCATAGCAGCATGGACGCA	TAGCAG	0	4	0	4		AAG	NA	fwd	-0.84	-0.5	I	0.01	0.99	0	EuGene_UTR_trim_ren_11_66_mRNA	#N/A
scaffold_11_CBAW2272.B1_1_gth	962843	962851	TTTTACTCATTAGATTTCAATACTGTTATGCAGAAGGTGTCCCCGG	CAGAAG	1	0	7	0		AAG	NA	fwd	1.83	-1.15	E	0.9	0.08	0.02	Phypa_114843	MQN23.1; expressed protein [Arabidopsis thaliana]
scaffold_11_CBAX13058.G1_1_gth	2476199	2476207	TTTTGTTGATTCCATTATTGTAATTCTGTGCAGGAGAATGAGGGTG	CAGGAG	7	0	4	0		CAG	NA	rev	1.99	-4.37	E	0	1	0	Phypa_202760	Plastoglobulin 1
scaffold_11_CBAX13092.B1_1_gth	2476592	2476600	TGTGAGGCTGAATGATACCATGTTGTCGTGGAGCAGGTTGGACAAG	GAGCAG	0	6	0	6		CAG	NA	rev	-1.32	3.94	I	0	1	0	Phypa_202760	Plastoglobulin 1
scaffold_11_CBAX4085.B1_1_gth	2287341	2287349	ACAAGCCTTATATCTTTGACATTTTTATTGTAGGAGGAGCGAGACA	TAGGAG	9	0	7	0		GAA	0	rev	0.8	-2.66	E	0	1	0	Phypa_114889	F12L6.11; cation efflux family protein [Arabidopsis thaliana]
scaffold_11_CBAX6093.B1_1_gth	2175217	2175225	TTGAAGCTTCCTTTGTTTCTTTTCTACGCACAGTAGACATCAGGTG	CAGTAG	2	1	8	2	x	GAG	NA	rev	-0.26	-2.36	EI	0.01	0	0.99	Phypa_202731	unnamed protein product [Vitis vinifera]
scaffold_11_CBAX9512.B1_1_gth	2487905	2487913	TGTTGGCGTTACTGATACTTGGTTTCTTTTGAGCAGCGGAGCTTAA	GAGCAG	0	2	0	1		TTG	2	fwd	-2.45	1.28	I	0.27	0.36	0.37	Phypa_159314	FCAALL.182; protein kinase family protein [Arabidopsis thaliana]
scaffold_11_CBAX9657.G1_1_gth	414200	414208	TTTCATTATTGCACATAACTCGCTCTCTTTCAGGAGGATGGCAACT	CAGGAG	3	0	0	0		CTG	NA	rev	1.17	-2.04	E	0.02	0	0.98	Phypa_114738	OSBPL6; oxysterol binding protein-like 6 [Homo sapiens]
scaffold_11_PP001061043R_1_gth	263246	263254	TAAATTTCATACTTTGGATTTGGATTGAATTAGCAGAGCTCGCTCA	TAGCAG	0	1	0	0		GAG	NA	rev	-0.48	1.33	I	0.97	0.01	0.02	Phypa_159245	#N/A
scaffold_11_PP004068144R_1_gth	2434775	2434783	ATCCACAAGCACGGGGGCGACAGTTGGACCCAGGAGCTGGTCGAGT	CAGGAG	0	1	0	0		AGG	NA	rev	-3.54	-7.58	I	0.71	0.18	0.11	Phypa_202751	Inositol-tetrakisphosphate 1-kinase 1 (Inositol-triphosphate 5/6-kinase 1) (Inositol 1
scaffold_11_PP015045244R_1_gth	1902841	1902849	TATCCTGCTAACACTTGGTTTGGTTTGTGATAGGAGGAGGATTTCT	TAGGAG	1	0	3	0		AAG	NA	fwd	1.13	-0.62	E	0.01	0.99	0	Phypa_114834	F17A9.8; protein arginine N-methyltransferase family protein [Arabidopsis thaliana]
scaffold_11_PP020008199R_1_gth	659611	659619	AGTCATCTCATGAGACTGTCTCGGCTGCGACAGAAGTTCAAGATTC	CAGAAG	1	0	0	0		CAG	NA	rev	-1.31	-4.67	E	0.02	0.97	0.01	Phypa_159259	T16K5.150; BSD domain-containing protein [Arabidopsis thaliana]
scaffold_11_PP020014050R_1_gth	2133289	2133297	GGATAAGGCAGTAATTATATCTCTGCTGTGCAGGAGTGGTCATATA	CAGGAG	6	0	9	0		GAG	NA	fwd	2.89	-3.3	E	0.65	0.01	0.34	Phypa_114731	putative lycopene epsilon-cyclase [Oryza sativa (japonica cultivar-group)]
scaffold_11_PP020056311R_1_gth	409761	409769	GAACGATCTAGAGCTTGGAGGAGTCTTGTGCAGGAGAATTCAAGCT	CAGGAG	1	0	0	0		CAG	NA	rev	-0.26	-4.94	E	0.52	0.06	0.43	Phypa_51583	F26O13.80; strictosidine synthase family protein [Arabidopsis thaliana]
scaffold_11_PPLS042N17.AB1_1_gth	2301672	2301680	GCGTTCCTGAGTGGGGACTGACTGACCAATCAGCAGGGACGTCTCG	CAGCAG	0	8	1	2	x	CAG	NA	rev	-1.77	-1.91	I	0.13	0	0.87	Phypa_114893	3-oxoacyl-[acyl-carrier-protein] synthase 3 B
scaffold_110_BJ165750.1_1_gth	227630	227638	ATCGAATTTGATTTCAGTTCTTGTTGTATACAGGAGAAGGAACCAA	CAGGAG	1	0	14	0		CGG	NA	fwd	0.98	-4.53	E	0.7	0.04	0.26	Phypa_187748	F14K14.6; protein kinase family protein [Arabidopsis thaliana]
scaffold_110_BJ189672.1_1_gth	982200	982208	TGCTGAGAGTTAAGGTCTTTGTTTCGTTTGCAGGAGGCTCTAATCC	CAGGAG	3	0	0	0		TCG	2	fwd	3.04	-2.44	E	0.03	0.97	0	Phypa_235009	beta-glucosidase G4 [Medicago truncatula]
scaffold_110_BY983369.1_1_gth	944625	944633	GGTAACTCATGCCTTAGACTGACGTGGCTTGAGCAGGACCTTTCAT	GAGCAG	0	2	0	0		CAG	NA	fwd	-5.33	0	I	0.19	0.01	0.81	EuGene_UTR_trim_ren_110_39_mRNA	unnamed protein product [Vitis vinifera]
scaffold_110_CBAX12835.B1_1_gth	1218052	1218060	ATATAACTGGATGGACCCTGTTGTGAATGTAAGCAGGTACAAGCAG	AAGCAG	0	7	0	11		GAT	1	fwd	-2.01	2.1	I	0.01	1	0	Phypa_15911	T9J14.22; expressed protein [Arabidopsis thaliana]
scaffold_111_BI437061.1_1_gth	398607	398615	TGTACTCACAGACCAATCAATTGCTTTGTTCAGCAGAAAAGTAAGA	CAGCAG	3	0	0	0		CAG	NA	rev	-1.32	-1.22	E	0.01	0.99	0	EuGene_UTR_trim_ren_111_20_mRNA	unnamed protein product [Vitis vinifera]
scaffold_111_BJ943510.1_1_gth	50135	50143	ACTTGGAAAATGGTTTTTCTTGGCAATGACCAGGAGGGGAGGTTGG	CAGGAG	8	0	5	0		TCG	NA	rev	0.73	-3.82	E	0.02	0.97	0.01	Phypa_134389	F28D10.70; Rieske [2Fe-2S] domain-containing protein [Arabidopsis thaliana]
scaffold_111_BJ968473.1_1_gth	178827	178835	GTCTTGTTCACAGGGTTGTTTATGTAATGGCAGGAGCAGCAGGGGT	CAGGAG	2	0	2	0		ATG	NA	fwd	0.25	-5.81	E	0.35	0.03	0.62	Phypa_166308	T22D6.60; myosin heavy chain-related protein [Arabidopsis thaliana]
scaffold_111_BY971654.1_1_gth	360349	360357	CCCATTCCCCGGAAGGCTCTCAAGTCTGACGAGGAGGTGCAGGGGA	GAGGAG	2	0	0	0		GAG	NA	fwd	-7.72	-6.63	E	0.02	0.98	0	Phypa_134320	F7A7.110; expressed protein [Arabidopsis thaliana]
scaffold_111_BY977385.1_1_gth	557452	557460	TTTTTTCTATTTTTTTCTATTTTTTTGTGGGAGTAGGTGGGTCAAG	GAGTAG	0	2	0	3		AAG	NA	rev	-1.55	1.43	I	0.81	0.15	0.04	Phypa_230733	#N/A
scaffold_111_CBAX2493.B1_1_gth	180583	180591	TATTCACAATTCGTTTGTATGTTGGTTATACAGCAGGATGATGCAG	CAGCAG	6	0	4	0		CAG	0	fwd	0.75	0.54	E	0.03	0.97	0	Phypa_166308	T22D6.60; myosin heavy chain-related protein [Arabidopsis thaliana]
scaffold_111_PP014005092R_1_gth	952537	952545	TCTAAGATTACTTTTTTTGTTCTGTCGTTTAAGCAGTGCGGAGAGT	AAGCAG	0	3	0	4		GAG	1	fwd	0.05	2.24	I	0.14	0.86	0	Phypa_233966	unknown [Picea sitchensis] gb|ABK25863.1| unknown [Picea sitchensis]
scaffold_111_PP015013381R_1_gth	951780	951788	GCTGCTTTGATGACTTCGCTTGTTTTGAGAAAGCAGATGTGCCCAG	AAGCAG	0	4	0	3		GCT	0	fwd	-3.1	-0.58	I	0.01	0	0.99	Phypa_233966	unknown [Picea sitchensis] gb|ABK25863.1| unknown [Picea sitchensis]
scaffold_111_PP015023219R_1_gth	1247049	1247057	TTGAAATCCGCTTCGTGGGATTTTGCGTTCCAGGAGAGATAGGTCA	CAGGAG	1	0	0	0		AAG	NA	fwd	-0.28	-4.51	E	0.14	0.86	0	Phypa_230765	#N/A
scaffold_111_PP015058050R_1_gth	341504	341512	GCTGTGGATGTCTTCTTTTTGTTGCTGCTGAAGCAGTTGGAGAGAA	AAGCAG	0	1	0	10		AAG	NA	fwd	-1.57	0	I	0.03	0.97	0	Phypa_166312	K21I16.5; expressed protein [Arabidopsis thaliana]
scaffold_112_CBAX10182.B1_1_gth	857264	857272	TAAAGAAACTTGCCCGCAATTTTGTGCGCGCAGGAGGACATGCTAG	CAGGAG	4	0	1	0		CAG	NA	rev	2.28	-3.23	E	0.25	0.74	0.01	Phypa_166329	F10M6.60; lectin protein kinase family protein [Arabidopsis thaliana]
scaffold_112_CBAX7676.B1_1_gth	599108	599116	GGTTTGCTGTTAACTGAGATTTTGACTTCACAGGAGAACCACCGTT	CAGGAG	2	0	4	0		AAG	NA	fwd	0.86	-4.37	E	0.01	0	0.99	Phypa_134505	F3E22.19; expressed protein [Arabidopsis thaliana]
scaffold_112_PP004019151R_1_gth	770750	770758	AAGTCTGATGGCATGTTGTCGCATGTGGACGAGCAGGACATTCAAG	GAGCAG	0	4	0	5		CAG	NA	fwd	-0.98	2.01	I	0	1	0	Phypa_11257	T3G21.17; expressed protein [Arabidopsis thaliana]
scaffold_112_PP004060374R_1_gth	656531	656539	CCACACCTCTGACACGTTTAGAATGGATTTGAGCAGATCGTGGAGG	GAGCAG	0	1	0	6		AAG	0	rev	-4.22	1.14	I	0.81	0.15	0.04	Phypa_235023	#N/A
scaffold_112_PP004085034R_1_gth	690956	690964	CTTTCCTAACTGAATCTCATCGTCCAATCGCAGGAGCTACCAAATC	CAGGAG	2	0	15	0		CTC	1	fwd	2.65	-2.86	E	0.01	0.99	0	Phypa_233986	hypothetical protein [Vitis vinifera]
scaffold_112_PP032008045R_1_gth	1090060	1090068	AATATACATTAAAATTTACATTTTGAATTGGAGCAGTTATCCCTTC	GAGCAG	0	1	0	2		TGA	NA	fwd	-1.25	1.37	I	0.05	0.95	0	Phypa_134420	F26G16.8; SIT4 phosphatase-associated family protein [Arabidopsis thaliana]
scaffold_113_BJ591703.1_1_gth	726407	726415	TTTATTCTCATCTGAGCTTTTTGTTCTTGCAAGCAGGATAGCACAC	AAGCAG	0	2	0	3		GCT	1	fwd	-2.6	1.46	I	0.01	0	0.99	Phypa_234032	unknown [Populus trichocarpa]
scaffold_113_BQ040087.1_1_gth	608738	608746	TTTCCGCTGTGTTGTGTGTGATATGCATTGAAGCAGGAAAACAGCA	AAGCAG	0	2	0	4		GTG	2	rev	-1.6	0.95	I	0	1	0	Phypa_134555	F2E2.12; ubiquitin family protein [Arabidopsis thaliana]
scaffold_113_BY947313.1_1_gth	1090702	1090710	TGAAGTACTGAACATGAATCGTGGCTACAAGAGCAGGAGGTTCACA	GAGCAG	0	2	0	0		GTG	NA	rev	-3.78	-1.47	I	0.01	0.99	0	Phypa_230922	unnamed protein product [Vitis vinifera]
scaffold_113_BY955177.1_1_gth	10265	10273	TATTTGGTTGAATTTGTGAATATGTTTGGAGAGCAGTGCAGATTCA	GAGCAG	0	4	0	1		TTG	NA	fwd	-1.24	1.23	I	0.29	0.71	0	Phypa_215218	T29F13.2; fatty acid hydroxylase (FAH1) [Arabidopsis thaliana]
scaffold_113_BY963622.1_1_gth	669107	669115	TATTTAAAATATTTTTGAAACTTTTCGTGGGAGTAGATTGCAAATT	GAGTAG	0	5	0	0		CAG	2	rev	-2.54	0.82	I	0.01	1	0	Phypa_234028	hypothetical protein [Vitis vinifera]
scaffold_113_PP015035122R_1_gth	844165	844173	TATGGTAGGAGCATTAATGTGGCAATGCATCAGGAGGCAGATGGCT	CAGGAG	1	0	2	0		AAG	NA	rev	-1.6	-5.34	E	0.01	0	0.99	Phypa_134579	protein-histidine kinase
scaffold_113_PPLS127G08.AB1_1_gth	723890	723898	TTTTTTTGATCTCGTATTACTTGTCAATGATAGCAGTTGCTTACAG	TAGCAG	0	8	0	0		CAG	NA	fwd	-1.34	-0.4	I	0.02	0	0.98	Phypa_234032	unknown [Populus trichocarpa]
scaffold_114_BJ163531.1_1_gth	881293	881301	TACTTACGTGTGTGATTCTGATTCTGAGTGCAGGAGTGTGGTGGCA	CAGGAG	7	0	12	0		CTG	NA	fwd	3.61	-3.2	E	0.04	0.96	0	Phypa_83544	MTE17.10; expressed protein [Arabidopsis thaliana]
scaffold_114_BJ185605.1_1_gth	460899	460907	ACCTCATATACTTTGCACTGTTGTCAAATCCAGAAGCGCTTTTAGT	CAGAAG	1	0	1	0		TTT	NA	fwd	-2.09	-6.31	E	0.01	0.99	0	Phypa_166362	F17I23.220; NAD-dependent epimerase/dehydratase family protein [Arabidopsis thaliana]
scaffold_114_BJ589513.1_1_gth	744244	744252	GGCTAAATGTTGCATGGATGTGGAGGCAATTAGCAGGAAGGGCACA	TAGCAG	0	7	0	3		GAG	NA	rev	-2.35	-0.83	I	0.05	0.01	0.94	Phypa_215362	T26J14.11; oxidoreductase family protein [Arabidopsis thaliana]
scaffold_114_BJ590128.1_1_gth	855152	855160	GAACTGATGATATGGATGGGTGGCAAATTACAGAAGTCGCCACGAG	CAGAAG	1	0	1	0		CAG	NA	rev	2.23	-3.08	E	0.01	0.99	0	Phypa_215382	MZN14.19; expressed protein [Arabidopsis thaliana]
scaffold_114_BJ608464.1_1_gth	395137	395145	TCAAGTGCTGATCAAATTTGTGATAATATGCAGGAGCGTTACTGGC	CAGGAG	5	0	0	0		TAG	NA	rev	1.87	-4.33	E	0.03	0	0.97	Phypa_166353	T24D18.15; expressed protein [Arabidopsis thaliana]
scaffold_114_BJ608464.1_1_gth	395431	395439	AATAACACCAACGATTTTTTTTTGTGATTTGAGCAGGCCTGGCGGT	GAGCAG	0	5	0	0		CCG	NA	rev	-2.48	1.43	I	0.82	0.18	0	Phypa_166353	T24D18.15; expressed protein [Arabidopsis thaliana]
scaffold_114_BY983778.1_1_gth	448934	448942	GAAGAATAGTCATTGATATATTTGATGAAACAGGAGGGTTGCGAGG	CAGGAG	8	0	7	0		AAG	NA	rev	0.72	-4.58	E	0.12	0	0.88	Phypa_134631	T5L19.130; expressed protein [Arabidopsis thaliana]
scaffold_114_BY988297.1_1_gth	456213	456221	ACAGCTTGAACATGTTTACATCGCATTTTTAAGCAGACTCCCAACA	AAGCAG	0	3	0	1		GAG	NA	fwd	-2.07	0.41	I	0.02	0.98	0	Phypa_166360	#N/A
scaffold_114_BY991063.1_1_gth	226361	226369	CTCCTACGCCTCATTCGTCTGTTTCCATTGTAGCAGGGTTGCACTA	TAGCAG	4	0	0	4	x	GTG	NA	fwd	-1.97	-0.85	E	0.22	0	0.78	Phypa_110073	F10K1.21; gamma interferon responsive lysosomal thiol reductase family protein / GILT family protein [Arabidopsis thaliana]
scaffold_114_CBAW523.B2_1_gth	851328	851336	CAAGTTCCCAGCAATCGGTGAACGATCTTCCAGGAGGCATGAGTCA	CAGGAG	3	0	1	0		CAG	NA	rev	-1.47	-4.58	E	0.01	0.01	0.99	Phypa_166392	#N/A
scaffold_114_CBAX2031.B1_1_gth	543261	543269	TTTTCGCATATCATTGACGTCTTTTGCGCTGAGCAGGTTGGATTTG	GAGCAG	0	4	1	3	x	GTG	0	fwd	-2.19	3.37	I	0.01	0.99	0	Phypa_215344	MWL2.25; thioredoxin-related [Arabidopsis thaliana]
scaffold_114_PP004069037R_1_gth	18117	18125	TAACGCATTAGTGTTATCTCCTTTTTCTTTGAGCAGGATTCTTGCA	GAGCAG	0	1	0	0		TTG	1	fwd	-2.45	2.58	I	0.07	0	0.93	Phypa_187945	T9H9.3; IBR domain-containing protein / ARIADNE-like protein ARI7 (ARI7) [Arabidopsis thaliana]
scaffold_114_PP004069037R_1_gth	17536	17544	AACGGAAGCCTCATATGGAAGTGTGTCGTTTAGCAGGTGAAGTGGT	TAGCAG	0	1	0	1		AAG	NA	fwd	-2.41	1	I	0.15	0.01	0.84	Phypa_187945	T9H9.3; IBR domain-containing protein / ARIADNE-like protein ARI7 (ARI7) [Arabidopsis thaliana]
scaffold_114_PP004074290R_1_gth	885979	885987	GCTATCGGATCGTATTGTTTCTTCGTGAATGAGCAGAAAACATCGA	GAGCAG	0	4	0	11		TGG	NA	fwd	-2.97	-0.04	I	0.94	0.02	0.04	Phypa_83544	MTE17.10; expressed protein [Arabidopsis thaliana]
scaffold_114_PP015014116R_1_gth	768999	769007	GAAGAGGACAGCAGCCCTGGAACTGCGGAGAAGAAGAAAAGGAAAG	AAGAAG	0	1	0	0		GAA	NA	rev	-5.64	-6.01	I	0	1	0	Phypa_188047	contains EST AU108168(E1865) [Oryza sativa (japonica cultivar-group)]
scaffold_114_PP015032198R_1_gth	330182	330190	TCAAGGTGATGTGTAACGTAATGTCTGGTACAGGAGGGTACAAACT	CAGGAG	1	0	2	0		AAG	NA	fwd	-0.38	-4.12	E	0.17	0	0.83	Phypa_134842	FCAALL.136; expressed protein [Arabidopsis thaliana]
scaffold_114_PP020013275R_1_gth	721694	721702	CAAGGTATTTCTTTACTCACTGGTGTTTCCCAGGAGGTTATGTGAA	CAGGAG	1	0	0	0		AGG	NA	fwd	0.04	-2.77	E	0.01	0.05	0.94	Phypa_83527	#N/A
scaffold_114_PP020034050R_1_gth	1131051	1131059	GACTGATCTTTTGTGAACTGATTGATTCCGCAGTAGAACAAAGGAA	CAGTAG	1	0	5	0		AGG	NA	fwd	0.96	-2.69	E	0.03	0.96	0	Phypa_134789	K23L20.8; DNA-damage-inducible protein P [EC:2.7.7.7] [KO:K03509] [Arabidopsis thaliana]
scaffold_114_PPLS133F18.AB1_1_gth	522833	522841	TCATGCATGATATGTTCTTGTTTATTCCCGCAGGAGTAGCACAACA	CAGGAG	4	0	2	0		ATG	NA	fwd	2.73	-4.24	E	0	1	0	Phypa_188015	T23E18.26; integral membrane family protein [Arabidopsis thaliana]
scaffold_115_BJ189895.1_1_gth	533891	533899	GCTCATTGATGTTATTATGGTGGCTCGAGTAAGCAGACAAACATTC	AAGCAG	0	4	0	5		AAA	0	rev	-3.5	-1.05	I	0.01	0.99	0	Phypa_215465	K16F4.11; sorting nexin-related protein [Arabidopsis thaliana]
scaffold_115_BJ582183.1_1_gth	1087717	1087725	ACTGAAAGTGATGCATTGAATGCCTTCTTGCAGGAGAAGCTGGTTC	CAGGAG	7	1	3	0	x	TTA	NA	rev	2.17	-3.76	EI	0.1	0.13	0.77	Phypa_234083	hypothetical protein [Vitis vinifera]
scaffold_115_BJ603798.1_1_gth	1087720	1087728	ACTGAAAGTGATGCATTGAATGCCTTCTTGCAGGAGAAGCTGGTTC	CAGGAG	7	1	3	0	x	GAG	NA	rev	2.17	-3.76	EI	0.01	0	0.99	Phypa_234083	hypothetical protein [Vitis vinifera]
scaffold_115_BY962943.1_1_gth	1142416	1142424	CTAAGAGCGAGAAATTAAAGCCGCAGATGACAGGAGCAGTAGCGAC	CAGGAG	2	0	0	0		AAG	NA	fwd	-3.89	-8.21	E	0.19	0.77	0.05	EuGene_UTR_trim_ren_115_68_mRNA	unnamed protein product [Vitis vinifera]
scaffold_115_BY979712.1_1_gth	784855	784863	CCTGTTGGGAATTCGGGTGGTGGAGTTGGGTAGCAGGGTGATCAGG	TAGCAG	0	2	0	0		GAG	NA	rev	-2.21	-0.41	I	0.02	0	0.98	Phypa_134959	F22D16.12; thiamin pyrophosphokinase
scaffold_115_CBAW1803.B1_1_gth	35388	35396	GAAGTGCTTACCAAGGATTTGTATGTTGGAGAGCAGCCTACTTTTT	GAGCAG	0	3	0	0		AGC	2	rev	-2.79	-0.28	I	0.03	0.96	0	Phypa_234042	CDC48 (CELL DIVISION CYCLE 48); ATPase [Arabidopsis thaliana] sp|P54609|CD48A_ARATH Cell division control protein 48 homolog A (AtCDC48a) gb|AAF23260.1|AC015985_18 putative transitional endoplasmic reticulum ATPase [Arabidopsis thaliana] gb|AAC49120.1| cell division cycle protein gb|AAL38252.1| putative transitional endoplasmic reticulum ATPase [Arabidopsis thaliana] gb|AAM19807.1| AT3g09840/F8A2…
scaffold_115_PP001133019R_1_gth	508722	508730	CATTTGCCTGTAAATTGTGACTATCTTATGCAGGAGGAGGAGCTCA	CAGGAG	2	0	2	0		GTG	0	fwd	1.92	-3.99	E	0.01	0.99	0	Phypa_232661	POK (POKY POLLEN TUBE) [Arabidopsis thaliana] gb|AAK56274.1|AF367286_1 At1g71270/F3I17_8 [Arabidopsis thaliana] gb|AAO42771.1| At1g71270/F3I17_8 [Arabidopsis thaliana]
scaffold_115_PP015017333R_1_gth	646192	646200	GTGATCAAAGACGGCAAAGACAAGTTGCGCGAGAAGGGCCAAACGT	GAGAAG	0	1	0	0		AAA	NA	fwd	-7.94	-5.9	I	0.07	0.02	0.91	Phypa_134954	T5K18.1; glycosyl transferase family 1 protein [Arabidopsis thaliana]
scaffold_115_PP020016019R_1_gth	449229	449237	CATCTCTCCTTGACCTAAGGCATTGTTCTTGAGCAGATGCGAAGAA	GAGCAG	0	4	0	7		AAG	2	rev	-3.83	1.37	I	0.01	0.99	0	Phypa_215457	T31J12.5; expressed protein [Arabidopsis thaliana]
scaffold_116_BJ168598.1_1_gth	381566	381574	AACTTTGTGCTCACATGGGTCGGAACTGAATAGGAGCTTAGAAACA	TAGGAG	1	0	0	0		AAA	NA	rev	-0.05	-4	E	0.32	0.67	0.01	Phypa_166443	#N/A
scaffold_116_BJ188005.1_1_gth	336164	336172	CATAAATGTGTTTTCGTGTTGGATTTTTCGCAGGAGTTGGTGGTGG	CAGGAG	1	0	3	0		CTG	UTR exon	fwd	2.37	-3.58	E	0	1	0	Phypa_188218	T17B22.25; AAA-type ATPase family protein [Arabidopsis thaliana]
scaffold_116_BJ586211.1_1_gth	518243	518251	CTTCTTGTCTGAAGGGATAGATTTGGATCGCAGGAGAAGAGTTAAG	CAGGAG	4	0	6	0		TTG	1	fwd	-1.55	-7.02	E	0.04	0.96	0	Phypa_166453	Probable endopeptidase lytE precursor (Gamma-D-glutamate-meso-diaminopimelate muropeptidase lytE) (Phosphatase-associated protein papQ) (Cell wall-associated polypeptide CWBP33) [Bacillus subtilis]
scaffold_116_BJ946283.1_1_gth	66430	66438	AGAATTTCTGATCTTGTGAGAATTCTTCTGCAGGAGTGGATATCAG	CAGGAG	5	0	9	0		CAG	2	fwd	1.73	-4.2	E	0	0	1	Phypa_188201	MLP3.4; small nuclear ribonucleoprotein D1
scaffold_116_CBAW2618.B1_1_gth	405735	405743	TCCTTCTTTGTTCACATCCTTGTTGCTATGCAGGAGGAAGTAGTGT	CAGGAG	1	0	1	0		AAC	0	fwd	1	-4.34	E	0.01	0.99	0	Phypa_188232	MFJ20.13; expressed protein [Arabidopsis thaliana]
scaffold_116_PP015035204R_1_gth	552159	552167	CACAATTTTGCTGCATTCTCTGTGTGCAAAAAGGAGTCGGAATTGA	AAGGAG	1	0	0	0		ATT	NA	fwd	-1.47	-4.27	E	0.01	0.99	0	Phypa_134992	T16O11.9; electron transport SCO1/SenC family protein [Arabidopsis thaliana]
scaffold_116_PP015040077R_1_gth	1003385	1003393	ATAATCGTGAGTGTACTTTGGTGTGGTCAAGAGCAGATCAACGAGC	GAGCAG	0	1	0	0		CAG	NA	fwd	-1.81	1.01	I	0.01	0	1	Phypa_83741	F20N2.1; scarecrow transcription factor family protein [Arabidopsis thaliana]
scaffold_116_PP020018206R_1_gth	629689	629697	TTCTTGATGCTTATATATGGCATTTAATACCAGGAGCTAATTGCAC	CAGGAG	2	0	6	0		GAG	0	rev	0.62	-4.16	E	0.01	0.99	0	Phypa_135034	MPN9.16; zinc finger (C3HC4-type RING finger) family protein [Arabidopsis thaliana]
scaffold_116_PP020035066R_1_gth	432317	432325	AAGCTGCCGCTGCCAATCAAGCAGCGGCAGTAGTAGCAGCTGGTCT	TAGTAG	0	1	0	0		AAG	NA	fwd	-9.76	-9.39	I	0.01	0.99	0	EuGene_UTR_trim_ren_116_49_mRNA	#N/A
scaffold_116_PP020040069R_1_gth	366201	366209	GTTTAAGTACAACATTATTGAAATGTAATGCAGGAGTATACGAAGT	CAGGAG	1	0	3	0		CCT	NA	fwd	2.69	-4.14	E	0.02	0.04	0.95	EuGene_UTR_trim_ren_116_36_mRNA	unnamed protein product [Vitis vinifera]
scaffold_116_PP020044124R_1_gth	188180	188188	AGGTTTCTGAATTTCAATTCTTGTCTGAACGAGCAGATGGAAAAGA	GAGCAG	0	3	0	0		CAG	0	rev	-2.05	0.19	I	0.03	0.97	0	Phypa_135079	T19F6.30; glycosyl hydrolase family protein 37 / trehalase
scaffold_116_PP020071012R_1_gth	494342	494350	TTGGTACTGACAGGGTGGTGAGTGTATGTGCAGGAGATCATGAGGG	CAGGAG	4	0	9	0		AAG	NA	fwd	2.71	-3	E	0	0	1	Phypa_188237	unnamed protein product [Vitis vinifera]
scaffold_117_BJ944816.1_1_gth	919161	919169	ATGATACTGATCTCATGTTTTCATTTTGGAGAGTAGGTTAATACAG	GAGTAG	0	1	0	0		ATG	NA	fwd	-1.03	1.9	I	0.94	0	0.06	Phypa_106976	F9P14.8; elongation factor Tu family protein [Arabidopsis thaliana]
scaffold_117_BJ968760.1_1_gth	1012920	1012928	CCCGTTAACCTAGATGATGTTTGTTGTGGCAAGCAGAGCAACGATG	AAGCAG	0	1	0	0		CAG	0	fwd	-1.66	1.43	I	0.09	0.91	0.01	Phypa_188321	MRP15.17; expressed protein [Arabidopsis thaliana]
scaffold_117_BU051816.1_1_gth	652982	652990	ACATTCGTTGTCCAAATGTTTTTGTGTTGACAGAAGCAAAGCGAAG	CAGAAG	1	0	4	0		CAG	NA	fwd	3.24	-1.5	E	0.03	0	0.97	Phypa_135148	F14G9.10; CwfJ-like family protein [Arabidopsis thaliana]
scaffold_117_BY955286.1_1_gth	484502	484510	GGATGCTTAATTATAATCCTCCGTTTTCTTTAGCAGATATATATGA	TAGCAG	0	7	0	6		GAG	NA	rev	-0.9	2.01	I	0	0	1	Phypa_135187	T32M21.100; glycosyltransferase family 47 [Arabidopsis thaliana]
scaffold_117_BY988379.1_1_gth	756375	756383	GTCTTTCAACTACTCGCTTGTCATTTTTGCCAGGAGTAAGGGCCAT	CAGGAG	4	0	1	0		AAG	NA	rev	1.19	-4.65	E	0.04	0.96	0	Phypa_166484	conserved hypothetical protein [Cryptococcus neoformans var. neoformans JEC21]
scaffold_117_BY988379.1_1_gth	755906	755914	TAGTAAGTTTATTGTTAAAGTTTGTTCCTGTAGGAGGTGCTGGGCA	TAGGAG	2	0	2	0		CAG	2	rev	-0.28	-1.69	E	0.24	0.02	0.74	Phypa_166484	conserved hypothetical protein [Cryptococcus neoformans var. neoformans JEC21]
scaffold_117_PP004037186R_1_gth	547915	547923	TTCCTGATCCACTCAGTAATCGGTACGGTGAAGCAGGTTACAGCAG	AAGCAG	0	3	0	5		CAG	0	fwd	-4.1	0.15	I	0.68	0.07	0.25	Phypa_188278	F18O19.12; transducin family protein / WD-40 repeat family protein [Arabidopsis thaliana]
scaffold_117_PP004076379R_1_gth	1058086	1058094	AATTCACACACCTAGAGCAAATGGTAATTGCAGGAGGATGTGATCA	CAGGAG	7	0	2	0		TTG	0	fwd	1.13	-4.05	E	0.16	0.01	0.83	Phypa_14858	T12H1.18; nucleotide repair protein
scaffold_117_PP004076379R_2_gth	1088587	1088595	AATTCACACACCTAGAGCAAATGGTAATTGCAGGAGGATGTGATCA	CAGGAG	3	0	2	0		TTG	0	fwd	1.13	-4.05	E	0.9	0.03	0.07	Phypa_135142	T12H1.18; nucleotide repair protein
scaffold_117_PP015027083R_1_gth	913934	913942	TTTTAACTCATACAATCAATGTGGAGATTTCAGGAGTTGTCAACTG	CAGGAG	1	0	2	0		AAG	0	rev	1.06	-3.94	E	0.02	0.98	0	Phypa_215631	K13N2.2; serine/threonine protein phosphatase 2A (PP2A) 65 KDa regulatory subunit A [KO:K03456] [Arabidopsis thaliana]
scaffold_118_BJ179413.1_1_gth	428715	428723	TGCTTATCACGGCGTGGGATGTTGGCTGTGCAGGAGATGCACTCAA	CAGGAG	2	0	2	0		AGG	NA	fwd	1.45	-4.83	E	0.91	0.07	0.02	Phypa_135268	F23M19.11; somatic embryogenesis receptor-like kinase 2 (SERK2) [Arabidopsis thaliana]
scaffold_118_BJ189323.1_1_gth	542242	542250	TTGTAATGAGGTTGTCATGTGGTTTGGAACGAGCAGGTCTTGCGTG	GAGCAG	0	4	0	11		GAG	NA	fwd	-2.79	1.8	I	0.77	0.21	0.02	Phypa_37849	contains ESTs AU062952(C51837)
scaffold_118_BJ591471.1_1_gth	646332	646340	TAGCTCACACGTACTCGGCTGTCATTTTAACAGGAGCTCCCCTTAA	CAGGAG	5	0	0	0		ATG	NA	rev	-2.12	-7.26	E	0	0	1	Phypa_215702	F4P9.40; 3-beta hydroxysteroid dehydrogenase/isomerase family protein [Arabidopsis thaliana]
scaffold_118_BJ975913.1_1_gth	730833	730841	GTTTGTTTATTATCTTATCCACATAATGTGCAGGAGACATTAGATG	CAGGAG	2	0	1	0		CAA	NA	rev	2.78	-2.96	E	0.21	0.75	0.04	Phypa_11660	F12K11.10; NOL1/NOP2/sun family protein [Arabidopsis thaliana]
scaffold_118_BY949087.1_1_gth	274746	274754	ACATAACTGAATTCTTCTTTCCGATAATTTCAGGAGATGGTTCCTG	CAGGAG	7	0	25	0		GAG	NA	rev	2.34	-2.23	E	0.92	0.02	0.06	Phypa_188347	F27K7.6; nucleolin
scaffold_118_BY949087.1_1_gth	274894	274902	GCGAAGGCTGTGAAGGCGCCAGCAAAGAAGGAGGAGAGCAGCTCGG	GAGGAG	0	2	0	0		AGC	NA	rev	-8.55	-9.73	I	0	1	0	Phypa_188347	F27K7.6; nucleolin
scaffold_118_BY949087.1_1_gth	275853	275861	GGATACTTACTCACCTTTGCTGTGTGCTTCTAGCAGGTCATTCGGG	TAGCAG	0	8	0	2		CAG	NA	rev	-1.09	2.3	I	0.01	0	0.99	Phypa_188347	F27K7.6; nucleolin
scaffold_118_BY989233.1_1_gth	1101456	1101464	GAGATTTAAGGCGTAATGTTTTTGGCGCTTCAGGAGATGTTGATGA	CAGGAG	4	0	4	0		TTG	2	fwd	1.37	-2.33	E	0.02	0	0.98	Phypa_215726	F3C11.14; heat shock protein
scaffold_118_CJ970369.1_1_gth	485644	485652	TTGCATCTACTAACATCTTATGGATTTGAACAGGAGGGGAATTGTA	CAGGAG	2	0	6	1	x	TAA	1	fwd	1.52	-3.28	E	0.01	0.99	0	Phypa_12054	F22I13.1; protein kinase family protein [Arabidopsis thaliana]
scaffold_118_PP004036093R_1_gth	991294	991302	TGGCTAATTTAAAAATTCTATTTCCTTTCGCAGGAGGGCATATCAA	CAGGAG	2	0	0	0		CAG	NA	fwd	2.37	-3.21	E	0.01	0.99	0	Phypa_83986	F4P12.120; plasma membrane intrinsic protein 2A (PIP2A) / aquaporin PIP2.1 (PIP2.1) [Arabidopsis thaliana]
scaffold_118_PP004036093R_2_gth	1018991	1018999	TGGCTAATTTAAAAATTCTATTTCCTTTCGCAGGAGGGCATATCAA	CAGGAG	2	0	0	0		CAG	NA	fwd	2.37	-3.21	E	0.04	0.96	0	Phypa_135286	F4P12.120; plasma membrane intrinsic protein 2A (PIP2A) / aquaporin PIP2.1 (PIP2.1) [Arabidopsis thaliana]
scaffold_118_PP010011005R_1_gth	280306	280314	TCTCTAACTTGCGCTCTATTCCTTGTTTTGTAGGAGATCAACCTTT	TAGGAG	3	0	0	0		CAG	NA	rev	1.46	-2.32	E	0.02	0.98	0	Phypa_83900	MAF19.5; expressed protein [Arabidopsis thaliana]
scaffold_118_PP011006010R_1_gth	757793	757801	GCTTATTTGGCACCCCCGCCTGTATGCATGCAGGAGGATTGACAAC	CAGGAG	1	0	1	0		TCT	NA	fwd	1	-4.2	E	0.7	0.01	0.29	EuGene_UTR_trim_ren_118_73_mRNA	receptor-like kinase [Marchantia polymorpha]
scaffold_118_PP020044095R_1_gth	228716	228724	CGCTGATCTTTTAAGAAGGTTATGTACTTCAAGCAGCTACTGTAAA	AAGCAG	1	0	0	0		CTT	NA	fwd	-6.46	-3.78	E	0.07	0.93	0	Phypa_110083	F13K9.9; expressed protein [Arabidopsis thaliana]
scaffold_118_PP020056269R_1_gth	230513	230521	TCTGAAGGAGTCGCGAATGATGCTTCCTTGTAGGAGGGAGACGTGG	TAGGAG	1	0	2	0		CAG	NA	fwd	1.1	-3.21	E	0.66	0.32	0.03	Phypa_110083	F13K9.9; expressed protein [Arabidopsis thaliana]
scaffold_118_PPLS035D07.AB1_1_gth	816162	816170	TGGCAATTGTTTCTGATTCTGGTTGATTTTTAGGAGGTTTGCAAAT	TAGGAG	8	0	2	0		CTG	NA	rev	0.29	-0.96	E	0.94	0.06	0	Phypa_135333	F2H17.16; N'-5'-phosphoribosyl-formimino-5-aminoimidazole-4- carboxamide ribonucleotide isomerase [EC:5.3.1.16] [KO:K01814] [Arabidopsis thaliana]
scaffold_118_PPLS088H23.AB1_1_gth	1125157	1125165	TGTGTGTGTGTGTGTGTGTGTGTTTTGTGTAAGCAGCCTCCGTTCG	AAGCAG	0	2	0	0		GAG	0	rev	-3.37	-0.97	I	0.02	0.98	0	Phypa_188412	F17O14.19; serine/threonine protein kinase (PK19) [EC:2.7.1.37] [Arabidopsis thaliana]
scaffold_119_BJ200604.1_1_gth	134974	134982	TTGGTCCTGATTGGGAACTGGCGGATCAACCAGCAGGGACACCTCA	CAGCAG	1	5	0	0	x	CGG	NA	fwd	-2.87	-2.65	EI	0.01	0	0.99	Phypa_135424	3-oxoacyl-[acyl-carrier-protein] synthase 3 B
scaffold_119_BJ200604.1_1_gth	134693	134701	TGCTGAAGTCTTGTGAATGGCTGTGGTGAACAGGAGGTGCAAGCGC	CAGGAG	5	0	0	0		GAG	NA	fwd	1.19	-2.65	E	0.13	0.87	0	Phypa_135424	3-oxoacyl-[acyl-carrier-protein] synthase 3 B
scaffold_119_BY984011.1_1_gth	1097950	1097958	GACTTGTAAGCTTTGTGCTGAGTGTCTACGTAGGAGGATTATTTAG	TAGGAG	3	0	4	0		GTG	NA	rev	-0.19	-2.95	E	0.1	0.76	0.14	Phypa_231060	ATP-binding cassette transporter, subfamily F, member 6 protein PpABCF6 [Physcomitrella patens subsp. patens] gb|EDQ65309.1| ATP-binding cassette transporter, subfamily F, member 6 protein PpABCF6 [Physcomitrella patens subsp. patens]
scaffold_119_CBAW2471.B1_1_gth	179517	179525	ATGTTCTTAATGAGATGTATGGGATCCTTACAGCAGGTGAGGATGA	CAGCAG	1	2	8	7	x	ATG	NA	fwd	0.47	0.26	EI	0.84	0.01	0.16	Phypa_135391	T4K22.6; auxin-responsive factor (ARF6) [Arabidopsis thaliana]
scaffold_119_CBAW2471.B1_1_gth	177854	177862	CCGCACATATTGAAGCTACATTGTTGCCTTGAGCAGGGCAGCCTCG	GAGCAG	0	1	0	0		GAG	NA	fwd	-4.49	0.61	I	0.42	0.01	0.58	Phypa_135391	T4K22.6; auxin-responsive factor (ARF6) [Arabidopsis thaliana]
scaffold_119_CBAX3418.B1_1_gth	790046	790054	TCTTGATCATTTCTCCTCAACGCTTTTTATGAGCAGATTAAGCCCG	GAGCAG	0	4	0	5		GAG	NA	fwd	-2.56	2.59	I	0.06	0.94	0	EuGene_UTR_trim_ren_119_40_mRNA	#N/A
scaffold_119_CBAX3418.G1_2_gth	819151	819159	TCTTGATCATTTCTCCTCAACGCTTTTTATGAGCAGATTAAGCCCG	GAGCAG	0	3	0	5		GAG	NA	rev	-2.56	2.59	I	0.01	0.99	0	EuGene_UTR_trim_ren_119_45_mRNA	unnamed protein product [Vitis vinifera]
scaffold_119_PP004036349R_1_gth	857194	857202	TTCGTATTCATTGGAAATGTTGTGAGCGCGCAGGAGTATCATATCC	CAGGAG	4	0	3	0		CAG	NA	fwd	0.53	-5.9	E	0.02	0	0.98	Phypa_135380	F22K20.9; ACT domain containing protein [Arabidopsis thaliana]
scaffold_119_PP020027110R_1_gth	135722	135730	AGTGATCTGATTTGGTTTCTTGAAATGCTGCAGAAGATGAATCTCT	CAGAAG	2	0	0	0		GAG	NA	fwd	1.33	-3.63	E	0.01	0.99	0	Phypa_135424	3-oxoacyl-[acyl-carrier-protein] synthase 3 B
scaffold_119_PP020027110R_1_gth	136583	136591	GCTGTCTAAAACTAACTTCGAAAGTGTGTGCAGGAGGAGGTTACAA	CAGGAG	2	0	1	0		GAG	2	fwd	2.96	-2.58	E	0.02	0	0.98	Phypa_135424	3-oxoacyl-[acyl-carrier-protein] synthase 3 B
scaffold_12_BJ166041.1_1_gth	2586218	2586226	AAAATCACGTGCGTTTGTCTTATTTTCTTGCAGGAGCTTTACACTG	CAGGAG	1	0	3	0		CAG	NA	fwd	2.38	-4.85	E	0	1	0	Phypa_114956	F28L5.15; transducin family protein / WD-40 repeat family protein [Arabidopsis thaliana]
scaffold_12_BJ170968.1_1_gth	22791	22799	TCATCTGATATTGTAAGATGGTGTGTGCGGCAGCAGACATGAAGGT	CAGCAG	0	4	1	0	x	AAG	1	rev	0.05	-0.64	I	0	1	0	Phypa_159327	protein kinase C substrate, heavy chain-related [Arabidopsis thaliana] gb|AAD23722.2| expressed protein [Arabidopsis thaliana] gb|AAM67297.1| unknown [Arabidopsis thaliana] gb|AAP40398.1| unknown protein [Arabidopsis thaliana] gb|AAP40472.1| unknown protein [Arabidopsis thaliana] dbj|BAF01551.1| hypothetical protein [Arabidopsis thaliana]
scaffold_12_BJ176735.1_1_gth	1258952	1258960	TGGGATTGGATTGTGGGGTATTGAGTGTGTGAGCAGATCAAGAAAG	GAGCAG	0	5	2	44	x	CAG	UTR exon	fwd	-2.25	2.06	I	0.01	0.99	0	Phypa_104676	F23O10.19; expressed protein [Arabidopsis thaliana]
scaffold_12_BJ180657.1_1_gth	427786	427794	CAATAACGTGACTGGTTTTCTGGGTGCCTGCAGGAGAAACACTCAA	CAGGAG	3	0	3	0		CAG	2	rev	2.82	-3.81	E	0.03	0.97	0	Phypa_159348	F13O11.35; translational activator family protein [Arabidopsis thaliana]
scaffold_12_BJ181157.1_1_gth	1814421	1814429	ATGGTTCTGAGAAGTATGATACCTATTGTGCAGGAGTTGGGGGAGT	CAGGAG	4	0	3	0		TAG	NA	fwd	3.51	-2.38	E	0.01	0.99	0	Phypa_54237	F25C20.1; glycosyl hydrolase family 17 protein [Arabidopsis thaliana]
scaffold_12_BJ188001.1_1_gth	2465027	2465035	ATTGTGTGGATGCTGATGCTGGCTTTGTACAAGCAGCACGGGTGGC	AAGCAG	0	1	0	0		TCG	NA	rev	-3.13	-0.76	I	0	0	1	EuGene_UTR_trim_ren_12_177_mRNA	TLP1A TIR1-like auxin receptor protein [Physcomitrella patens subsp. patens] gb|EDQ81125.1| TLP1A TIR1-like auxin receptor protein [Physcomitrella patens subsp. patens]
scaffold_12_BJ206812.1_1_gth	2872732	2872740	GCTGTTTGTTCATGTTTTAAAACTGATTGTGAGCAGATTCGCTAAA	GAGCAG	0	1	0	3		GTG	NA	rev	-3.93	0.27	I	0.02	0	0.98	Phypa_159431	#N/A
scaffold_12_BJ584843.1_1_gth	1166136	1166144	AGTTTCTCAATTTTGAACCTTGGATTGTCTGAGCAGCATTGACGAG	GAGCAG	0	4	0	0		TTG	1	rev	-2.87	0.84	I	0.04	0	0.96	Phypa_50684	F19K19.11; glycosyl transferase family 1 protein [EC:2.4.1.142] [KO:K03842] [Arabidopsis thaliana]
scaffold_12_BJ605426.1_1_gth	498619	498627	TGTTGTTTCGTGTTCATTTCCAACGTTTCCCAGCAGAGTGGAATCC	CAGCAG	10	1	13	1	x	GCA	NA	rev	-2.35	-1.39	EI	0.13	0.87	0	Phypa_115009	T30C3.40; Clp amino terminal domain-containing protein [Arabidopsis thaliana]
scaffold_12_BQ041531.1_1_gth	609196	609204	CAGTTTCTAATTTTTGTCATTTTGAATCGTTAGCAGCATATCGAGC	TAGCAG	0	2	0	6		GAG	NA	rev	-1.9	-0.38	I	0.01	0.99	0	Phypa_114940	F22D22.24; endonuclease/exonuclease/phosphatase family protein [Arabidopsis thaliana]
scaffold_12_BY945332.1_1_gth	2885352	2885360	TTAGCATTATTTAACGATGATTTGTTGGAATAGTAGATCGCGTTCA	TAGTAG	6	104	0	0	x	CAG	NA	rev	-0.58	0.62	EI	0.09	0.21	0.7	Phypa_159434	F18F4.50; expressed protein [Arabidopsis thaliana]
scaffold_12_BY958208.1_1_gth	1149130	1149138	GAGATCTAATGAACAATGAATGGTTCACTACAGGAGGAGGCAGACG	CAGGAG	4	0	2	0		CAG	NA	rev	2.37	-2.04	E	0.07	0.91	0.03	Phypa_114928	contains ESTs AU082653(C60589)
scaffold_12_BY991151.1_1_gth	2542692	2542700	GGCAAAGAAATGATTTAAACGTTGCTGCCGCAGGAGCTGGACCCTA	CAGGAG	6	0	12	0		CAG	0	fwd	0.37	-5.58	E	0.32	0.01	0.67	Phypa_159417	F18O21.150; alpha-soluble NSF attachment protein 2 / alpha-SNAP2 / ASNAP2 [Arabidopsis thaliana]
scaffold_12_BY991375.1_1_gth	2574811	2574819	TTTGACGACCGGATAGTGCTTTTATTGATGGAGTAGGTTAACAGCC	GAGTAG	0	3	0	0		ACG	NA	fwd	-4.49	-0.65	I	0.29	0.01	0.71	Phypa_66900	#N/A
scaffold_12_CBAX1672.B1_1_gth	2206626	2206634	ATCATAATAAAACTAATCAAATCTCCTGTGCAGGAGAGATGTTCAC	CAGGAG	6	0	8	0		CCG	2	fwd	2.29	-3.85	E	0.01	0.99	0	Phypa_159406	MAA21.150; 9-cis-epoxycarotenoid dioxygenase / neoxanthin cleavage enzyme / NCED1 / carotenoid cleavage dioxygenase 1 (CCD1) [Arabidopsis thaliana]
scaffold_12_CBAX5097.B1_1_gth	1101016	1101024	TGACTGCGGACGTTTATTTTTTGTTGGTGGAAGCAGCATGCTGACA	AAGCAG	0	4	0	12		AAG	0	fwd	-0.75	1.43	I	0.25	0.74	0.01	Phypa_175357	F2O10.7; long-chain-fatty-acid--CoA ligase / long-chain acyl-CoA synthetase (LACS6) [EC:6.2.1.3] [KO:K01897] [Arabidopsis thaliana]
scaffold_12_CBAX6818.B1_1_gth	1596731	1596739	ATTTCTGCTGGTTTCTTGTTGTTTTTTGTCTAGTAGCAGGGCGATG	TAGTAG	0	2	1	0	x	CAG	1	fwd	1.69	1	I	0.01	1	0	Phypa_159394	T25B15.50; DNA-binding bromodomain-containing protein [Arabidopsis thaliana]
scaffold_12_CBAX767.B2_1_gth	410263	410271	TCTAAGCGTAGTGGGTTTTGCTGTTCTTGGGAGCAGAGTCTTATGA	GAGCAG	0	4	0	2		CAG	0	rev	-2.2	1.34	I	0	1	0	Phypa_159348	F13O11.35; translational activator family protein [Arabidopsis thaliana]
scaffold_12_CBAX767.G2_1_gth	407985	407993	AGCCAAGACTGACTTGAAAGCACATTGTTGCAGGAGGTGAGAATGT	CAGGAG	2	0	1	0		GAG	2	rev	0.41	-4.2	E	0.77	0.01	0.22	Phypa_159348	F13O11.35; translational activator family protein [Arabidopsis thaliana]
scaffold_12_CJ970634.1_1_gth	1289532	1289540	GAACTTTTCCAGGTTGTAATTTTGTTGATGCAGCAGTACAGCACCA	CAGCAG	2	0	3	0		TCT	NA	fwd	1.83	-0.46	E	0	1	0	Phypa_66816	#N/A
scaffold_12_CJ974666.1_1_gth	2602465	2602473	AGCCGGGTTTTGCAAGATGGTAACGTTTGGGAGAAGGCTGGGGTGA	GAGAAG	0	2	0	0		AAG	NA	fwd	-4.55	-2.71	I	0.03	0.01	0.96	Phypa_109483	Coproporphyrinogen III oxidase
scaffold_12_CJ975391.1_1_gth	390124	390132	CATTGTCATCTAATTCTTTCACCTTGGATTGAGCAGTTGGTTCTTG	GAGCAG	0	3	0	3		ATT	0	fwd	-2.39	1.89	I	0.95	0.02	0.03	Phypa_21832	T24P13.8; seven transmembrane MLO family protein / MLO-like protein 14 (MLO14) [Arabidopsis thaliana]
scaffold_12_PP001017040F_1_gth	2806662	2806670	GATCTCACTTTGACCTTGAATCGTTCCTGAGAGCAGATTTCGGCAA	GAGCAG	0	3	0	1		GAG	NA	rev	-1.91	1.67	I	0.04	0.96	0	Phypa_175474	putative ammonium transporter [Oryza sativa (japonica cultivar-group)]
scaffold_12_PP002007038R_1_gth	2537505	2537513	TTTTTCATATCAGTTAATTTTGATTGGTTTCAGAAGAGGATACGAC	CAGAAG	1	0	1	0		CCA	NA	rev	1.03	-0.71	E	0.04	0	0.96	Phypa_159416	#N/A
scaffold_12_PP004005229R_1_gth	1086111	1086119	GAAACCTAATATTGGATCTACGACCATCTGCAGGAGCACACACCAT	CAGGAG	6	0	0	0		CAG	2	fwd	0.37	-7.27	E	0.89	0.07	0.03	Phypa_115024	Cationic peroxidase 2 precursor (PNPC2) [Arachis hypogaea]
scaffold_12_PP004007183R_1_gth	218114	218122	CAATAGATTGAGACCAATGGCTGTGGAATGGAGCAGGAAAAGGCCG	GAGCAG	0	1	0	0		CAG	NA	fwd	-3.25	1.2	I	0.72	0.25	0.03	Phypa_114973	F17I23.170; AFG1-like ATPase family protein [Arabidopsis thaliana]
scaffold_12_PP004010177R_1_gth	2197492	2197500	TTAACGATTAGTTGTTCAACAACCTTGTGGGAGCAGGTACCCTATG	GAGCAG	0	1	0	6		TTG	0	fwd	-3.65	1.77	I	0.05	0.91	0.04	Phypa_159404	F17A17.1; SET domain-containing protein [Arabidopsis thaliana]
scaffold_12_PP004071281R_1_gth	1052590	1052598	TGCGGATGTTTTGCATGGGCAACGTACTTGCAGTAGTTGAAGAATC	CAGTAG	3	0	1	0		CAG	NA	rev	-0.48	-3.79	E	0.18	0.01	0.81	Phypa_66787	extremely serine rich protein [Candida albicans SC5314]
scaffold_12_PP004103247R_1_gth	1096586	1096594	ACACATATTTTATTTATTTTTACTCATTTACAGGAGCGGATGCTGT	CAGGAG	6	0	3	0		TTG	NA	fwd	1.57	-5.01	E	0.01	0.99	0	Phypa_175357	F2O10.7; long-chain-fatty-acid--CoA ligase / long-chain acyl-CoA synthetase (LACS6) [EC:6.2.1.3] [KO:K01897] [Arabidopsis thaliana]
scaffold_12_PP020001102R_1_gth	2607273	2607281	GCAGGTCGTCCTTGATTCTTTTATCTTGTGCAGGAGCACGGGTTGG	CAGGAG	1	0	0	0		AAG	NA	rev	2.93	-4.69	E	0.15	0	0.85	Phypa_115080	F16M2.140; expressed protein [Arabidopsis thaliana]
scaffold_12_PP020001102R_2_gth	2654620	2654628	TCGGAGTGATCTTGTGTTCTAATGTGCTTGCAGAAGAATGCTAGCA	CAGAAG	2	0	1	0		AAT	NA	fwd	2.09	-2.68	E	0	0	1	Phypa_115015	F16M2.140; expressed protein [Arabidopsis thaliana]
scaffold_12_PP020001102R_2_gth	2653253	2653261	GCAGGTCGTCCTTGATTCTTTTATCTTGTGCAGGAGCACGGGTTGG	CAGGAG	1	0	0	0		AAG	NA	fwd	2.93	-4.69	E	0.01	0	0.99	Phypa_115015	F16M2.140; expressed protein [Arabidopsis thaliana]
scaffold_12_PP020031228R_1_gth	1043626	1043634	TGACCTGAAGTTGGGGTACTTGTGCTTTTGCAGCAGAGCTTGCATT	CAGCAG	1	0	0	0		CAG	NA	rev	1.68	-0.73	E	0.23	0.27	0.5	Phypa_66785	F23E12.140; transporter-related [Arabidopsis thaliana]
scaffold_12_PP020069258R_1_gth	2400571	2400579	ACTTGCGTTGTCTGGGATCTAACAGTTTGCTAGCAGGTACAGCAGC	TAGCAG	0	1	0	1		GTT	NA	rev	-3.55	-0.2	I	0.87	0.11	0.02	Phypa_175443	putative GPAA1-like protein [Oryza sativa (japonica cultivar-group)]
scaffold_12_PPLS095L03.AB1_1_gth	2661237	2661245	GACAAATCTAAGAGTCTGAAAGGATCAGTGGAGGAGAAGGGCAGGG	GAGGAG	1	0	0	0		TTG	NA	fwd	-4.03	-5.22	E	0.02	0	0.98	Phypa_159424	#N/A
scaffold_12_PPLS117J22.AB1_1_gth	1642694	1642702	CTGAGCGCATGAAAGTGTGTTGTGTTGGACTAGGAGCTGGAGGTGA	TAGGAG	4	0	0	0		CGG	NA	rev	1	-2.27	E	0.32	0.02	0.67	Phypa_159396	#N/A
scaffold_120_BJ178761.1_1_gth	430476	430484	GTCTGATGCGAATAAAGATCCGTTTCTGTACAGGAGGCAGCAAGTG	CAGGAG	1	0	1	0		CAG	NA	rev	1.79	-3.17	E	0.01	0	0.99	Phypa_188513	Sucrose synthase 2 (Sucrose-UDP glucosyltransferase 2) [Pisum sativum]
scaffold_120_BJ186371.1_1_gth	893572	893580	GATTTCTTAGCTGATCAAATTTTGTTATTTCAGGAGCCTAGATAAG	CAGGAG	3	0	2	0		TGG	1	rev	1.91	-2.44	E	0.02	0.98	0	Phypa_166640	T9E8.90; human Rev interacting-like protein-related / hRIP protein-related [Arabidopsis thaliana]
scaffold_120_BJ186371.1_1_gth	893260	893268	TCTGCGACATTAAATTTAGCTACGTCTTGATAGGAGGTAACTGCTG	TAGGAG	1	0	0	0		CAG	0	rev	-0.79	-1.74	E	0.02	0	0.98	Phypa_166640	T9E8.90; human Rev interacting-like protein-related / hRIP protein-related [Arabidopsis thaliana]
scaffold_120_BJ188075.1_1_gth	901208	901216	CCGAGGTTTGTGACATAGGCGGCAGTTTGTTAGCAGTTTCGGTCGT	TAGCAG	0	2	0	1		TTG	UTR exon	fwd	-6.82	-3.85	I	0.08	0.93	0	Phypa_166641	contains ESTs C97332(C60019)
scaffold_120_BJ587413.1_1_gth	517378	517386	GACATAATCATGTATAGAATGGTTTGTTTACAGGAGTGCTCGGATC	CAGGAG	2	0	3	0		ACA	NA	rev	2.2	-3.12	E	0.48	0.34	0.18	Phypa_166617	F3G5.31; PHD finger family protein [Arabidopsis thaliana]
scaffold_120_BY949370.1_1_gth	1183532	1183540	GCTGAATCGTGTTTCCTGTTTTTGAATAACCAGAAGTTGTACCAGA	CAGAAG	9	0	6	1	x	CAG	NA	fwd	0.24	-3.98	E	0.18	0.82	0	Phypa_166652	#N/A
scaffold_120_BY954511.1_1_gth	522104	522112	ACTTTGCCAGTGTGTCTTTGTGATAATGGGAAGCAGCTGAAGTCTA	AAGCAG	0	4	0	3		AAG	NA	rev	-1.41	0.81	I	0	1	0	Phypa_166617	F3G5.31; PHD finger family protein [Arabidopsis thaliana]
scaffold_120_BY954511.1_1_gth	521585	521593	TATTTTGTAACGCATTCATTCATATTCTTTGAGCAGCTCACGGGAA	GAGCAG	0	4	0	3		CAG	0	rev	-2.77	0.64	I	0.91	0.02	0.07	Phypa_166617	F3G5.31; PHD finger family protein [Arabidopsis thaliana]
scaffold_120_BY972392.1_1_gth	66722	66730	TTAAACTGAGAAACGCAGTGTCGTGAGTGGTAGCAGGAATTGTATT	TAGCAG	0	2	0	0		CCG	NA	rev	-2.89	0.19	I	0	0	1	EuGene_UTR_trim_ren_120_1_mRNA	AP2-domain DNA-binding protein [Catharanthus roseus]
scaffold_120_CBAX12170.B1_1_gth	516436	516444	TAGTGATGCTTTATTATACTGCATTTTGGTGAGCAGGGTTTCTGTA	GAGCAG	0	5	0	0		CAG	0	rev	-4.28	0.89	I	0.06	0	0.94	Phypa_166617	F3G5.31; PHD finger family protein [Arabidopsis thaliana]
scaffold_120_CBAX2054.G1_1_gth	534497	534505	GACATGTGCTGAGCACAAATTTGTGTTGGCAAGCAGCAGGTAGCTA	AAGCAG	0	7	0	12		AAT	NA	rev	-2.47	-0.09	I	0.06	0	0.94	Phypa_107013	T6D22.20; lactoylglutathione lyase
scaffold_120_CBAX5582.G1_1_gth	784280	784288	GCTAGTCAGCTAACTTTCTATTGTGGATTGGAGCAGGTATCAGCCG	GAGCAG	0	5	0	4		GAG	0	rev	-1.3	3.63	I	0.01	0	0.99	Phypa_215875	F25P22.29; expressed protein [Arabidopsis thaliana]
scaffold_120_CBAX600.B2_1_gth	546732	546740	GGTTCCGTGACTCTTACCCTTTGTTCTTTTGAGCAGATTAGAAAGT	GAGCAG	0	2	0	1		AAG	1	rev	-3.47	0.94	I	0	1	0	Phypa_166622	T3F17.29; transmembrane protein-related [Arabidopsis thaliana]
scaffold_120_PP015008247R_1_gth	891623	891631	AGGAGCTAATAAAGAGATTGTTTTTATGTCAAGCAGGATTTTTTTG	AAGCAG	0	1	0	4		AAA	0	rev	-3.96	-0.62	I	0.04	0.96	0	Phypa_166640	T9E8.90; human Rev interacting-like protein-related / hRIP protein-related [Arabidopsis thaliana]
scaffold_120_PP015051171R_1_gth	106939	106947	CTGTTCTTGCTGTTGCTCGAATTGTGTTTGCAGAAGCGTATGACAA	CAGAAG	4	0	18	0		TCG	2	fwd	1.88	-3.29	E	0.42	0.56	0.03	Phypa_62970	F23N19.15; expressed protein [Arabidopsis thaliana]
scaffold_120_PP015061309R_1_gth	1192187	1192195	TTCTAATAGTAAGAGCTGTCCACTGTGGATGAGCAGTTGCTGAAGC	GAGCAG	0	1	0	1		CCG	NA	fwd	-2.67	1.58	I	0.18	0.82	0	Phypa_84195	#N/A
scaffold_120_PP020027130R_1_gth	1150815	1150823	GTGACAGCACCACTGATAGTGTCTTGGATTCAGCAGGAAGGTTCAG	CAGCAG	1	1	0	1	x	AAG	NA	fwd	0.17	1.32	EI	0.18	0	0.82	EuGene_UTR_trim_ren_120_86_mRNA	putative c-myb-like transcription factor [Physcomitrella patens] gb|AAF78888.1|AF189786_1 putative c-myb-like transcription factor [Physcomitrella patens]
scaffold_120_PP020027130R_1_gth	1151625	1151633	TAAGGTATTAATTATTGAATGTATTTTCTTGAGCAGGGCTTGGAAG	GAGCAG	0	2	0	1		GAC	NA	fwd	-0.29	4.92	I	0.07	0.91	0.02	EuGene_UTR_trim_ren_120_86_mRNA	putative c-myb-like transcription factor [Physcomitrella patens] gb|AAF78888.1|AF189786_1 putative c-myb-like transcription factor [Physcomitrella patens]
scaffold_120_PPLS024N13.AB1_1_gth	106740	106748	TAAGATGCTCCTATCCTTTTTACAATGGTACAGGAGGTGGAGGACA	CAGGAG	8	0	12	0		GTG	0	fwd	2.03	-2.81	E	0.3	0.12	0.58	Phypa_62970	F23N19.15; expressed protein [Arabidopsis thaliana]
scaffold_120_PPLS037N14.AB1_1_gth	374720	374728	AGAATCTGATTGGTTAATGTTGTTGAGGTCAAGCAGGTGGAAGAAT	AAGCAG	0	5	0	2		CAG	NA	rev	-1.68	1.64	I	0.32	0	0.68	Phypa_135530	F19K23.17; expressed protein [Arabidopsis thaliana]
scaffold_121_AW145686.1_1_gth	935504	935512	GCTTCTGGCGGAACTGGAGTGTTCCTCAACGAGGAGAGGTCTTCAT	GAGGAG	1	0	0	0		AGT	NA	rev	-7.69	-8.37	E	0	0	1	Phypa_166675	F17M19.10; expressed protein [Arabidopsis thaliana]
scaffold_121_BJ597141.1_1_gth	1144351	1144359	TTTAAATCACTGATCAGCTGCCTTTAACGACAGGAGTCAAGGAGGT	CAGGAG	1	0	1	0		CAG	NA	fwd	0.24	-4.23	E	0.01	0	0.99	Phypa_135647	MXK3.19; Cyclin-dependent kinase C;2 [Arabidopsis thaliana]
scaffold_121_BY947665.1_1_gth	826238	826246	ATTTTCATTACTTGAACTGAAAATGTGTTGCAGGAGGCCGAGCTTG	CAGGAG	2	0	1	0		CTG	0	rev	4.08	-1.07	E	0.01	0	0.99	Phypa_188612	F12K11.12; enoyl-CoA hydratase/isomerase family protein [Arabidopsis thaliana]
scaffold_121_BY947665.1_1_gth	827158	827166	TGCCTTAAAAACTACTCTGGTGTTGGCGAACAGGAGATTACTTGGG	CAGGAG	2	0	1	0		TTG	2	rev	1.19	-3.13	E	0	1	0	Phypa_188612	F12K11.12; enoyl-CoA hydratase/isomerase family protein [Arabidopsis thaliana]
scaffold_121_CBAW1630.B1_1_gth	1195946	1195954	TCGTGTTGTACGCTAACAGTTGTATTTCTTGAGCAGCTGGGCACAA	GAGCAG	0	5	0	12		CCA	0	fwd	-2.12	1.62	I	0.19	0.81	0	Phypa_107034	F6N23.1; beta-amylase
scaffold_121_PP015051063R_1_gth	1037802	1037810	TCATCCTCGTCTGCTCCGTTTATAAACTTGCAGCAGCACATCAGGC	CAGCAG	1	0	0	0		ACT	NA	rev	1.12	-1.7	E	0.81	0.19	0.01	Phypa_84277	F15G16.80; expressed protein [Arabidopsis thaliana]
scaffold_121_PP020018324R_1_gth	684344	684352	TTGACCTATTGGGGAGTTCGTTTTGCATCTGAGCAGATACTTAGAA	GAGCAG	0	1	0	3		AAA	1	fwd	-3.56	0.91	I	0.2	0.77	0.02	Phypa_84247	F17K2.5; expressed protein [Arabidopsis thaliana]
scaffold_121_PP020044166R_1_gth	199150	199158	GGTTGCATGGCGTTGTCAACTTCTATATTCAAGCAGGAGAATGGCA	AAGCAG	0	2	0	0		CAG	0	rev	-2.11	0.35	I	0.05	0.95	0	Phypa_188592	T2J15.4; Ku80 family protein [Arabidopsis thaliana]
scaffold_122_BJ945602.1_1_gth	773737	773745	GCGTAAATTATTTAAATTTTCAGGGTCGAGCAGCAGGCCAAGCCGT	CAGCAG	0	2	0	0		ACG	NA	fwd	-3.89	-3.37	I	0	1	0	Phypa_135711	AP22.41; metallopeptidase M24 family protein [Arabidopsis thaliana]
scaffold_122_BJ952894.1_1_gth	333260	333268	ATTTCTTTCTCTGAGGTGTAATGTGATCTGCAGAAGTGGAGTGCTT	CAGAAG	2	0	8	0		GAG	2	fwd	1	-4.56	E	0.52	0.01	0.47	Phypa_166694	F4F15.140; F-box family protein / WD-40 repeat family protein [Arabidopsis thaliana]
scaffold_122_PP020014377R_1_gth	966818	966826	TTCAATCTGTTAAGCCTTTGAATGTGCGTGGAGCAGATATTTTTGG	GAGCAG	0	1	0	1		CTG	NA	rev	-3.85	-0.2	I	0	0	1	Phypa_234155	PHO1-7 [Physcomitrella patens]
scaffold_122_PP020025263R_1_gth	902551	902559	GTGAAGCGAGTGGCCGCCACTGAGTCCATCAAGGAGATGAAAGCAG	AAGGAG	1	0	0	0		AAG	NA	fwd	-6.62	-7.72	E	0	0.01	0.99	EuGene_UTR_trim_ren_122_55_mRNA	#N/A
scaffold_122_PP020045185R_1_gth	41273	41281	AACATGTCTTATCGTTCGTCTGATTGCATTCAGGAGCAAGAACAAA	CAGGAG	1	0	3	0		GAG	NA	rev	2.75	-2.79	E	0	1	0	EuGene_UTR_trim_ren_122_3_mRNA	#N/A
scaffold_122_PP030001012R_1_gth	472228	472236	TCTGAATGTGTGCATCTCTTTTACTCCATGCAGGAGAAGCCGAGTA	CAGGAG	2	0	1	0		AAG	NA	fwd	1.19	-5.33	E	0.05	0	0.96	EuGene_UTR_trim_ren_122_28_mRNA	unnamed protein product [Vitis vinifera]
scaffold_123_BJ171137.1_1_gth	120893	120901	TACTCTTCTTTTTATGTTGCTATCTGCGCATAGCAGGATAATAATC	TAGCAG	0	8	0	10		AAT	0	fwd	-0.92	1.08	I	0.83	0.16	0.01	Phypa_216017	F18O22.40; COP9 complex subunit 3
scaffold_123_BJ204951.1_1_gth	978311	978319	GTTAGACTTACGCAAGGTGTGCGGATGTGGCAGGAGGATGATGATA	CAGGAG	2	0	9	0		GAA	NA	rev	1.71	-2.08	E	0.15	0.84	0	Phypa_216093	F15M7.13; ubiquitin-specific protease 12 (UBP12) [EC:3.1.2.15] [Arabidopsis thaliana]
scaffold_123_BJ586621.1_1_gth	1051956	1051964	TCTACAATGTACTATATGCATTGATGTGTGCAGGAGTTCGGAGATT	CAGGAG	8	0	1	0		CAG	2	rev	4.59	-1.86	E	0.14	0.06	0.8	Phypa_21434	F7G19.11; protein kinase
scaffold_123_BJ943131.1_1_gth	124574	124582	GTTATGCTGGTTTGCATTGGATTTGATTATGAGCAGGTTACTTACC	GAGCAG	0	5	0	11		GCC	NA	fwd	-2.45	1.78	I	0.13	0.87	0	Phypa_135823	F6F3.4; ORMDL family protein [Arabidopsis thaliana]
scaffold_123_CBAX5334.G1_1_gth	462441	462449	ACTTTAAGCAGATATGCCCTTGGACACCTGCAGGAGATGGTGACAA	CAGGAG	2	0	3	0		AAG	NA	rev	1.47	-4.16	E	0	0	1	Phypa_18395	F23H24.6; expressed protein [Arabidopsis thaliana]
scaffold_123_PP015043362R_1_gth	206524	206532	CCTTGCGACTACACGTTTGACAGCTGCGATAAGGAGTCTGCTGTCG	AAGGAG	1	0	0	0		TGG	NA	fwd	-4.95	-7	E	0.01	0	0.99	Phypa_216023	F14L17.10; kelch repeat-containing F-box family protein [Arabidopsis thaliana]
scaffold_123_PP020021203R_1_gth	445354	445362	TCTGGCAAGTCCTGGGAGGGCGGGGGTTGAAAGGAGGGGAGGATGG	AAGGAG	0	1	0	0		GAC	NA	rev	-3.98	-4.62	I	0.03	0.97	0	Phypa_188716	T32A16.60; expressed protein [Arabidopsis thaliana]
scaffold_123_PP020034193R_1_gth	933079	933087	AGTGATGAAGATTGTTCACTTGATATGTTACAGAAGTTGTTGCGGG	CAGAAG	1	0	8	0		GAG	NA	fwd	-0.43	-3.82	E	0.03	0.01	0.97	Phypa_216087	FCAALL.214; SET domain-containing protein [Arabidopsis thaliana]
scaffold_123_PP020034193R_1_gth	934397	934405	ATGAAGAACCGTATTCATTGCCGTCTTCTGGAGCAGGGTCACAGCT	GAGCAG	0	1	0	5		TAA	1	fwd	-4.84	-0.21	I	0.03	0.01	0.97	Phypa_216087	FCAALL.214; SET domain-containing protein [Arabidopsis thaliana]
scaffold_123_PPLS115I08.AB1_1_gth	991529	991537	CCCTTTGGCGTTCCGTCTGTTGTGTTTGTTTAGGAGTCTTTTGCAA	TAGGAG	6	0	5	0		TCG	0	fwd	-0.67	-3.74	E	0	1	0	Phypa_166751	F15H11.2; expressed protein [Arabidopsis thaliana]
scaffold_124_BJ180809.1_1_gth	574520	574528	TGATGTGGTACATGTCGATTTTTTTCTCCTCAGAAGGTATATTTGA	CAGAAG	0	1	2	0	x	AAG	NA	fwd	-1.88	-2.42	I	0.02	0.98	0	Phypa_188822	F25G13.100; oxidoreductase
scaffold_124_BJ587997.1_1_gth	658541	658549	TAGTGAGCACTTGTTACTTTCATGTTCTTACAGGAGGTCAGTCTGA	CAGGAG	2	0	1	0		CAG	UTR exon	rev	2.34	-2.26	E	0.2	0	0.8	Phypa_166782	#N/A
scaffold_124_BY970705.1_1_gth	248140	248148	AACTCGTAACATATTTATCTAATTTTACTGCAGGAGGATTTTGAGA	CAGGAG	2	0	2	0		CAG	NA	fwd	1.95	-2.54	E	0.19	0.24	0.58	Phypa_14095	F11M15.16; tRNA methyl transferase family protein [EC:2.1.1.61] [KO:K00566] [Arabidopsis thaliana]
scaffold_124_CBAW2187.B1_1_gth	1159409	1159417	AATGTAGGGTTGGGCTTTGTGTGTTTGCTGCAGGAGGCATTGCGTA	CAGGAG	3	0	3	0		CAG	0	fwd	2.06	-3.46	E	0.02	0.98	0	Phypa_216156	MDC11.13; transducin family protein / WD-40 repeat family protein [Arabidopsis thaliana]
scaffold_124_PP001035073R_1_gth	677859	677867	TTGTCCTCATGCTTGTGAAGCGCCTGTATGCAGCAGCAAAGGGGAA	CAGCAG	1	1	5	1	x	AAG	NA	fwd	-0.24	-2.68	EI	0.01	0	0.99	Phypa_166784	T22E16.190; zinc finger (C3HC4-type RING finger) family protein [Arabidopsis thaliana]
scaffold_124_PP020022178R_1_gth	729557	729565	GTTCTAGATTTTAGTCTAATTTATTGTTCTAAGCAGGATTGGGACT	AAGCAG	0	1	0	1		ATC	NA	rev	-4.46	0.36	I	0.8	0.16	0.04	Phypa_188826	T22J18.20; phosphoinositide phosphatase family protein [Arabidopsis thaliana]
scaffold_124_PP020030176R_1_gth	524438	524446	GCCATGCTGTTTGATACTTGAAATTTGATACAGGAGAACGAAAATA	CAGGAG	5	0	3	0		GAG	0	rev	2.4	-2.83	E	0.22	0.01	0.77	Phypa_135905	F28N24.6; peroxisomal targeting signal type 2 receptor (PEX7) [Arabidopsis thaliana]
scaffold_124_PP020030176R_1_gth	523803	523811	TAACTGCACTGATTAGTCTATCGTGGAGTGGAGCAGGGCGTCGGTG	GAGCAG	0	4	0	0		AGT	1	rev	-2.29	1.76	I	0.55	0.41	0.04	Phypa_135905	F28N24.6; peroxisomal targeting signal type 2 receptor (PEX7) [Arabidopsis thaliana]
scaffold_124_PP030014063R_1_gth	146163	146171	CTCACTCTCATCTTATATCATTGTTTTCTTGAGCAGAGCTTTGCAA	GAGCAG	0	7	0	1		AAG	2	fwd	-1.58	2.64	I	0.03	0	0.97	Phypa_216124	F24D7.12; protease-associated (PA) domain-containing protein [Arabidopsis thaliana]
scaffold_124_PPLS043C13.AB1_1_gth	147574	147582	CATTTGTGTTTGTTTCATGTTTACGTTATGCAGGAGGGAGGAGATC	CAGGAG	2	0	1	0		AAG	NA	fwd	2.7	-2.8	E	0.04	0.96	0	Phypa_216124	F24D7.12; protease-associated (PA) domain-containing protein [Arabidopsis thaliana]
scaffold_125_BJ195050.1_1_gth	255160	255168	GTGGCTTGATTGTCTGCTTTTTTTTGGATTGAGCAGCTTGGGTTGC	GAGCAG	0	9	0	5		GAG	NA	fwd	-2.55	1	I	0.36	0.64	0	Phypa_17826	AP22.45; abscisic acid-responsive HVA22 family protein [Arabidopsis thaliana]
scaffold_125_BJ943022.1_1_gth	483968	483976	TGTAACTGATTGTTATTGCGAACTGGTGTGCAGCAGCTTTAGACCC	CAGCAG	1	0	2	0		CTG	1	rev	2.43	0.63	E	0.14	0.86	0	Phypa_166811	Riboflavin biosynthesis protein ribAB
scaffold_125_PP020042135R_1_gth	480424	480432	CTGATTTGATTGTGCTGAACATGTATGTCTTAGCAGATATTGCAAG	TAGCAG	1	3	0	14	x	CAG	NA	rev	-0.15	3.01	EI	0.2	0.01	0.79	Phypa_166811	Riboflavin biosynthesis protein ribAB
scaffold_126_AW509892.1_1_gth	467491	467499	GCGAGGCTGCACTATGATCTGTTGTTGAACAAGCAGAGAAAGGAGA	AAGCAG	0	2	0	2		AAG	NA	rev	-2.8	-0.43	I	0.12	0	0.88	Phypa_166852	MCL19.24; ornithine--oxo-acid aminotransferase (ornithine aminotransferase/ornithine ketoacid aminotransferase)
scaffold_126_BJ594194.1_2_gth	423055	423063	ATTATTAGGCAACTGAAGTCAGTGTTGTTTGAGCAGATCAAAATAC	GAGCAG	0	2	0	3		CAG	NA	rev	-4.74	0.62	I	0.73	0.06	0.21	Phypa_136174	T2G17.8; expressed protein [Arabidopsis thaliana]
scaffold_126_BJ967430.1_1_gth	740903	740911	ATGCTAAGGTTGGGAAGGGATGGTGTTGTGCAGAAGGAGGAGAAGA	CAGAAG	80	2	16	0	x	GAC	NA	fwd	1.82	-2.56	EI	0	1	0	Phypa_136081	60S ribosomal protein L6 (YL16-like) [Mesembryanthemum crystallinum]
scaffold_126_BY946868.1_1_gth	407782	407790	CAAGGTAAAGTCTCATTTGTGTTAATGTTTGAGCAGATCAAAATAC	GAGCAG	0	3	0	3		CAG	2	fwd	-2.62	1.46	I	0.05	0.95	0	Phypa_188925	T2G17.7; expressed protein [Arabidopsis thaliana]
scaffold_126_BY947355.1_1_gth	1218725	1218733	TCTGATTTAGCAAGGTGTGTTGAATCTAAACAGTAGCCGCAGCCTT	CAGTAG	2	0	5	0		CAG	NA	rev	0.16	-1.76	E	0.2	0.8	0	Phypa_188998	Transcription factor HBP-1b(c38) [Triticum aestivum]
scaffold_126_BY947355.1_1_gth	1219145	1219153	AACCTGAGTGATGCATGTTTGTGATTTTCTTAGCAGGGATTATATC	TAGCAG	2	1	5	1	x	CAG	NA	rev	-0.85	1.45	EI	0.01	0.99	0	Phypa_188998	Transcription factor HBP-1b(c38) [Triticum aestivum]
scaffold_126_BY969597.1_1_gth	469274	469282	ATTCACTATCTTATTAGTCGCTCGCTTACTTAGCAGGAAATCTCAG	TAGCAG	0	8	1	7	x	CGG	NA	rev	-4.56	-1.29	I	0.01	0.99	0	Phypa_166852	MCL19.24; ornithine--oxo-acid aminotransferase (ornithine aminotransferase/ornithine ketoacid aminotransferase)
scaffold_126_BY974873.1_1_gth	740909	740917	CTAAGGTTGGGAAGGGATGGTGTTGTGCAGAAGGAGGAGAAGAGTT	AAGGAG	2	1	0	0	x	AGT	NA	fwd	-2.56	-4.09	EI	0.22	0.01	0.77	Phypa_136081	60S ribosomal protein L6 (YL16-like) [Mesembryanthemum crystallinum]
scaffold_126_BY974873.1_2_gth	770698	770706	CTAAGGTTGGGAAGGGATGGTGTTGTGCAGAAGGAGGAGAAGAGTT	AAGGAG	2	1	0	0	x	AGT	NA	rev	-2.56	-4.09	EI	0.15	0.02	0.83	Phypa_136200	60S ribosomal protein L6 (YL16-like) [Mesembryanthemum crystallinum]
scaffold_126_BY983300.1_1_gth	29220	29228	GCTCTTCTTTTCATGCAGTTCGTTTCATTTCAGGAGAGGATAGAGT	CAGGAG	2	0	0	0		ATG	NA	fwd	-3.28	-6.98	E	0.01	0	0.99	Phypa_166827	F14F8.90; F-box protein family [Arabidopsis thaliana]
scaffold_126_BY983633.1_1_gth	340927	340935	CCCTCTTAGTAGCTCTTATTGGTCGTAGCGCAGAAGCTGCAGGTGT	CAGAAG	3	0	2	0		TTG	NA	rev	-2.1	-6.93	E	0.01	0.99	0	Phypa_188912	F22I13.1; protein kinase family protein [Arabidopsis thaliana]
scaffold_126_BY988394.1_1_gth	643707	643715	AATCCTCATGAATGACATATGGTGCTTCTTAAGCAGAAGAGGAGTT	AAGCAG	0	7	1	10	x	AAA	NA	rev	-0.9	1.77	I	0.19	0.79	0.02	Phypa_166855	F23N19.9; expressed protein [Arabidopsis thaliana]
scaffold_126_CBAW2975.B1_1_gth	1037505	1037513	CTAAAATCTTTTTCTGGGGGTTTTGATGTACAGAAGAAACAGTGTC	CAGAAG	2	0	3	0		CAG	NA	fwd	1	-3.68	E	0.01	0.99	0	Phypa_136197	F23M19.3; expressed protein [Arabidopsis thaliana]
scaffold_126_CBAX7890.G1_1_gth	770704	770712	ATGCTAAGGTTGGGAAGGGATGGTGTTGTGCAGAAGGAGGAGAAGA	CAGAAG	85	2	16	0	x	GAC	NA	rev	1.82	-2.56	EI	0.36	0.14	0.5	Phypa_136200	60S ribosomal protein L6 (YL16-like) [Mesembryanthemum crystallinum]
scaffold_126_CBAX9727.G1_1_gth	344264	344272	TATGACTAATGTCTCTATCCTGGTGCCATACAGGAGCTTCATCTCT	CAGGAG	5	0	4	0		GAG	0	rev	1.71	-4.07	E	0.01	0	1	Phypa_234170	unnamed protein product [Vitis vinifera]
scaffold_126_PP001127005R_1_gth	466121	466129	TGTGGACTAAAAAGGATGTATGTGAACTGTGAGCAGATCAGATAAG	GAGCAG	0	5	0	3		AAG	1	rev	-3.49	1.61	I	0.04	0	0.96	Phypa_166852	MCL19.24; ornithine--oxo-acid aminotransferase (ornithine aminotransferase/ornithine ketoacid aminotransferase)
scaffold_126_PP004020225R_1_gth	213569	213577	GTCTCTGACATTACTTCAATCTGCTTTCTGGAGCAGGTATGGATCT	GAGCAG	0	4	0	3		AAG	1	fwd	-1.87	2.43	I	0.04	0.01	0.96	Phypa_216224	MYA6.7; metallo-beta-lactamase family protein [EC:3.1.26.11] [Arabidopsis thaliana]
scaffold_126_PP004083238R_1_gth	455797	455805	CAATGTCTAATTCACGAAATGTGTATTGGAGAGCAGAGGGAGATGA	GAGCAG	0	7	0	3		ATG	NA	rev	-3.67	0	I	0.02	0.98	0	Phypa_136083	T12P18.13; PRLI-interacting factor-related [Arabidopsis thaliana]
scaffold_126_PP004106028R_1_gth	339379	339387	TGTCCTAAATCATTGTTCTTCTTGTCTCTTTAGCAGACCACAACTC	TAGCAG	0	6	0	1		AGA	NA	rev	-1.75	-0.39	I	0.52	0.46	0.02	Phypa_188912	F22I13.1; protein kinase family protein [Arabidopsis thaliana]
scaffold_126_PP006001087R_1_gth	454877	454885	GAGTGTTATAAATGTATGTTATTCTCTTGGCAGGAGACTTTTGTAT	CAGGAG	6	0	3	0		TCG	NA	rev	1.3	-3.23	E	0.06	0.93	0.01	Phypa_136083	T12P18.13; PRLI-interacting factor-related [Arabidopsis thaliana]
scaffold_126_PP020049014R_1_gth	344264	344272	TATGACTAATGTCTCTATCCTGGTGCCATACAGGAGCTTCATCTCT	CAGGAG	5	0	4	0		GTG	NA	rev	1.71	-4.07	E	0.06	0.93	0.01	Phypa_234170	unnamed protein product [Vitis vinifera]
scaffold_126_PPLS042J09.AB1_1_gth	349113	349121	GGTTTTTTCGCTTAGTTTTTGGTGGGTTTGAAGGAGAGTGAGTTGT	AAGGAG	2	0	0	0		AGG	NA	fwd	-3.65	-5.44	E	0.76	0.19	0.05	Phypa_188918	T3G21.15; prenylated rab acceptor (PRA1) family protein [Arabidopsis thaliana]
scaffold_126_PPLS093B12.AB1_1_gth	1193520	1193528	TACCAATGGTCGTTGATGGTATATATATTGCAGGAGAAATTGCAAG	CAGGAG	7	0	0	0		ATG	2	fwd	1.14	-5.64	E	0.01	0.99	0	Phypa_216309	T9E8.1; TMS membrane family protein / tumour differentially expressed (TDE) family protein [Arabidopsis thaliana]
scaffold_127_BJ584137.1_1_gth	487838	487846	ATTAGGTATTCATGAAACGAATCTTTTGTTGAGTAGGTTGCAAGAG	GAGTAG	0	2	0	0		GCG	NA	rev	-2.98	1.75	I	0.97	0.02	0.01	Phypa_136271	contains EST D22995(C1977) similar to Arabidopsis thaliana chromosome 4
scaffold_127_PPLS037G04.AB1_1_gth	492471	492479	ATTAATCTTTTTCTTGTTATAATCTCGACGTAGCAGGAGCTACAAG	TAGCAG	0	2	0	0		AAG	NA	rev	0.17	0.9	I	0.92	0	0.08	Phypa_136271	contains EST D22995(C1977) similar to Arabidopsis thaliana chromosome 4
scaffold_128_BY983137.1_1_gth	834441	834449	GATGTTTCATAACATTTCTCCTCGGGATCTGAGAAGGTTGCAGGCT	GAGAAG	0	5	0	2		AAG	NA	rev	-2.27	0.25	I	0.12	0.01	0.88	Phypa_136374	putative DNA methyltransferase [Oryza sativa (japonica cultivar-group)]
scaffold_128_CBAW2649.G1_1_gth	451170	451178	TCTGGTCATCTGAGATCATCTTGTTTGCGTGAGCAGGTTTACTGGG	GAGCAG	0	1	0	2		TCT	1	rev	-4.52	1	I	0	1	0	Phypa_136386	MBG8.9; expressed protein [Arabidopsis thaliana]
scaffold_128_CBAX7478.G1_1_gth	448420	448428	CATAGCCGTGTGGGTATGTTGCCGATCGAAGAGCAGATAAGAAATG	GAGCAG	0	4	0	6		TGG	NA	fwd	-5.04	-2.48	I	0.01	0	0.99	EuGene_UTR_trim_ren_128_24_mRNA	#N/A
scaffold_128_PP015022078R_1_gth	172232	172240	TCCCTTTACAGCCTTCTCATAGTAGTTGCCCAGAAGACCTTCCGTC	CAGAAG	1	0	0	0		AGC	NA	fwd	-3.7	-6.22	E	0.71	0.1	0.19	Phypa_58799	F10M23.90; hydroxyproline-rich glycoprotein family protein [Arabidopsis thaliana]
scaffold_128_PP015065001R_1_gth	310266	310274	TGAAGTGTGTTGGGCTTCTTTTATTGTGTGCAGCAGGACTGCTAGT	CAGCAG	1	0	4	1	x	CAT	NA	rev	1.41	-0.44	E	0.06	0.07	0.87	EuGene_UTR_trim_ren_128_14_mRNA	#N/A
scaffold_129_BJ943087.1_1_gth	1040253	1040261	ATTTTAGCCGATAATCAGATTTGTTCGTGCAAGCAGAGGTAATGGA	AAGCAG	0	1	0	0		GAG	NA	fwd	-6.16	-1.7	I	0.08	0.92	0	Phypa_14024	K23F3.9; thioesterase family [Arabidopsis thaliana]
scaffold_129_BJ948648.1_1_gth	1001682	1001690	GTACTGATCTTCTTGGTGCTTGAGAAATGCTAGGAGAATTTCAGTG	TAGGAG	3	0	9	0		CAG	NA	fwd	-0.82	-3.73	E	0.07	0	0.93	EuGene_UTR_trim_ren_129_56_mRNA	hypothetical protein [Vitis vinifera]
scaffold_129_BJ953765.1_1_gth	1040870	1040878	TTGAGCTTGGGTACTTAATGTTGCTTGTGATAGTAGGGGCGAGTTC	TAGTAG	0	1	0	0		GAG	NA	fwd	-2.1	-0.29	I	0.15	0.05	0.8	Phypa_14024	K23F3.9; thioesterase family [Arabidopsis thaliana]
scaffold_129_BJ975115.1_1_gth	1072035	1072043	GAGGCTCACAGGAGGCAAACGTTGTGAATTGAGCAGGTGATGCTGG	GAGCAG	0	2	0	3		GTG	NA	rev	-5.1	0.93	I	0.24	0.04	0.72	Phypa_136411	T2E12.5; leucine-rich repeat transmembrane protein kinase
scaffold_129_BY958749.1_1_gth	1033155	1033163	CTGGTGTTTATTGTGGCACTGGTGTTCTGGCAGGAGGAGAGAAGGC	CAGGAG	2	0	13	0		CAT	1	fwd	2.03	-2.82	E	0.67	0.02	0.31	Phypa_232741	unnamed protein product [Vitis vinifera]
scaffold_129_BY986263.1_1_gth	471071	471079	ACAAGGCATTGATTTTGTGTGAGCGATGTGCAGGAGTGCTGGATGT	CAGGAG	2	0	6	0		CTG	2	fwd	2.97	-5.01	E	0.03	0.97	0	Phypa_234253	#N/A
scaffold_129_CBAW1543.B1_1_gth	595875	595883	AAGGACGTTTACTGAATGGGGATTTTGGATCAGCAGGGCCAGGCAG	CAGCAG	0	1	0	1		TAG	NA	rev	-0.58	0.16	I	0.01	0.99	0	Phypa_216435	F20B24.9; expressed protein [Arabidopsis thaliana]
scaffold_129_CBAX9366.B1_1_gth	1137622	1137630	GACGATGGTGAGAAGGAAGGACAAGACCTTCAGAAGATGACTTCCA	CAGAAG	0	5	0	2		GAA	NA	rev	-7.13	-8.99	I	0.51	0.02	0.47	EuGene_UTR_trim_ren_129_74_mRNA	#N/A
scaffold_129_PP015003324R_1_gth	876804	876812	CTTCAAGTCTGATTATTTGGAATGGGAGTGCAGGAGCTAAATGAAG	CAGGAG	7	0	6	0		CAG	0	fwd	2.34	-4.9	E	0.25	0.04	0.72	Phypa_136484	MLJ15.19; glycosyl hydrolase family 38 protein [EC:3.2.1.24] [KO:K01191] [Arabidopsis thaliana]
scaffold_129_PP015003324R_1_gth	876603	876611	ATGTCAATCTTAAAGCATTTTTTTTCCCGTGAGCAGGATGGCAACA	GAGCAG	0	6	0	5		GAG	NA	fwd	-2.68	2.12	I	0.01	1	0	Phypa_136484	MLJ15.19; glycosyl hydrolase family 38 protein [EC:3.2.1.24] [KO:K01191] [Arabidopsis thaliana]
scaffold_13_BJ185777.1_1_gth	171552	171560	GGAATTCTGAGAACTCTCGGATTTGTTTTGCAGGAGATATATATGT	CAGGAG	2	0	17	0		CAG	NA	fwd	1.05	-3.98	E	0.12	0.87	0.01	Phypa_115457	K18I23.27; glycosyl hydrolase family 85 [Arabidopsis thaliana]
scaffold_13_BJ189651.1_1_gth	1329068	1329076	TTAGAATCTATTACATTTGAAACATGGCATGAGCAGTCTATTTTCA	GAGCAG	0	1	0	0		CTG	NA	fwd	-3	0.08	I	0.13	0.03	0.84	Phypa_159503	LOC495971; hypothetical LOC495971 [Xenopus laevis]
scaffold_13_BJ190219.1_1_gth	2224198	2224206	TCGTGTACTAACATCGCAAGGATTTGCACTTAGCAGGTTCTGGAAA	TAGCAG	0	2	0	0		ATC	NA	rev	-3.44	-0.74	I	0	1	0	EuGene_UTR_trim_ren_13_185_mRNA	#N/A
scaffold_13_BJ200015.1_1_gth	1813882	1813890	ACGTTCAATCATGTGTCCTCTTTGCGTATGCAGGAGATAGAATGTC	CAGGAG	1	0	0	0		TAG	NA	rev	1.69	-4.85	E	0.05	0.78	0.18	EuGene_UTR_trim_ren_13_146_mRNA	#N/A
scaffold_13_BJ203229.1_1_gth	892191	892199	AAATATTTATACCGAGATTTTCTGTGAATGCAGAAGTTTTCTTGAA	CAGAAG	2	0	2	1	x	AAG	UTR exon	rev	-1.36	-6	E	0.55	0.02	0.44	Phypa_159469	auxin efflux carrier [Brachypodium sylvaticum]
scaffold_13_BJ205336.1_1_gth	2090350	2090358	GTGTGCCTGGACTTATAATTCACTGGATTGCAGGAGTGACAATAGA	CAGGAG	5	0	15	0		CTG	1	fwd	1.48	-4.82	E	0.02	0.98	0	Phypa_159539	F20P5.28; expressed protein [Arabidopsis thaliana]
scaffold_13_BJ579496.1_1_gth	2059695	2059703	CTTCAATGTGTTGATATTTTGTGTGACCTCCAGAAGGAAACAGCAG	CAGAAG	1	0	3	0		CAG	0	fwd	1.18	-1.66	E	0	1	0	Phypa_159536	#N/A
scaffold_13_BJ579496.1_1_gth	2059381	2059389	TCTGGCTTTCATTGCCGCTGTTTGGTTTGACAGGAGAACTTCAAGA	CAGGAG	1	0	1	0		GAG	0	fwd	4.16	-0.84	E	0	1	0	Phypa_159536	#N/A
scaffold_13_BJ594763.1_1_gth	830573	830581	ATACTGATCATGTGTTGAGGAGGATCTGAAAAGCAGTGGGAGCTCT	AAGCAG	0	3	0	0		GAG	0	rev	-1.05	-0.37	I	0.72	0.26	0.02	Phypa_159463	Casc1; cancer susceptibility candidate 1 [Mus musculus]
scaffold_13_BJ594963.1_1_gth	1332584	1332592	GACCATTATGCGACTATTGCTGTTTGGAACAAGCAGGCACAACGAG	AAGCAG	0	2	0	1		CAA	0	fwd	-1.29	1.74	I	0.66	0.03	0.32	Phypa_175592	T2I1.70; amidase -related [Arabidopsis thaliana]
scaffold_13_BJ599169.1_1_gth	742283	742291	TATTCGATCTATTAATGCTTTGATTGTGTGCAGGAGCAACGAACAG	CAGGAG	1	0	3	0		TTG	2	rev	3.48	-2.16	E	0.01	0	0.99	Phypa_203033	hypothetical protein [Vitis vinifera]
scaffold_13_BJ600840.1_1_gth	883194	883202	TCAGTGGGGATTTTGTATCTGTGAACCAATGAGCAGGGCAATGCTC	GAGCAG	0	3	0	5		CAG	UTR exon	rev	-3.83	0.85	I	0.55	0.02	0.44	Phypa_159469	auxin efflux carrier [Brachypodium sylvaticum]
scaffold_13_BJ601077.1_1_gth	93526	93534	TCACAAACTTTGACTGTATGTGGTGTTGATGAGCAGGATAGAGTAC	GAGCAG	0	2	0	3		AAG	NA	fwd	0.39	5.09	I	0.06	0	0.94	Phypa_115335	T16L4.30; expressed protein [Arabidopsis thaliana]
scaffold_13_BJ607727.1_1_gth	1296950	1296958	TTAGGTTTTCTTAGAATTGAGGTATTGTCTGAGCAGGGTTCAGCCG	GAGCAG	0	5	0	0		AAG	NA	rev	-3.84	0.58	I	0	0	1	Phypa_115448	F15A18.12; seryl-tRNA synthetase [EC:6.1.1.11] [KO:K01875] [Arabidopsis thaliana]
scaffold_13_BJ941239.1_1_gth	2456795	2456803	ATCTGCGCGTGTCGGTCGTGGGATAATTTTGAGCAGGAGAGCGAGG	GAGCAG	0	4	0	3		CAG	NA	fwd	-2.52	1.85	I	0.01	0.99	0	Phypa_175680	T7B11.16; P II nitrogen sensing protein (GLB I) [Arabidopsis thaliana]
scaffold_13_BJ960016.1_1_gth	1038394	1038402	TTGCCTTGAATGCTAATTTCTTTGACTCGTGAGCAGGTCACCGACA	GAGCAG	0	4	0	6		GAG	NA	fwd	-3.11	2.07	I	0.03	0.97	0	Phypa_115585	T14E10.210; tryptophan synthase
scaffold_13_BQ040462.1_1_gth	889670	889678	TAAAATAAAGTTCCTTTCTTTTATTGTTCACAGAAGTTAGATGCGG	CAGAAG	1	0	5	0		ACT	0	rev	1.92	-2.97	E	0.55	0.02	0.44	Phypa_159469	auxin efflux carrier [Brachypodium sylvaticum]
scaffold_13_BY953084.1_1_gth	1390740	1390748	TACAAACAAAGTACATATGGGTTTGACAAACAGGAGACGTACCTAC	CAGGAG	2	0	0	0		GAG	NA	fwd	-0.39	-6.11	E	0.15	0	0.85	EuGene_UTR_trim_ren_13_115_mRNA	unnamed protein product [Vitis vinifera]
scaffold_13_BY970890.1_1_gth	2643747	2643755	AATAACAAATGTTTTCTCTTTTGAGCATGTGAGCAGGCAGATAATG	GAGCAG	0	2	0	2		CAG	NA	rev	-1.61	2.43	I	0	0	1	Phypa_175718	putative glucan synthase [Oryza sativa (japonica cultivar-group)]
scaffold_13_BY977288.1_1_gth	1959069	1959077	CTGAAGAGCATCAGCTTGGGGTCGGTCTAACAGGAGGAGACTTGGG	CAGGAG	8	0	3	0		CAG	NA	fwd	-0.4	-3.31	E	0.48	0.08	0.44	Phypa_67124	MRB17.17; bHLH protein [Arabidopsis thaliana]
scaffold_13_CBAX12227.G1_1_gth	2394105	2394113	CTGGTGCTTGGCTGGCGGTGATGACCAATACAGGAGGTCATAGATA	CAGGAG	8	0	23	0		CTC	NA	rev	-0.97	-4.88	E	0.03	0	0.97	Phypa_29266	unknown [Picea sitchensis] gb|ABK25529.1| unknown [Picea sitchensis]
scaffold_13_CBAX4839.G1_1_gth	963578	963586	TCAGGTTTATGTTGTTTTTGTTTTGATGTGAAGAAGGGACGCCATA	AAGAAG	4	0	1	0		CCG	1	rev	-0.44	-2.17	E	0.54	0.01	0.45	Phypa_203056	unnamed protein product [Vitis vinifera]
scaffold_13_CBAX4839.G1_1_gth	963304	963312	GATTTGATAATTCCTGTCTAATGCAACTTGCAGGAGATCCAAGCGG	CAGGAG	4	0	4	0		CTG	0	rev	3.09	-2.18	E	0.24	0.72	0.04	Phypa_203056	unnamed protein product [Vitis vinifera]
scaffold_13_PP001026037F_1_gth	72057	72065	TGCATTACATTGTCTTGATTTATGGTGTGGCAGGAGTGGGGGTGTG	CAGGAG	1	0	3	0		TCG	NA	fwd	3.42	-3.24	E	0.06	0	0.94	Phypa_115268	F17A17.1; SET domain-containing protein [Arabidopsis thaliana]
scaffold_13_PP004006305R_1_gth	375979	375987	AAGTGGACTTATGTTCGCGTTGTGTTCTTACAGGAGATTGTCAAGA	CAGGAG	1	0	8	0		AGT	NA	fwd	2.42	-2.16	E	0	0	1	Phypa_115428	T2N18.19; leucine-rich repeat family protein / protein kinase family protein [Arabidopsis thaliana]
scaffold_13_PP004028180R_1_gth	173142	173150	CGGTTCACACTTTTGCGGATGAATATGGAACAGGAGGGGATGGCTA	CAGGAG	2	0	1	0		AGT	NA	fwd	-0.12	-4.59	E	0.46	0.42	0.12	Phypa_115457	K18I23.27; glycosyl hydrolase family 85 [Arabidopsis thaliana]
scaffold_13_PP004028180R_1_gth	172518	172526	TATTTATTACTGATTTCTCTTTTTTGAATCGAGCAGGTCAATATAG	GAGCAG	0	2	0	6		TTG	NA	fwd	-1.81	2.67	I	0.05	0.95	0	Phypa_115457	K18I23.27; glycosyl hydrolase family 85 [Arabidopsis thaliana]
scaffold_13_PP004031011R_1_gth	605663	605671	AAGTGGACTTAAGTTCGCGTTGTGTTCTTACAGGAGATTGTCAAGA	CAGGAG	3	0	0	0		AGT	NA	fwd	2.57	-1.95	E	0.06	0.94	0	Phypa_115495	T2N18.19; leucine-rich repeat family protein / protein kinase family protein [Arabidopsis thaliana]
scaffold_13_PP015008195R_1_gth	1136958	1136966	TAATACTCTCTTTGGTTGTCTTGATGCTTATAGGAGGAGATTCGGT	TAGGAG	1	0	0	0		CAG	NA	fwd	1.95	-1.1	E	0.01	0	0.99	Phypa_115347	F20M17.9; poly (ADP-ribose) glycohydrolase (PARG) family protein [Arabidopsis thaliana]
scaffold_13_PP015057203R_1_gth	1082984	1082992	CCACAAATACAGTTGCCTTCTTTTCTTTCCCAGGAGGTGGCACAAA	CAGGAG	1	0	0	0		GCG	NA	rev	-0.4	-4.17	E	0.1	0.9	0	Phypa_67037	#N/A
scaffold_13_PP015070042R_1_gth	1004400	1004408	CGGTTCTTTTGATCTTTGGACGGGGTTTTTCAGGAGCCACCGTCAA	CAGGAG	6	0	18	0		ACG	2	rev	1.85	-3.35	E	0.01	0.99	0	Phypa_67027	putative ribosomal protein L26 [Oryza sativa (japonica cultivar-group)]
scaffold_13_PP020007203R_1_gth	1138096	1138104	TCTTTTTTTCTTTTTCTGTTGGTTAAATGTCAGGAGGTGGCGGATT	CAGGAG	1	0	1	0		CAG	NA	fwd	1.35	-2.98	E	0.01	0.99	0	Phypa_115347	F20M17.9; poly (ADP-ribose) glycohydrolase (PARG) family protein [Arabidopsis thaliana]
scaffold_13_PP020014086R_1_gth	2575789	2575797	AACGTGAGATATTGCAATCGTGGTGTTATGTAGAAGGGAGGACAAT	TAGAAG	4	0	2	0		AAG	NA	rev	1.44	-0.47	E	0.11	0.01	0.88	EuGene_UTR_trim_ren_13_228_mRNA	#N/A
scaffold_13_PP020019078R_1_gth	1819517	1819525	AATGCTGACTTGACGGAGCCTCCTGTGTTACAGAAGCTTTCAAATA	CAGAAG	4	0	9	1	x	AGA	NA	rev	1.79	-2.61	E	0.01	0	1	Phypa_175642	MUJ8.2; myb family transcription factor [Arabidopsis thaliana]
scaffold_13_PP020048246R_1_gth	857788	857796	GAAAGATTCACAAATTCTTGGGTGTGAAATCAGGAGCTTAGTGATA	CAGGAG	3	0	5	0		AAG	NA	fwd	1.23	-3.49	E	0	1	0	Phypa_115486	MUB3.13; histone acetyltransferase [Arabidopsis thaliana]
scaffold_13_PP020051024R_1_gth	2574721	2574729	CATGTGGGGTGCTGACTATGCTCTATATTTGAGTAGGTGCTCAATG	GAGTAG	0	3	0	3		GAG	NA	rev	-3.2	1.54	I	0.03	0	0.97	EuGene_UTR_trim_ren_13_228_mRNA	#N/A
scaffold_13_PP020051024R_1_gth	2575789	2575797	AACGTGAGATATTGCAATCGTGGTGTTATGTAGAAGGGAGGACAAT	TAGAAG	4	0	2	0		GTG	NA	rev	1.44	-0.47	E	0.02	0.98	0	EuGene_UTR_trim_ren_13_228_mRNA	#N/A
scaffold_13_PP034007074R_1_gth	2444859	2444867	GAATTCATGTGTAGCGCATCATTGGTCGTAAAGCAGGTGGGAATCA	AAGCAG	0	2	1	11	x	CTG	NA	rev	-2.92	1	I	0.07	0.92	0.01	Phypa_159550	ATUPF3/UPF3; nucleotide binding [Arabidopsis thaliana] gb|AAG12847.1|AC079286_4 unknown protein; 6107-8789 [Arabidopsis thaliana] gb|AAM91586.1| unknown protein [Arabidopsis thaliana] gb|AAN15431.1| unknown protein [Arabidopsis thaliana]
scaffold_13_PP034007074R_1_gth	2444108	2444116	GGCTTAGCAGGTGTTTTTGTTGCTTTGACACAGAAGCAAGTTCAAG	CAGAAG	2	0	24	1	x	GAG	NA	rev	-0.87	-5.93	E	0.87	0.01	0.13	Phypa_159550	ATUPF3/UPF3; nucleotide binding [Arabidopsis thaliana] gb|AAG12847.1|AC079286_4 unknown protein; 6107-8789 [Arabidopsis thaliana] gb|AAM91586.1| unknown protein [Arabidopsis thaliana] gb|AAN15431.1| unknown protein [Arabidopsis thaliana]
scaffold_13_PPLS036M02.AB1_1_gth	1820180	1820188	AGCTCAAGCATCAGTTTTGCATTTGGCTTGCAGAAGTTCAGGCTTG	CAGAAG	7	0	4	0		CAG	0	rev	0.96	-3.49	E	0	0	1	Phypa_175642	MUJ8.2; myb family transcription factor [Arabidopsis thaliana]
scaffold_13_PPLS036M02.AB1_1_gth	1821806	1821814	TTTGAGCTGATTGATGGTCCTTCTGAAATGCAGAAGCTACTCCGAA	CAGAAG	7	0	1	0		ATA	NA	rev	2.06	-3.98	E	0.01	0.99	0	Phypa_175642	MUJ8.2; myb family transcription factor [Arabidopsis thaliana]
scaffold_13_PPLS036M02.AB1_1_gth	1819763	1819771	CTTATACCAGCAATGGGTGGGAGTTGCTTTGAGCAGGATCTGCTGA	GAGCAG	0	4	0	5		GTG	2	rev	-4.52	0.71	I	0.98	0.02	0.01	Phypa_175642	MUJ8.2; myb family transcription factor [Arabidopsis thaliana]
scaffold_13_PPLS092O08.AB1_1_gth	1916348	1916356	ACGAACTTTTTTTTGGCTTTGATTTAGAATCAGCAGATCTGCAGTG	CAGCAG	0	4	1	1	x	GAG	NA	fwd	-2.38	-2.78	I	0	1	0	Phypa_115357	contains ESTs AU030293(E50868)
scaffold_13_PPLS113N04.AB1_1_gth	936772	936780	ACACTAACGCTGAGCACTTTGTATGGATGGTAGGAGCGAGCAGCAG	TAGGAG	4	0	1	0		CTG	0	fwd	1.22	-2.63	E	0.55	0.02	0.44	Phypa_175550	T13E15.9; armadillo/beta-catenin repeat family protein / F-box family protein [Arabidopsis thaliana]
scaffold_13_PPLS138N09.AB1_1_gth	1066540	1066548	AAGAATTTAATCTGGAACCACACGGGCTTGCAGGAGAGAGGTCTTA	CAGGAG	7	0	2	0		TGG	1	fwd	0.6	-5.37	E	0.06	0.01	0.93	Phypa_203066	unnamed protein product [Vitis vinifera]
scaffold_130_AW477273.1_1_gth	256208	256216	ATTTTTTTTCTTTTTTCTTTTTCCTTTTTGCAGAAGTTAAACATGC	CAGAAG	1	0	1	0		AAG	NA	fwd	-0.29	-5.38	E	0.43	0.04	0.53	Phypa_136592	contains EST AU183585(E0109) [Oryza sativa (japonica cultivar-group)]
scaffold_130_BJ174940.1_1_gth	1148248	1148256	TTTGATTCTGATTAATCTTGTTTGTGGTCCGAGCAGGATGCGGCAG	GAGCAG	0	2	0	0		CAG	NA	rev	-0.53	4.47	I	0	0	1	Phypa_216575	MFG13.14; expressed protein [Arabidopsis thaliana]
scaffold_130_BJ591454.1_1_gth	848249	848257	TCACAGTTCTAACAGCCTCTTGTTCTGGTACAGGAGGAACAACTCG	CAGGAG	2	0	0	0		TCG	NA	fwd	1.52	-1.88	E	0.22	0.67	0.11	Phypa_231423	#N/A
scaffold_130_BY993257.1_1_gth	1066549	1066557	GCGGCAGCTGAATTGCAAAACCTGTTGTTTGAGCAGACACAACGCC	GAGCAG	0	1	0	7		TGT	2	fwd	-4.64	0.03	I	0.01	0	0.99	Phypa_234334	unknown [Picea sitchensis]
scaffold_130_CBAW2378.G1_1_gth	819384	819392	TTGAAGTGGAAGTTAATTAGTGCCTATATTTAGCAGGGAGGAATTT	TAGCAG	0	1	0	0		CAG	NA	fwd	-2.58	1.54	I	0.02	0.98	0	Phypa_136626	F22F7.7; cell cycle checkpoint control protein family [Arabidopsis thaliana]
scaffold_130_CBAX12236.G1_1_gth	1144328	1144336	TATGTAAGTCACTGACATTCTTATGATTGACAGCAGGCCAAGGATC	CAGCAG	0	2	0	1		CAG	NA	rev	1.52	1.85	I	0.36	0.03	0.61	Phypa_216575	MFG13.14; expressed protein [Arabidopsis thaliana]
scaffold_130_CBAX2993.B1_1_gth	957148	957156	TGCACTTGTATTATTATTGCATGCACAGAACAGAAGCAGGAGCCTG	CAGAAG	1	0	0	0		CAG	NA	fwd	-1.69	-5.95	E	0.94	0.05	0.01	Phypa_216554	F18A17.30; eukaryotic translation initiation factor 3b (eIF3b/PRT1)
scaffold_130_PP001074052R_1_gth	786785	786793	CTGAGCCTGGATTTGAGTACGCTGGACGCCCAGGAGACACTCCATA	CAGGAG	1	0	0	0		GAG	NA	fwd	-4.22	-8.17	E	0.16	0	0.84	Phypa_234317	brassinosteroid biosynthetic protein LKB [Pisum sativum]
scaffold_130_PP004076293R_1_gth	954400	954408	CAAGAACTGAATATTGGTCTGTGTTGTTGGGAGCAGGTGAAGTTGA	GAGCAG	0	4	0	1		CAG	0	fwd	-1.32	2.69	EI	0.28	0	0.72	Phypa_216554	F18A17.30; eukaryotic translation initiation factor 3b (eIF3b/PRT1)
scaffold_130_PP015042230R_1_gth	1065330	1065338	TCGATATTCGCTGGCGTAAAAAATCAAATTCAGGAGATGATCGATT	CAGGAG	7	0	1	0		GGG	NA	fwd	-1.19	-5.28	E	0.37	0	0.63	Phypa_234334	unknown [Picea sitchensis]
scaffold_130_PP015047376R_1_gth	1066879	1066887	TTTGATGTTGATGGACAAACTGATCCTTTGAAGCAGCTGCTGAGAT	AAGCAG	0	1	1	9	x	AAG	NA	fwd	-2.42	0.09	I	0.36	0.03	0.61	Phypa_234334	unknown [Picea sitchensis]
scaffold_130_PP015061130R_1_gth	260137	260145	TCAGTTGGCTGTGTTCAATCTACTTTGATGTAGGAGCAAAATCGAT	TAGGAG	1	0	6	0		TCG	NA	fwd	0.73	-3.4	E	0.15	0.79	0.06	EuGene_UTR_trim_ren_130_10_mRNA	#N/A
scaffold_130_PP020058148R_1_gth	513428	513436	CTGACAATTTTGTTAGGGACTACCATCCTGCAGAAGTTGGAGATAA	CAGAAG	1	0	0	0		TCG	NA	rev	-0.53	-6.18	E	0.14	0.31	0.56	Phypa_231396	#N/A
scaffold_130_PPLS138H16.AB1_1_gth	337607	337615	CACAATCGATTGTGGTCTCGTCGATGTGTGTAGGAGAGGCAAGAGA	TAGGAG	5	0	2	0		TCG	NA	rev	1	-3.13	E	0.01	0.99	0	Phypa_234299	unnamed protein product [Vitis vinifera]
scaffold_131_BJ178045.1_1_gth	614532	614540	ATCTAATGTATTTGGGTACTGTCATGTGCTGAGCAGTATACTTAGG	GAGCAG	0	2	0	2		AAG	2	rev	-0.74	1.81	I	0.01	0.99	0	Phypa_189336	F11M15.6; ovule development protein
scaffold_131_BJ182564.1_1_gth	458670	458678	TTGACATTTGTGTCGTTCTTGTGGCTTATGAAGGAGGTCAGGAGTA	AAGGAG	1	0	6	0		TAG	NA	rev	0.21	-1.9	E	0.43	0.16	0.41	EuGene_UTR_trim_ren_131_59_mRNA	ARID/BRIGHT DNA-binding domain-containing protein [Physcomitrella patens subsp. patens] gb|EDQ70996.1| ARID/BRIGHT DNA-binding domain-containing protein [Physcomitrella patens subsp. patens]
scaffold_131_BJ187232.1_1_gth	153841	153849	CAATCCCTTCATGATTCACATGATTGAGCGCAGCAGCAAGAGGCGC	CAGCAG	7	0	0	0		CCG	NA	rev	0.76	-0.85	E	0.11	0	0.89	Phypa_216605	F14F8.30; reversibly glycosylated polypeptide-3 [EC:2.4.1.112] [Arabidopsis thaliana]
scaffold_131_BJ199673.1_1_gth	447807	447815	GGGTTTCGTTTTGACGATTGTTGCGTGTGAGAGCAGGTGCCAAGGA	GAGCAG	0	1	1	17	x	CAG	UTR exon	rev	-2.77	1.68	I	0	1	0	Phypa_216637	Sucrose-phosphate synthase 2 (UDP-glucose-fructose-phosphate glucosyltransferase 2) [Craterostigma plantagineum]
scaffold_131_BJ610161.1_1_gth	828859	828867	TTTATTTGTAATGATCTTTAACGATTGCTTGAGCAGGTTCCTTTCC	GAGCAG	0	3	0	1		GAG	0	rev	-3.06	2.08	I	0.02	0.98	0	Phypa_85185	T11J7.10; RabGAP/TBC domain-containing protein [Arabidopsis thaliana]
scaffold_131_BY963245.1_1_gth	31052	31060	CATTCCTTTTAATGCTGTTGCGATTCCCTTGAGCAGTTAGGAGCTG	GAGCAG	0	5	0	6		CAG	NA	fwd	-3.42	0.79	I	0.01	0.02	0.97	Phypa_136740	Uracil phosphoribosyltransferase (UMP pyrophosphorylase) (UPRTase) [Nicotiana tabacum]
scaffold_131_BY983636.1_1_gth	770596	770604	AATGCAGAAATTTTATGGATTTTTTTTTGGGAGCAGAGTCCACAAG	GAGCAG	0	2	0	2		ACG	0	rev	-1.81	1.41	I	0.37	0.04	0.6	Phypa_136794	T7I23.28; GRAM domain-containing protein-related [Arabidopsis thaliana]
scaffold_131_CBAW625.B2_1_gth	58908	58916	AGGTTCTTGTTCTCATAGCTCATTCTGATTGAGCAGGTATGTACAT	GAGCAG	0	2	0	6		AGG	1	fwd	-4.28	1.83	I	0.27	0.73	0.01	Phypa_166955	MMM17.17; protein kinase family protein [Arabidopsis thaliana]
scaffold_131_PP004009164R_1_gth	572337	572345	AGTACTGACCCCATTTTAATCTTTTTCTTTCAGGAGAATCAAGACT	CAGGAG	2	0	0	0		CAG	0	rev	2.08	-2.91	E	0.04	0.95	0.01	Phypa_189333	F22O13.200; myosin heavy chain (PCR43) [Arabidopsis thaliana]
scaffold_131_PP015004347R_1_gth	1204342	1204350	AAGTGAAGGTGGTGACTAGAGTTGAAAATGAAGAAGAGATGCTTTA	AAGAAG	1	0	0	0		TGG	NA	fwd	-6.58	-6.88	E	0	0.03	0.97	Phypa_47113	F2K13.20; expressed protein [Arabidopsis thaliana]
scaffold_131_PP015022005R_1_gth	1190714	1190722	GGAGACTATTTTGCGTGGGGTTTGTGTTCGCAGAAGCAGGGCCTTC	CAGAAG	4	0	0	0		AAG	0	fwd	3.15	-3.88	E	0.13	0.87	0.01	Phypa_136708	FCAALL.203; fumarylacetoacetate hydrolase family protein [Arabidopsis thaliana]
scaffold_131_PP020009331R_1_gth	257266	257274	ATCTCATCAATTAGATTTACGTTGCTTAATAAGCAGGAAGACGTGG	AAGCAG	0	2	5	1	x	AAG	0	fwd	-1.64	2.31	I	0.63	0.11	0.25	Phypa_166969	F13K23.5; S1 RNA-binding domain-containing protein [Arabidopsis thaliana]
scaffold_131_PPLS084A07.AB1_1_gth	251291	251299	AATTGAGAATCGTTTAGGTCCGCCATGTTACAGAAGACTCCAGGAG	CAGAAG	0	7	0	0		CAG	NA	rev	-0.09	-4.15	I	0.63	0.11	0.25	Phypa_136667	T4C12.20; sterol glucosyltransferase - like protein [Arabidopsis thaliana]
scaffold_131_PPLS090F18.AB1_1_gth	482081	482089	TGTTCAAACAAATTTCTTATATTCTGTATACAGGAGGGATCGTTAA	CAGGAG	2	0	7	0		TAG	2	fwd	0.32	-4.63	E	0.5	0.46	0.04	Phypa_136776	MUA2.19; protein kinase family [Arabidopsis thaliana]
scaffold_132_BJ174057.1_1_gth	1064054	1064062	AGGTGGCGTGTTTTTTTTTTCACTATTCGCAAGCAGGTCATTCACT	AAGCAG	2	135	1	16	x	CTG	NA	fwd	-4.35	-1.05	EI	0.01	1	0	Phypa_216725	Elongation factor 1-gamma 2 (EF-1-gamma 2) (eEF-1B gamma 2) [no tax name]
scaffold_132_BJ183344.1_1_gth	1080108	1080116	TTAAAATTTGTTAATTCTCGTGTGGGTGTTCAGAAGATATTGATGT	CAGAAG	1	0	0	0		CAG	NA	fwd	1	-0.95	E	0.05	0.95	0	Phypa_136858	MOJ10.3; expressed protein [Arabidopsis thaliana]
scaffold_132_BJ604784.1_1_gth	254816	254824	TATTTGTTTTTTTTTATGCGCAATCTGCTGCAGGAGCAACTGATGC	CAGGAG	3	0	13	0		CAG	0	rev	0.41	-6.21	E	0.29	0.63	0.08	Phypa_58869	MAA21.150; 9-cis-epoxycarotenoid dioxygenase / neoxanthin cleavage enzyme / NCED1 / carotenoid cleavage dioxygenase 1 (CCD1) [Arabidopsis thaliana]
scaffold_132_BJ606632.1_1_gth	1044582	1044590	CACTAATATTATCGTTGTCATTGCCCCAGGGAGAAGAAAAAGAAAG	GAGAAG	0	1	0	0		CAG	NA	rev	-3.38	-4.21	I	0.02	0.98	0	Phypa_136845	F5H14.14; expressed protein [Arabidopsis thaliana]
scaffold_132_BJ941058.1_1_gth	882247	882255	TTTAAAAATTCTGAACTGGAAGAGTGTGTGCAGGAGTCCGCCGAGT	CAGGAG	3	0	1	0		TTG	NA	rev	0.96	-6.11	E	0.01	0.99	0	Phypa_231496	unknown protein [Arabidopsis thaliana]
scaffold_132_BJ941058.1_1_gth	881596	881604	TGGTCTTTCGTAATCCACTGGCTTAAACTGGAGCAGTCTAATAAGA	GAGCAG	0	1	0	1		GAG	0	rev	-3.98	-0.94	I	0.78	0.13	0.09	Phypa_231496	unknown protein [Arabidopsis thaliana]
scaffold_132_BY955248.1_1_gth	1069707	1069715	GCCATAATTGATGAGGAGTCTGATACTTGCTAGCAGATTTGAGTGT	TAGCAG	0	5	0	0		TCG	NA	fwd	-4.37	-1.08	I	0.96	0.04	0	Phypa_234372	Os01g0575000 [Oryza sativa (japonica cultivar-group)] dbj|BAF05302.1| Os01g0575000 [Oryza sativa (japonica cultivar-group)]
scaffold_132_BY961346.1_1_gth	994733	994741	AACTTACACTGAGAAATTTGGAACTATTTGCAGAAGAGGCAGACGA	CAGAAG	6	0	3	0		ACG	NA	rev	0.47	-4.19	E	0.06	0.94	0.01	Phypa_136800	F13N6.19; pseudouridine synthase family protein [Arabidopsis thaliana]
scaffold_132_BY974281.1_1_gth	256376	256384	CTTATGATTCCAATGTTGTTCAATTGAGATCAGGAGAATTGTTTAT	CAGGAG	2	0	3	0		CAG	2	rev	-0.93	-5.55	E	0.1	0.36	0.53	Phypa_58869	MAA21.150; 9-cis-epoxycarotenoid dioxygenase / neoxanthin cleavage enzyme / NCED1 / carotenoid cleavage dioxygenase 1 (CCD1) [Arabidopsis thaliana]
scaffold_132_PP001018041F_1_gth	974914	974922	AATAAGTAGTATTTGAACTTGTACCTTCTGCAGGAGGGGCAGTAGG	CAGGAG	2	0	4	0		CAG	NA	rev	1.63	-3.86	E	0	0	1	Phypa_136867	F5G3.2; expressed protein [Arabidopsis thaliana]
scaffold_132_PP004106106R_1_gth	993873	993881	TTTTGTTTAAATTTGAGCGCTCTTTGTATGCAGGAGAAACCCAATT	CAGGAG	1	0	0	1	x	GTG	NA	rev	3.06	-2.87	E	0.37	0.04	0.6	Phypa_136800	F13N6.19; pseudouridine synthase family protein [Arabidopsis thaliana]
scaffold_132_PP015038143R_1_gth	248295	248303	CCTCACGTTTATAAGAGGGTGAACATCATGCAGGAGCGAAAGAGAC	CAGGAG	2	0	3	0		CAG	0	fwd	1.44	-4.99	E	0.34	0	0.66	Phypa_189373	SNF2 family DNA-dependent ATPase [Physcomitrella patens subsp. patens] gb|EDQ64142.1| SNF2 family DNA-dependent ATPase [Physcomitrella patens subsp. patens]
scaffold_132_PP020065330R_1_gth	420195	420203	CTAAAACTTACAAACAAGGGCGTGGTTTCACAGGAGAGGGTTTCTT	CAGGAG	2	0	3	0		CAG	1	fwd	0.16	-4.03	E	0.54	0.35	0.11	Phypa_231469	unnamed protein product [Vitis vinifera]
scaffold_133_BJ595290.1_1_gth	801150	801158	ATGGTCTGTGGTGCTGCTGTGGGGAGGAGTAAGCAGGAAAACGAGT	AAGCAG	0	7	0	7		AAG	NA	rev	-5.25	-1.7	I	0.56	0.05	0.4	Phypa_167038	UDP-glucose 4-epimerase GEPI48 (Galactowaldenase) (UDP-galactose 4-epimerase) [Cyamopsis tetragonoloba]
scaffold_133_BJ602701.1_1_gth	533053	533061	GAAGTGTTGCGTTGATGATGTCCTTTTCTCGAGCAGGGTTTTCTTG	GAGCAG	0	4	0	10		GAG	0	rev	-3.2	1.01	I	0.91	0	0.09	Phypa_107142	F19K16.17; oxidoreductase family protein [Arabidopsis thaliana]
scaffold_133_BJ945936.1_1_gth	176144	176152	ATTGATTAGATGCATGTTTGCTTGCTGGTGCAGGAGGTGCGTCTTT	CAGGAG	2	0	3	0		CAG	0	fwd	2.88	-2.52	E	0.43	0	0.57	Phypa_136956	F26A9.18; tubulin folding cofactor E / Pfifferling (PFI) [Arabidopsis thaliana]
scaffold_133_BJ951440.1_1_gth	693109	693117	TTACCTATATGAATAGATAAAAGTATGTAAAAGTAGGTTAATTGTG	AAGTAG	1	0	0	0		ATT	NA	rev	-6.14	-3.31	E	0.69	0.05	0.26	#N/A	#N/A	transposable element
scaffold_133_BJ951440.1_1_gth	690712	690720	GTGTTCTTCAAACACGTCATGACTTTCCAGCAGCAGGGCACTTTGG	CAGCAG	0	1	0	0		ACT	NA	rev	-2.69	-2.32	I	0.14	0.02	0.85	#N/A	#N/A	transposable element
scaffold_133_BY965193.1_1_gth	359977	359985	AGATCGTAATATCTACTGTGGATCTTTGACCAGGAGGTGGATTTTG	CAGGAG	2	0	2	0		GTT	NA	rev	1.37	-1.88	E	0.36	0.38	0.26	EuGene_UTR_trim_ren_133_34_mRNA	auxin response factor 8 [Ipomoea nil]
scaffold_133_CBAX13252.B1_1_gth	640380	640388	TTCTAACAGTTTGTGTGGCTATTTCTGTCTGAGCAGGAGTTAGTTA	GAGCAG	0	1	0	0		CAG	0	rev	-2.85	1.42	I	0.02	0.98	0	Phypa_167036	RGD1306332_predicted; similar to HCV NS3-transactivated protein 1 (predicted) [Rattus norvegicus]
scaffold_133_CBAX13252.B1_1_gth	641455	641463	TTTTATTTTTTTATGGTCTGTCAATCTATGGAGCAGGAGAGATTTT	GAGCAG	0	1	0	1		ATG	NA	rev	-3.49	-0.58	I	0.03	0.97	0	Phypa_167036	RGD1306332_predicted; similar to HCV NS3-transactivated protein 1 (predicted) [Rattus norvegicus]
scaffold_133_CBAX1456.B1_1_gth	223067	223075	CAGAAGATTTACAGTCCGTGTTTTGGCGAAGAGCAGCAGGCGAAAC	GAGCAG	0	1	0	9		GCG	0	fwd	-3.18	-0.78	I	0.01	1	0	Phypa_167021	hypothetical protein similar to Arabidopsis thaliana chromosome 1
scaffold_133_CBAX6577.G1_1_gth	162166	162174	TGCTGGACGATTCTGACGATGTATCCTGTGTAGCAGTGAACCAGGA	TAGCAG	0	8	1	5	x	ACT	NA	rev	-1.48	-1.12	I	0.01	0.99	0	Phypa_216751	F2G1.11; universal stress protein (USP) family protein / responsive to dessication protein (RD2) [Arabidopsis thaliana]
scaffold_133_CBAX6667.B1_1_gth	221394	221402	CGGTCAACTGATGAATTTTACTTTTTTTCCGAGCAGAAGTGTACCA	GAGCAG	0	1	0	2		AAT	NA	fwd	-3.55	-0.51	I	0.48	0.46	0.06	Phypa_167021	hypothetical protein similar to Arabidopsis thaliana chromosome 1
scaffold_133_CBAX6667.B1_1_gth	222348	222356	TTCTTTGGACTCACCTGTAACCTGAGTCTGGAGCAGAAGTCATTAT	GAGCAG	0	1	0	2		ACG	0	fwd	-3.82	-0.87	I	0.01	0.99	0	Phypa_167021	hypothetical protein similar to Arabidopsis thaliana chromosome 1
scaffold_133_PP010001035R_1_gth	220332	220340	AAGAAGAATGTTGTTATCAATCATGAATTGCAGAAGGGTGCTGGCT	CAGAAG	1	0	5	0		GAG	NA	fwd	1.52	-2.38	E	0.03	0.97	0	Phypa_167021	hypothetical protein similar to Arabidopsis thaliana chromosome 1
scaffold_133_PP015022277R_1_gth	445233	445241	ACATCTTGATGTGTGCAACTCTTCTGAATGCAGGAGGAAGACCCTC	CAGGAG	3	0	11	0		ACG	NA	rev	4.44	-2.01	E	0	1	0	Phypa_136968	F18L15.120; leucine-rich repeat protein kinase
scaffold_133_PP034001095R_1_gth	177868	177876	TTAAGTGATGTGATGTTTTGTGTTGTGTGCAAGCAGCTGTGAACAT	AAGCAG	0	3	0	2		TAT	NA	fwd	-2.25	0.64	I	0.01	0.99	0	Phypa_136956	F26A9.18; tubulin folding cofactor E / Pfifferling (PFI) [Arabidopsis thaliana]
scaffold_133_PPLS140E15.AB1_1_gth	535220	535228	GAATCAAAGTTTAATTTATTACCTTTGTGGGAGCAGAGCAATAAGG	GAGCAG	0	2	0	1		GCA	NA	rev	-2.88	1	I	0.46	0.52	0.02	Phypa_107142	F19K16.17; oxidoreductase family protein [Arabidopsis thaliana]
scaffold_134_BY979739.1_1_gth	911512	911520	ATTTTTTTTGGGTATGAGTTTTTGAGAGTGAAGCAGTGTTTTTGAT	AAGCAG	0	2	0	0		CCT	NA	fwd	-6.01	-4.87	I	0.02	0	0.98	Phypa_234401	ATPAP18/PAP18 (purple acid phosphatase 18); acid phosphatase/ protein serine/threonine phosphatase [Arabidopsis thaliana] dbj|BAB01159.1| purple acid phosphatase-like protein [Arabidopsis thaliana] gb|AAL32566.1| purple acid phosphatase-like protein [Arabidopsis thaliana] gb|AAM13271.1| purple acid phosphatase-like protein [Arabidopsis thaliana]
scaffold_134_BY984730.1_1_gth	1000089	1000097	ACTGGATAGCTTTTAACAGGTTTCTGTATGCAGGAGGGCTTTATTC	CAGGAG	3	0	7	0		GAG	NA	rev	0.95	-3.39	E	0.01	0.99	0	Phypa_137029	T3F17.3; mitochondrial substrate carrier family protein [Arabidopsis thaliana]
scaffold_134_CBAX4948.B1_1_gth	231652	231660	TTATGAACGATGCACACCTGCTGTGGTTTTCAGGAGCTTCTAGCAA	CAGGAG	5	0	0	0		CAG	NA	fwd	1.91	-3.02	E	0.03	0	0.97	Phypa_137063	F6E13.34; expressed protein [Arabidopsis thaliana]
scaffold_134_CBAX503.G2_1_gth	210750	210758	ACAATGCTCTGACGGTTGCGTCTTTTTTCTAAGCAGGATTAAGTAC	AAGCAG	0	5	0	2		GAG	NA	rev	-3.23	0.53	I	0.32	0.68	0	Phypa_17093	F21M12.14; U2 small nuclear ribonucleoprotein A
scaffold_134_PPLS131O23.AB1_1_gth	776187	776195	TTTGTATTATATAATTGATCGTGTGTACTGCAGGAGATAATTGCTG	CAGGAG	2	0	0	0		CAG	0	rev	3.39	-1.94	E	0.06	0	0.94	Phypa_136995	F6F22.3; semialdehyde dehydrogenase family protein [EC:1.2.1.38] [KO:K00145] [Arabidopsis thaliana]
scaffold_135_BJ170261.1_1_gth	204561	204569	TCCTAAAGACTACTTCTGACTCTGTACATGCAGGAGAATATTGTCA	CAGGAG	1	0	2	0		AAG	NA	fwd	2.25	-4.1	E	0	1	0	Phypa_137108	MJJ3.6; expressed protein [Arabidopsis thaliana]
scaffold_135_BJ171690.1_1_gth	417636	417644	GACGTGGAGTTGCCGTTCCTTGAGGTGCCGCAGGAGGTTCTGAGTA	CAGGAG	1	0	0	0		AAG	NA	rev	-0.4	-4.45	E	0.04	0.96	0	Phypa_137156	T14L22.7; leucine-rich repeat protein kinase
scaffold_135_BJ202984.1_1_gth	422912	422920	CATCATCATTCGGGGTTTGATTAACATATGGAGCAGGGTTATCTCT	GAGCAG	0	1	0	0		AAG	NA	rev	-4.38	-1.2	I	0.1	0.02	0.89	EuGene_UTR_trim_ren_135_25_mRNA	receptor-like kinase [Marchantia polymorpha]
scaffold_135_BY963791.1_1_gth	998679	998687	TCCCTGGGTTCTGCTCCTGGGAATTCTACAGAGAAGCACTTGTGGG	GAGAAG	2	0	0	0		TCG	NA	fwd	-4.51	-5.74	E	0.01	0.99	0	Phypa_17883	T7B11.20; nitrogen fixation NifU-like family protein [Arabidopsis thaliana]
scaffold_135_CBAW455.G2_1_gth	829491	829499	ACTAAATCCCGAAGATTCCATTGTGTCTCTTAGGAGGATGGGGATC	TAGGAG	3	0	4	0		CTG	0	fwd	1.32	0.05	E	0.01	0	0.99	Phypa_137153	oxysterol binding protein [Cyanidioschyzon merolae]
scaffold_135_CBAX4715.B1_1_gth	507882	507890	TCATAATTGCAAAAGCATATTTAACAATGTGAGCAGGCATTGGACT	GAGCAG	0	1	0	0		GAG	NA	rev	-3.17	2.26	I	0.92	0.01	0.07	Phypa_85492	hypothetical protein [Vitis vinifera]
scaffold_135_PP001052012R_1_gth	587460	587468	TTACTATCTCTAAGCTTTCTATTTTCATTGCAGGAGGTATCTGCTG	CAGGAG	1	0	2	0		CGG	NA	fwd	3.94	-0.65	E	0.13	0.01	0.87	Phypa_85498	Serine/threonine-protein kinase ATM (Ataxia telangiectasia mutated homolog) (AtATM) [Arabidopsis thaliana]
scaffold_135_PP004095066R_1_gth	203212	203220	TTTTAATGTATTCCATGTGATTTCTGCTGGCAGAAGCGGTTCCTTC	CAGAAG	1	0	1	0		AAG	NA	fwd	1.12	-3.67	E	0	1	0	Phypa_137108	MJJ3.6; expressed protein [Arabidopsis thaliana]
scaffold_135_PP013015024R_1_gth	648144	648152	AAGGCTTACACATATTTTTAATAGTTATTCCAGGAGCTGGATTTGC	CAGGAG	1	0	0	0		CAG	NA	rev	-0.01	-5.49	E	0.11	0	0.89	Phypa_15794	K24C1.9; WRKY family transcription factor [Arabidopsis thaliana]
scaffold_135_PP015004035R_1_gth	647041	647049	GTCTTGACATTGAACTGTTGCCATGACCTGTAGGAGCTACTATAAG	TAGGAG	3	0	5	0		TCG	NA	rev	0.42	-3.62	E	0.14	0.73	0.13	Phypa_15794	K24C1.9; WRKY family transcription factor [Arabidopsis thaliana]
scaffold_135_PP015051095R_1_gth	249465	249473	TTCATCATAATTTTTTTAGTCGGTATCGTGCAGAAGAGATACAGGC	CAGAAG	1	0	3	1	x	CTG	2	rev	0.73	-3.77	E	0.02	0.98	0	Phypa_167068	T4M5.1; expressed protein [Arabidopsis thaliana]
scaffold_135_PPLS101O09.AB1_1_gth	538151	538159	CATTGACTTAAGTTAGTCTGGTTTGTGCAACAGGAGAAGCTGTATC	CAGGAG	7	0	1	0		GTG	NA	fwd	2.61	-2.14	E	0	0	1	Phypa_18405	F17A8.180; expressed protein [Arabidopsis thaliana]
scaffold_136_BJ157784.1_1_gth	146199	146207	TGCCGCAGTGTGGAATTTTGAGCCGAGGTGGAGGAGCCACGAGATT	GAGGAG	1	0	0	0		AGG	NA	rev	-5.66	-5.9	E	0.95	0.03	0.02	Phypa_234423	unnamed protein product [Vitis vinifera]
scaffold_136_BJ188547.1_1_gth	955832	955840	CGTATTTATTAACCTCCACTGTTGGTTGTGAAGCAGAAGTTGCCAA	AAGCAG	0	2	0	0		CGG	NA	fwd	-0.2	1.15	I	0	1	0	EuGene_UTR_trim_ren_136_82_mRNA	#N/A
scaffold_136_BJ190077.1_1_gth	995914	995922	GCTTCCTTACCTGTTCATGTGTACTCAATCGAGTAGAACGCAAGGA	GAGTAG	0	2	0	1		TCA	NA	fwd	-1.83	-0.66	I	0	1	0	Phypa_189728	MWP19.3; glucose-6-phosphate dehydrogenase [EC:1.1.1.49] [KO:K00036] [Arabidopsis thaliana]
scaffold_136_BJ193129.1_1_gth	1109807	1109815	TTAATGCCGAGGGGTGATCTCAGCTGGTTTTAGCAGGTACCACCAT	TAGCAG	0	4	0	0		GGG	2	fwd	-4.23	-0.63	I	0.31	0.01	0.68	Phypa_234475	Peptidase M23B [Lyngbya sp. PCC 8106] gb|EAW36433.1| Peptidase M23B [Lyngbya sp. PCC 8106]
scaffold_136_BJ585537.1_1_gth	215005	215013	CTTCACGGCATTGGTCATTGGGTGGGAATGCAGCAGCTTTCGATTA	CAGCAG	3	0	0	0		CTG	NA	fwd	-0.9	-3.22	E	0.04	0.07	0.88	Phypa_167103	MPN9.10; basic helix-loop-helix (bHLH) family protein [Arabidopsis thaliana]
scaffold_136_BJ942673.1_1_gth	943264	943272	GAATGTTTACGTTTTAGGGTTTCGATTTTGCAGAAGCGATATCAGG	CAGAAG	8	0	17	0		GGG	NA	rev	1.32	-4.13	E	0	1	0	EuGene_UTR_trim_ren_136_80_mRNA	unknown [Picea sitchensis]
scaffold_136_BJ944595.1_1_gth	1004553	1004561	TGGTCCTTAAGGTGGTACATGATTTGTGTGCAGGAGGAACCATGGC	CAGGAG	3	0	2	0		AAG	NA	rev	2.6	-3.7	E	0.09	0.92	0	Phypa_189731	MSD21.4; isocitrate lyase
scaffold_136_BJ945513.1_1_gth	1019185	1019193	TAAATTGTATACTAAGGTGTGGATTTTCCTGAGCAGTTATGAGGTA	GAGCAG	0	3	0	5		CAT	1	rev	-3.83	0.52	I	0.16	0.83	0.02	Phypa_234470	#N/A
scaffold_136_BY945339.1_1_gth	756268	756276	TAGAGAATTTGATCGACCTGCTGTGTTGCTGAGCAGTTGCCTTTTC	GAGCAG	0	4	0	0		TAT	NA	fwd	-4.37	-0.79	I	0.97	0.01	0.02	Phypa_137321	MWD22.12; expressed protein [Arabidopsis thaliana]
scaffold_136_BY991428.1_1_gth	743549	743557	GCGGAACTTATCGGATATTTTAATTTACTGCAGGAGAAAGACAAAT	CAGGAG	2	0	2	0		CAG	0	fwd	0.99	-5.04	E	0.27	0	0.73	Phypa_234452	#N/A
scaffold_136_CBAW1226.B1_1_gth	142395	142403	GTAGCAATGGAGTAATTCTGTTTCTGCGTATAGCAGACTCAAACTC	TAGCAG	0	2	0	2		CAG	0	rev	-2.09	-0.47	I	0.22	0.78	0.01	Phypa_234423	unnamed protein product [Vitis vinifera]
scaffold_136_CJ972136.1_1_gth	702983	702991	TGTTGGATTTTAGGAATTTGTTGGTACATGAAGCAGGGTATCTGAA	AAGCAG	0	2	0	4		AAG	NA	fwd	-3.09	0.48	I	0	1	0	Phypa_137263	F7A19.9; protein kinase family protein / ankyrin repeat family protein [Arabidopsis thaliana]
scaffold_136_PP001018063F_1_gth	71694	71702	GGGGGAGGGATGGGGTGGAATGGTGTGTGGGAGCAGATCTGCGGTC	GAGCAG	0	5	0	6		GAG	NA	fwd	-2.89	0.53	I	0.01	0	0.99	Phypa_137259	F5G3.6; zinc finger (CCCH-type) family protein / RNA recognition motif (RRM)-containing protein [Arabidopsis thaliana]
scaffold_136_PP004006031R_1_gth	738020	738028	AACTGTTACAGTGGTGGATGACTTTGTGTTTAGGAGCCATTCACAT	TAGGAG	5	0	5	0		GAG	0	fwd	0.97	-1.57	E	0.01	0.99	0	Phypa_216994	Glycerol-3-phosphate acyltransferase
scaffold_136_PP004034225R_1_gth	737813	737821	TATCGAATACATCTGACTTTGGCAATTGATGAGCAGGTAGTGAGCA	GAGCAG	0	4	0	6		GCT	0	fwd	-2.98	2.55	I	0.22	0.69	0.09	Phypa_216994	Glycerol-3-phosphate acyltransferase
scaffold_136_PP015017201R_1_gth	778939	778947	AGGAAGAAGACTGATATAAATTACATACTGCAGGAGACACTGCCAA	CAGGAG	2	0	1	0		CTC	NA	fwd	-1.01	-6.96	E	0	1	0	Phypa_234455	unnamed protein product [Vitis vinifera]
scaffold_136_PP015034232R_1_gth	930223	930231	TTTATTTGATAACAGTGTCGTTTTTTTCTGGAGCAGATTCACAAGA	GAGCAG	0	1	0	0		CAG	NA	fwd	-2.28	1.37	I	0.02	0	0.99	Phypa_189719	T4P3.9; transducin family protein / WD-40 repeat family protein [Arabidopsis thaliana]
scaffold_136_PP015039329R_1_gth	638108	638116	ATTTTACTTATATAATCAACTTTGTGTCAACAGAAGGTACCTTCGA	CAGAAG	4	0	23	0		GAG	0	rev	1.18	-0.02	E	0.04	0.07	0.88	Phypa_234444	unknown [Picea sitchensis]
scaffold_136_PP015039329R_1_gth	638462	638470	CTGAATGGGTATTGTTCTATACTGGGCGGACAGCAGGATTGAAAAA	CAGCAG	0	4	6	18	x	AAG	2	rev	-2.33	-1.86	I	0	0	1	Phypa_234444	unknown [Picea sitchensis]
scaffold_136_PP015068291R_1_gth	824464	824472	CGTTGATGAGTTGATCGCTGCCGTTATGTCCAGGAGGTGAAACTAT	CAGGAG	4	0	5	0		GAG	NA	rev	-0.34	-3.9	E	0.23	0.77	0.01	Phypa_189708	T3B23.10; expressed protein [Arabidopsis thaliana]
scaffold_136_PP020029107R_1_gth	74742	74750	TTGAAAGTGTGAACTTGTGTCTTCTTATCGAAGGAGCCACAGGTTT	AAGGAG	2	0	5	0		AAG	NA	fwd	-1.01	-3.85	E	0.22	0.78	0.01	EuGene_UTR_trim_ren_136_4_mRNA	unnamed protein product [Vitis vinifera]
scaffold_136_PP020057125R_1_gth	755891	755899	GATAAAAGATGCAGAGTATGATTCAGAGAAAAGTAGTATTCGTGTG	AAGTAG	0	2	0	0		CAG	NA	fwd	-6.16	-6.04	I	0.01	0.99	0	Phypa_137321	MWD22.12; expressed protein [Arabidopsis thaliana]
scaffold_136_PP020058111R_1_gth	553614	553622	TTGAGAAAAATTATACTTATTACATTTTACCAGCAGGTGGTGAGTC	CAGCAG	0	1	0	2		CAG	NA	rev	-1.61	0.01	I	0.01	0.99	0	EuGene_UTR_trim_ren_136_47_mRNA	#N/A
scaffold_136_PPLS047B21.AB1_1_gth	550920	550928	TTGGTTCATTTGAAGTGCTCGTATTTCCCCAAGCAGATTCCGAACG	AAGCAG	0	2	0	3		CAG	NA	rev	-2.56	0.33	I	0.13	0	0.87	Phypa_167122	#N/A
scaffold_137_AW155914.1_1_gth	838112	838120	ACCTCGCCAACAACTGACGAAGGCTCTTGTTAGTAGTGGACTGGCA	TAGTAG	0	2	0	3		CGT	NA	rev	-4.54	-2.36	I	0.28	0.01	0.72	Phypa_137387	F5E19.150; expressed protein [Arabidopsis thaliana]
scaffold_137_BJ176792.1_1_gth	381797	381805	TATGCCTACTAAGTCAATGATTGACCTTGGCAGGAGAGGGAAGAGA	CAGGAG	1	0	0	0		AAG	2	fwd	1.44	-3.78	E	0.18	0	0.82	Phypa_189760	T10O22.24; ketose-bisphosphate aldolase class-II family protein [EC:1.1.-.-] [Arabidopsis thaliana]
scaffold_137_BJ180285.1_1_gth	384641	384649	GTAATCGTATTTGTCTTCTATCGTCTGCTGCAGGAGTATTGACTCA	CAGGAG	5	0	4	0		ATG	NA	fwd	0.73	-6.34	E	0.03	0.97	0	Phypa_189760	T10O22.24; ketose-bisphosphate aldolase class-II family protein [EC:1.1.-.-] [Arabidopsis thaliana]
scaffold_137_BJ956865.1_1_gth	992348	992356	GACTATTATTCATGGTGATGTGTTCGTTCTGAGCAGGTGCGGCCAG	GAGCAG	0	2	0	1		ACT	NA	fwd	-2.28	2.46	I	0.02	0.97	0.01	Phypa_137428	T3F17.36; expressed protein [Arabidopsis thaliana]
scaffold_137_BY954460.1_1_gth	575968	575976	CTTATTTTTGCTCGTTTCATTGGGACAGGTGAGAAGCAACAGGAAG	GAGAAG	4	0	0	0		AGT	NA	rev	-4.02	-3.75	EI	0.02	0.98	0	Phypa_15255	unknown [Populus trichocarpa x Populus deltoides]
scaffold_137_BY979543.1_1_gth	841106	841114	GCGCTTCTTTGAGTGGTGGTTGCCTGAAAAAAGCAGCGCCTGGGTG	AAGCAG	0	2	0	0		TTG	NA	rev	-4.41	-2.36	I	0.58	0.01	0.41	Phypa_137387	F5E19.150; expressed protein [Arabidopsis thaliana]
scaffold_137_CBAX10348.B1_1_gth	283175	283183	CAAGGATTCTGACAGAGGTTCCAATAATCGCAGGAGAGGGCAGGTG	CAGGAG	6	0	15	0		CAG	NA	fwd	-1.31	-5.92	E	0	1	0	Phypa_234478	#N/A
scaffold_137_CBAX5408.G1_1_gth	149510	149518	GGCTGAAGTGATTTCATTATTATGTTGTGGAAGCAGATTTCTTTGC	AAGCAG	0	4	0	5		TAA	2	rev	-3.64	0.19	I	0.27	0.09	0.64	Phypa_234476	#N/A
scaffold_137_CBAX6507.B1_1_gth	238271	238279	GTTTCGTGGTTGTAATGTTTGGTTTTCGTGAAGCAGGTGCTAGACG	AAGCAG	0	1	0	7		CAG	NA	fwd	-2.26	1.57	I	0	1	0	Phypa_234477	#N/A
scaffold_137_PP015001330R_1_gth	838112	838120	ACCTCGCCAACAACTGACGAAGGCTCTTGTTAGTAGTGGACTGGCA	TAGTAG	0	2	0	3		GAG	NA	rev	-4.54	-2.36	I	0.02	0	0.98	Phypa_137387	F5E19.150; expressed protein [Arabidopsis thaliana]
scaffold_137_PP015023287R_1_gth	694632	694640	GAGTAATTGTCGTGGGAGATGTTTTTTGTGCAGAAGCAACGCCAAA	CAGAAG	2	0	0	0		AAA	NA	fwd	1.8	-3.94	E	0	1	0	Phypa_234503	hypothetical cytoskeletal protein [Arabidopsis thaliana]
scaffold_137_PP020001335R_1_gth	477413	477421	AAGAGGCTGAGCTTGATTCGGGCGATGTGGGAGGAGGTGGTGAAGG	GAGGAG	1	0	0	0		GGG	NA	rev	-1.66	-1.35	E	0.02	0	0.98	Phypa_137409	T18D12.90; expressed protein [Arabidopsis thaliana]
scaffold_137_PP020022069R_1_gth	527010	527018	AGTTTCTTGCACTTTGGGGGAGGGGGATTGAAGGAGTGGGAGGGGA	AAGGAG	1	0	1	0		GCA	NA	rev	-1.11	-3.08	E	0.01	0	0.99	Phypa_217084	contains ESTs D48362(S14517)
scaffold_137_PP020054213R_1_gth	395591	395599	TACTCGAGTAACAGATGTTTGGGATAACCACAGGAGAGAGCGAGGC	CAGGAG	3	0	2	0		GAG	0	fwd	-0.67	-5.19	E	0.02	0.98	0	Phypa_231705	unnamed protein product [Vitis vinifera]
scaffold_137_PP020057031R_1_gth	390312	390320	ACGTTGATCCCCCCTTTCTATGATGTGATTCAGGAGCTGCATGCAG	CAGGAG	8	0	6	0		AAG	0	fwd	0.38	-4.66	E	0.04	0.96	0	Phypa_189760	T10O22.24; ketose-bisphosphate aldolase class-II family protein [EC:1.1.-.-] [Arabidopsis thaliana]
scaffold_137_PP030005078R_1_gth	761973	761981	TATCATAACTTACATGCCACTTCTAATTTTCAGGAGAAAGAGATAG	CAGGAG	3	0	2	0		AAG	0	rev	3.52	-2.61	E	0.25	0.03	0.72	Phypa_234507	#N/A
scaffold_137_PPLS141P05.AB1_1_gth	480099	480107	CTCTAAAATGTGACCATTCACATCCTTCGACAGGAGTCCTTCTTGA	CAGGAG	8	0	19	0		CAG	0	fwd	-1.14	-5.87	E	0.02	0	0.98	Phypa_47473	unknown [Picea sitchensis]
scaffold_138_BJ583623.1_1_gth	363202	363210	GGTTCACGACTTATGTATTTATTTATCCTTGAGCAGGCGTTGTAGA	GAGCAG	0	9	0	3		GGG	2	rev	-3.6	0.77	I	0.01	1	0	Phypa_217191	F4F7.35; acidic ribosomal protein P0-related [Arabidopsis thaliana]
scaffold_138_BJ589973.1_1_gth	58803	58811	TTTAATCTAACATCCATCTCCGTGTTGACCCAGGAGGAAACGAGAA	CAGGAG	5	0	5	0		GAG	2	rev	1.6	-2.29	E	0.02	0.98	0	Phypa_107170	F11A6.6; serine/threonine protein phosphatase 2A (PP2A) 55 kDa regulatory subunit B [KO:K04354] [Arabidopsis thaliana]
scaffold_138_BJ977727.1_1_gth	52964	52972	CCTCATTTACCGGATGACATGAACGTTATGCAGGAGCTTCTCCTTG	CAGGAG	2	0	0	0		AAG	NA	fwd	2.24	-3.92	E	0.75	0.25	0	Phypa_137598	T22I11.3; nodulin
scaffold_138_BY961440.1_1_gth	208391	208399	ATTTGCATATCTTGCTTGAATGTTTGCGAACAGGAGTGTTCAAAAG	CAGGAG	6	0	15	0		GAG	NA	fwd	2.62	-2.19	E	0.98	0.01	0.02	EuGene_UTR_trim_ren_138_24_mRNA	putative NADPH oxidoreductase [Capsicum chinense]
scaffold_138_BY971021.1_1_gth	941933	941941	GAGTTGACGTGTGATCTATATCGTTTTTGTGAGCAGCTGTACATCT	GAGCAG	0	4	0	4		CAG	1	fwd	-2.98	1.5	I	0.02	0.98	0	Phypa_85834	2210008M09Rik; RIKEN cDNA 2210008M09 gene [Mus musculus]
scaffold_138_BY972949.1_1_gth	299463	299471	CTTTTTTTTGGTTTTTTTTTTTTTGGCTTCGAGTAGGTGGTAGACT	GAGTAG	0	9	0	0		CAT	0	fwd	-2.71	0.29	I	0.83	0.01	0.16	Phypa_189874	MEE6.6; GDSL-motif lipase/hydrolase protein [Arabidopsis thaliana]
scaffold_138_CBAW1558.B1_1_gth	209737	209745	TCTAACTGAAGTTGATTTATTTTTGTGGTCGAGCAGTTTGTGCAGA	GAGCAG	0	3	0	5		GAG	NA	fwd	-0.39	2.32	I	0.7	0.01	0.29	EuGene_UTR_trim_ren_138_24_mRNA	#N/A
scaffold_138_CBAX13011.B1_1_gth	171919	171927	GCGAATGATATTTTCTGTTTTTGCTGATACCAGGAGGCACAGACAG	CAGGAG	1	0	1	0		CAG	0	rev	1.64	-2.49	E	0.9	0	0.1	Phypa_58978	F18A17.30; eukaryotic translation initiation factor 3b (eIF3b/PRT1)
scaffold_138_CJ970674.1_1_gth	210754	210762	TGTGAACTTTTTCAACTGAAATTGTGTGTGGAGCAGGCTGTGGGAC	GAGCAG	0	6	0	2		GAG	NA	fwd	-1.1	3.05	I	0.01	0.99	0	EuGene_UTR_trim_ren_138_24_mRNA	#N/A
scaffold_138_PP001101014R_1_gth	984194	984202	TGTATGACACTGACGCTTACGTTTACATTTGAGCAGAGTGGTCCTA	GAGCAG	0	1	0	8		AAG	0	fwd	-3.36	1	I	0.01	1	0	Phypa_167195	F12A21.3; ATP-binding region
scaffold_138_PP004052073R_1_gth	868332	868340	TTAGTGCTAATTTGACTTGGTTTTGACCTACAGAAGAATCACCGTT	CAGAAG	2	0	2	0		CAG	2	rev	1.77	-2.7	E	0.06	0	0.94	Phypa_189922	F2A19.200; BTB/POZ domain-containing protein [Arabidopsis thaliana]
scaffold_138_PP004092304R_1_gth	171263	171271	TGAGAACTGATGTATGCCTCAACTCATTGTGAGCAGGTGAAATTGA	GAGCAG	0	3	0	1		CAG	0	rev	-3.13	1.47	I	0.54	0.3	0.17	Phypa_58978	F18A17.30; eukaryotic translation initiation factor 3b (eIF3b/PRT1)
scaffold_138_PP015031249R_1_gth	662622	662630	ATCCAATCATGGTTTATTGATGTGTTAAGACAGGAGTACCATTTGG	CAGGAG	1	0	1	0		CAG	NA	fwd	-0.2	-6.47	E	0.18	0	0.82	Phypa_167173	SMUG1; single-strand selective monofunctional uracil DNA glycosylase [Xenopus laevis]
scaffold_138_PP015069290R_1_gth	871049	871057	TGTAGCTGTTGATGAAGAATTTCTGATGTGGAGCAGGTGAAGTTGT	GAGCAG	0	3	0	5		TTG	NA	rev	-2.69	1.26	I	0	0	1	Phypa_189922	F2A19.200; BTB/POZ domain-containing protein [Arabidopsis thaliana]
scaffold_138_PP020019056R_1_gth	754602	754610	TGATGAATTATTGTCTCATACCGTGTTGTGTAGGAGTTATTGTCAG	TAGGAG	2	0	6	0		CAG	NA	fwd	1.81	-1.51	E	0.05	0	0.95	EuGene_UTR_trim_ren_138_74_mRNA	#N/A
scaffold_138_PP020032048R_1_gth	296656	296664	ACTGACTCATAACAAGCACCATGTGGAACAGAGCAGGTTGGATCAG	GAGCAG	0	1	0	1		ATG	NA	rev	-3.39	0.76	I	0.45	0.02	0.53	Phypa_189873	T20D1.20; expressed protein [Arabidopsis thaliana]
scaffold_139_AW145417.1_1_gth	725607	725615	TTCTGCCTTGTTTTGACGTTGGGTGCTCTGGAGCAGGCATGGAATC	GAGCAG	0	2	0	1		TGG	NA	rev	-2.09	1.99	I	0.15	0.82	0.04	Phypa_44714	T6H22.7; leucine-rich repeat family protein / protein kinase family protein [Arabidopsis thaliana]
scaffold_139_BJ594806.1_1_gth	643479	643487	CGTTCTAAATTGAAATTCTGTTTCTGGCCCTAGCAGGTTGAAAAGG	TAGCAG	0	1	0	5		AAG	0	rev	0.4	2.62	I	0.88	0.01	0.11	Phypa_217293	T32F6.15; expressed protein [Arabidopsis thaliana]
scaffold_139_BJ594917.1_1_gth	389507	389515	AGTCTGTCACACTTTTGACGAGAGATTTTGGAGCAGGTTATGGAAG	GAGCAG	0	2	0	8		CAG	NA	rev	-3.57	1.44	I	0.39	0.01	0.6	Phypa_189977	MAB16.20; acyl-peptide hydrolase-related [Arabidopsis thaliana]
scaffold_139_BY978597.1_1_gth	478845	478853	TCTAAGAATTGTAGTGCATGTGAATTGTTTGAGCAGGTGAAATACA	GAGCAG	0	4	0	3		ATG	0	fwd	-1.89	3.23	I	0.26	0	0.74	Phypa_234532	unknown protein [Arabidopsis thaliana] gb|AAG52482.1|AC010796_21 unknown protein; 12217-13521 [Arabidopsis thaliana] gb|AAK96834.1| Unknown protein [Arabidopsis thaliana] gb|AAM10118.1| unknown protein [Arabidopsis thaliana]
scaffold_139_BY992492.1_1_gth	438137	438145	TTTGGAGTATTAATACTGTGTATCTCTCACCAGGAGGTGATGTTGA	CAGGAG	6	0	1	0		CAG	0	fwd	1.79	-0.56	E	0.22	0	0.78	Phypa_234529	unnamed protein product [Vitis vinifera]
scaffold_139_CJ971972.1_1_gth	437284	437292	AGGCATATATTAAATTTGAAAGTTTGGGTAGAGCAGGAAGACATGG	GAGCAG	0	7	0	0		CGG	0	fwd	-2.13	1.32	I	0.01	0.99	0	Phypa_234529	unnamed protein product [Vitis vinifera]
scaffold_139_PP001082031R_1_gth	307459	307467	AAATTCGCTTACCATGTGCCCTATTTGTGAAAGCAGGGATACCTGG	AAGCAG	0	2	0	5		CAG	NA	rev	-2.68	0.72	I	0.49	0.03	0.48	Phypa_137721	F9G14.280; esterase/lipase/thioesterase family [Arabidopsis thaliana]
scaffold_139_PP001082031R_1_gth	307076	307084	TGGACAAGATGGTTGAATGAGTGCGTGTGGCAGGAGTGGTAATGTT	CAGGAG	2	0	3	0		CTG	NA	rev	1.87	-4.01	E	0.01	0	0.99	Phypa_137721	F9G14.280; esterase/lipase/thioesterase family [Arabidopsis thaliana]
scaffold_139_PP004096384R_1_gth	71232	71240	AGTCTGCTGACGATTTGGGTTAATTGACACGAGCAGGAGGTAGGAG	GAGCAG	0	2	0	1		AAG	NA	rev	-2.06	0.94	I	0	0	1	Phypa_217261	F14O13.29; glucosamine--fructose-6-phosphate aminotransferase [isomerizing]
scaffold_139_PP020023247R_1_gth	478559	478567	ATTGTTAATTGATTATTTTCTCTATTTTTGAAGGAGGTTAAGTACC	AAGGAG	5	0	2	0		GAG	0	fwd	1	-0.42	E	0.18	0.01	0.82	Phypa_234532	unknown protein [Arabidopsis thaliana] gb|AAG52482.1|AC010796_21 unknown protein; 12217-13521 [Arabidopsis thaliana] gb|AAK96834.1| Unknown protein [Arabidopsis thaliana] gb|AAM10118.1| unknown protein [Arabidopsis thaliana]
scaffold_139_PPLS031K17.AB1_1_gth	467294	467302	GAGCTGATTTGGTGTAACTAACTCTCTTTGCAGGAGCTGACTATTC	CAGGAG	2	0	2	0		AAG	0	fwd	2.48	-4.39	E	0.03	0.01	0.96	Phypa_137711	F23A5.12; expressed protein [Arabidopsis thaliana]
scaffold_14_AW739033.1_1_gth	2108301	2108309	AGACCTTCAATTGATGTGACAAATATTCTGCAGGAGGTTGGTGGAA	CAGGAG	10	1	6	0	x	TGG	NA	rev	1.06	-3.66	EI	0.26	0.63	0.11	Phypa_175931	F22K18.50; expressed protein [Arabidopsis thaliana]
scaffold_14_AW739033.1_1_gth	2108086	2108094	GCTAATTTTACCATTGAATTCCTGTGCATGGAGCAGGCGATTTATG	GAGCAG	0	9	0	7		TGA	1	rev	-2.3	1.56	I	0.03	0.97	0	Phypa_175931	F22K18.50; expressed protein [Arabidopsis thaliana]
scaffold_14_BI488113.1_1_gth	1586928	1586936	ATCGTCAAATATGACCGTCTGTTTTGCTGTGAGCAGGAGTTGGATC	GAGCAG	0	1	0	6		CTG	NA	rev	-3.22	2.49	I	0.45	0	0.55	Phypa_175890	mitochondrion protein
scaffold_14_BJ167696.1_1_gth	2616740	2616748	GACTACTGATTGCATCATAATCGTTGAATGCAGGAGTCCTCATCTC	CAGGAG	3	0	2	0		ATG	2	rev	0.2	-5.69	E	0	1	0	Phypa_115616	hypothetical protein similar to Arabidopsis thaliana chromosome 4
scaffold_14_BJ176977.1_1_gth	267064	267072	AGGAGATTAATCATTATATCCTGTTTCGTGTAGGAGCTGTAACGGG	TAGGAG	2	0	1	0		ATG	NA	rev	1.19	-2.55	E	0.76	0.12	0.12	Phypa_115657	T8I13.23; expressed protein [Arabidopsis thaliana]
scaffold_14_BJ191966.1_1_gth	2225754	2225762	TTTGTAATTCTAATTTTTGTTTACTTTCGTGAGCAGCGGGAGATGT	GAGCAG	0	4	0	7		GGG	NA	fwd	-1.52	1.75	I	0.63	0.01	0.36	Phypa_67428	#N/A
scaffold_14_BJ580488.1_1_gth	955408	955416	AGCTTATCCGCAAGAAGTCTCTTGGAAGTGTAGCAGGTCTCGCTTA	TAGCAG	1	0	8	1	x	CAG	0	rev	-3.1	-1.16	E	0.02	0.98	0	Phypa_115880	F28I16.230; NADH-cytochrome b5 reductase
scaffold_14_BJ595651.1_1_gth	1551950	1551958	TTCTGAAGCTTGTGTACTCTGTTTGGGGTGTAGGAGTTGTTGAGAC	TAGGAG	4	0	2	0		GGG	0	rev	0.92	-2.62	E	0.01	0.99	0	Phypa_46629	T21L14.8; expressed protein [Arabidopsis thaliana]
scaffold_14_BJ944855.1_1_gth	1174671	1174679	TAGACGGTTGACAGTATTTTTCCTGTGTTGCAGGAGGAGAGGTGGG	CAGGAG	19	0	0	0		CAG	NA	fwd	2.69	-3.47	EI	0.04	0.82	0.15	Phypa_175850	MUP24.13; 60S ribosomal protein L12 (RPL12C) [KO:K02870] [Arabidopsis thaliana]
scaffold_14_BJ969355.1_1_gth	1553362	1553370	TCTTTGGAAGACTCTAAGAGAAGGATATGGGAGCAGGATACAGAGG	GAGCAG	0	7	0	1		CCT	NA	rev	-5.67	-1.26	I	0.01	0.99	0	Phypa_46629	T21L14.8; expressed protein [Arabidopsis thaliana]
scaffold_14_BY967944.1_1_gth	292197	292205	GGTTCTAAAAAGATATTGGGATCATGTTATGAGCAGCACAAGGTGC	GAGCAG	0	2	0	6		AAG	NA	fwd	-3.34	-0.13	I	0.76	0.12	0.12	Phypa_115719	F18A8.14; plectin-related [Arabidopsis thaliana]
scaffold_14_BY986537.1_1_gth	2256150	2256158	ATCTTGATATCTTGCCAGATGGCTGTTCTGGAGCAGGATTACAATC	GAGCAG	0	4	0	1		CAT	NA	rev	-4.38	-0.84	I	0.02	0.98	0	Phypa_159686	#N/A
scaffold_14_BY993003.1_1_gth	521223	521231	TTTTTGTAGTCACTCGGTGTTGTATGCATGCAGAAGAAGAAGGAAG	CAGAAG	16	0	2	0		AAG	NA	fwd	1.44	-3.83	EI	0.01	1	0	Phypa_24014	F11A3.17; zinc finger (CCCH-type) family protein [Arabidopsis thaliana]
scaffold_14_CBAW2031.G1_1_gth	1322492	1322500	GCATCTAATAGTTCTTTTGTGTAAACTTTGCAGAAGTGAACGCCAA	CAGAAG	1	0	0	0		ATG	2	fwd	2.27	-3.58	E	0.51	0.49	0	Phypa_115724	F5O11.15; armadillo/beta-catenin repeat family protein / kinesin motor family protein [Arabidopsis thaliana]
scaffold_14_CBAW2431.G1_1_gth	1444894	1444902	CATTTAGTCTTATTGAAGGATGACCTGTGTTAGCAGATTGCAAACT	TAGCAG	0	2	0	7		AAG	0	rev	-4.09	-0.22	I	0.03	0.97	0	Phypa_159641	Nucleoporin interacting component; Protein prenyltransferase [Medicago truncatula]
scaffold_14_CBAX7342.B1_1_gth	1121551	1121559	TGCTAAAGTTAAGTTCTGACTTTCAATGCTGAGCAGAGACTTCGAT	GAGCAG	0	3	0	3		AAG	1	rev	-2.32	2.08	I	0.16	0.02	0.82	Phypa_159626	unknown [Picea sitchensis]
scaffold_14_CJ973863.1_1_gth	464760	464768	CTTTTCACCTCAACTTTCCTGGACAATGAATAGAAGTTGCAGGTGA	TAGAAG	4	0	0	0		CAA	NA	fwd	-3.4	-5.07	E	0.01	0	0.99	Phypa_115668	F6D8.38; protein kinase
scaffold_14_PP015016132R_1_gth	1910858	1910866	ATTAAGAGACTGTGAAGGTGAGGTAACGAGTAGCAGGTTGGTTATG	TAGCAG	0	1	0	0		GAG	NA	fwd	-4.58	-2.17	I	0.95	0.01	0.03	Phypa_115656	MCA23.18; expressed protein [EC:2.7.4.3] [KO:K00939] [Arabidopsis thaliana]
scaffold_14_PP015019182R_1_gth	301381	301389	CATGACCTCTTGTTCATGTAAATTTTTATTGAGCAGAACATCCTGA	GAGCAG	0	4	0	2		GTG	2	fwd	-2.45	1.63	I	0.01	0.99	0	Phypa_203252	unnamed protein product [Vitis vinifera]
scaffold_14_PP015057100R_1_gth	1956251	1956259	TCACTGTTAATTGAGAAGCTCTTACAATGGCAGCAGTAGCTCGGGC	CAGCAG	2	0	0	0		CCT	NA	fwd	-0.64	-2.31	E	0.1	0.8	0.1	EuGene_UTR_trim_ren_14_172_mRNA	#N/A
scaffold_14_PP020032311R_1_gth	143525	143533	CTGTAACCCTTTTCTGGTTTGTCGAGTTGTGAGCAGACAATTTGGT	GAGCAG	0	2	0	9		CAG	2	fwd	-4.61	-0.22	I	0.01	0.99	0	Phypa_175733	T27G7.7; hydroxyproline-rich glycoprotein family protein [Arabidopsis thaliana]
scaffold_14_PP020052076R_1_gth	1321323	1321331	TTCCTGAAGAAGGCAAATGTATGTGTATTCCAGAAGCCAACCAGGA	CAGAAG	1	0	0	0		AAG	2	fwd	-0.93	-3.95	E	0.07	0.93	0	Phypa_115724	F5O11.15; armadillo/beta-catenin repeat family protein / kinesin motor family protein [Arabidopsis thaliana]
scaffold_14_PP020055272R_1_gth	115777	115785	CCAGCTTGTTGACAAACATACTCGGAATGATAGCAGGTCGAAGGCA	TAGCAG	0	1	0	2		CAG	NA	rev	-2.01	0.41	I	0.29	0	0.71	Phypa_159579	remorin family protein [Arabidopsis thaliana] ref|NP_001077869.1| remorin family protein [Arabidopsis thaliana] gb|AAK60323.1|AF385733_1 At2g02170/F5O4.6 [Arabidopsis thaliana] gb|AAC97217.1| expressed protein [Arabidopsis thaliana] gb|AAO23587.1| At2g02170/F5O4.6 [Arabidopsis thaliana]
scaffold_14_PP034008007R_1_gth	1521611	1521619	TAATGTTGTATGTCTTGAACTTTCGTACGTGAGCAGGTTAATGATC	GAGCAG	0	4	0	4		CAG	NA	rev	-2.42	2.89	I	0	0	1	Phypa_203375	Os10g0466300 [Oryza sativa (japonica cultivar-group)] gb|AAK27816.1|AC022457_19 putative WD-repeat containing protein [Oryza sativa (japonica cultivar-group)] gb|AAP54192.1| PRP19/PSO4, putative, expressed [Oryza sativa (japonica cultivar-group)] gb|ABG66129.1| PRP19/PSO4, putative, expressed [Oryza sativa (japonica cultivar-group)] dbj|BAF26718.1| Os10g0466300 [Oryza sativa (japonica cultivar-gr…
scaffold_14_PPLS031E18.AB1_1_gth	1061648	1061656	TGGTGAGACTATGAAAATTTTAGCTCTTTGCAGAAGTTCGCGGTGG	CAGAAG	6	0	1	0		CTT	NA	fwd	-0.17	-4.8	E	0.07	0.27	0.66	Phypa_115760	F13G24.190; cytochrome P450 75A5 / flavonoid 3'-monooxygenase / flavonoid 3'-hydroxylase (F3'H) (F3'5'H) (TT7) [EC:1.14.13.21] [KO:K05280] [Arabidopsis thaliana]
scaffold_14_PPLS044N02.AB1_1_gth	2108298	2108306	AGACCTTCAATTGATGTGACAAATATTCTGCAGGAGGTTGGTGGAA	CAGGAG	10	1	6	0	x	TAT	NA	rev	1.06	-3.66	EI	0.26	0.63	0.11	Phypa_175931	F22K18.50; expressed protein [Arabidopsis thaliana]
scaffold_14_PPLS075N09.AB1_1_gth	293111	293119	TGCTGGGTATTCATTTGATATTTTTGGTTGCAGGAGCTCGAGGCTA	CAGGAG	2	0	10	0		GAG	0	fwd	4.04	-2.68	E	0.03	0.97	0	Phypa_115719	F18A8.14; plectin-related [Arabidopsis thaliana]
scaffold_14_PPLS076P17.AB1_1_gth	1319584	1319592	CAGTTATAGTTGCTTTGATGGTTGGGTTACCAGAAGCACACGCAAT	CAGAAG	2	0	0	0		GAG	NA	fwd	-0.52	-3.96	E	0.5	0.1	0.4	Phypa_115724	F5O11.15; armadillo/beta-catenin repeat family protein / kinesin motor family protein [Arabidopsis thaliana]
scaffold_140_BJ184459.1_1_gth	59562	59570	CGCTCTCTTTCTCACTTGTGTGCTCTTGTGTAGCAGGTGCACAGAG	TAGCAG	0	2	1	1	x	AGG	UTR exon	rev	-1.21	1.39	I	0	1	0	Phypa_217313	MYJ24.5; expressed protein [Arabidopsis thaliana]
scaffold_140_BJ953365.1_1_gth	927552	927560	ACAAGGTCTAATGAATTGGATTTTTTGGCGGAGCAGAGGCTGCACA	GAGCAG	0	3	0	5		AAT	NA	rev	-3.01	0.51	I	0.04	0	0.97	Phypa_234575	#N/A
scaffold_140_CBAX12057.B1_1_gth	112077	112085	TTGTTGATTTGAGTGTGTTCGTTGTTTTGGGAGCAGGTAGAGGGAG	GAGCAG	0	1	0	7		AAG	NA	rev	-1.71	2.21	I	0.04	0.96	0	Phypa_231834	Os01g0159400 [Oryza sativa (japonica cultivar-group)] dbj|BAD61086.1| putative glutaryl-CoA dehydrogenase [Oryza sativa Japonica Group] dbj|BAF03998.1| Os01g0159400 [Oryza sativa (japonica cultivar-group)] gb|EAY72630.1| hypothetical protein OsI_000477 [Oryza sativa (indica cultivar-group)] gb|EAZ10630.1| hypothetical protein OsJ_000455 [Oryza sativa (japonica cultivar-group)]
scaffold_140_CBAX1849.G1_1_gth	178974	178982	ATTGAACTCATCTTAGTTGACCTTGATGTACAGGAGGTTTGTATGA	CAGGAG	6	0	1	0		ATG	2	rev	1.62	-1.64	E	0.63	0.05	0.32	Phypa_232845	unnamed protein product [Vitis vinifera]
scaffold_140_PP004066164R_1_gth	534675	534683	TGTTTATCTTTTCTCCCTGGATTGACTTCGCAGGAGCTACTACCGT	CAGGAG	3	0	8	0		GAG	NA	rev	3.69	-2.96	E	0	1	0	Phypa_137776	Probable WRKY transcription factor 57 (WRKY DNA-binding protein 57) [Arabidopsis thaliana]
scaffold_140_PP015031039R_1_gth	764933	764941	TCATGCCTGTGGAGTGCCTGACCTGAATTCCAGCAGGAGCAACAGC	CAGCAG	4	0	2	2	x	TTG	NA	rev	-1.22	-2.09	E	0.01	0.99	0	EuGene_UTR_trim_ren_140_40_mRNA	unknown protein [Arabidopsis thaliana] gb|AAR24228.1| At1g30300 [Arabidopsis thaliana] gb|AAR92355.1| At1g30300 [Arabidopsis thaliana]
scaffold_141_BJ607128.1_1_gth	904476	904484	AGTTTCTTAGTCAGTTTATTGGTTATGAATAAGCAGGTGTGGGACT	AAGCAG	0	2	0	10		GGG	NA	rev	-2.83	1.49	I	0.25	0.04	0.72	Phypa_217424	F9D12.18; chaperonin
scaffold_141_BJ609936.1_1_gth	380593	380601	AGGCAGTTGTTCTGAAATTTTGAAACTTTGAAGGAGGACCGCGAAA	AAGGAG	4	0	2	0		CGC	1	rev	0.43	-0.86	E	0.25	0.04	0.72	Phypa_107217	F25C20.9; expressed protein [Arabidopsis thaliana]
scaffold_141_BJ609936.1_1_gth	380256	380264	AATGTCAGGCCTGATATTACCATTTCCTGGCAGGAGTACTTGCAAC	CAGGAG	4	0	8	0		GTG	0	rev	0.81	-4.21	E	0	1	0	Phypa_107217	F25C20.9; expressed protein [Arabidopsis thaliana]
scaffold_141_BJ956536.1_1_gth	188303	188311	GTAACTTATCATATACATAGTTTCTTGTTGCAGAAGCTGGGCCATC	CAGAAG	1	0	4	0		CGG	NA	rev	0.98	-4.64	E	0.28	0.72	0.01	Phypa_137873	F15E12.12; expressed protein [Arabidopsis thaliana]
scaffold_141_BJ969385.1_1_gth	691565	691573	TTAGGGTTTGGGGGATGATAATGGGATGATGAGCAGAACATGCTTG	GAGCAG	0	8	0	0		GTG	NA	fwd	-3.84	0.12	I	0.61	0.03	0.37	Phypa_137887	T18K17.1; expressed protein [Arabidopsis thaliana]
scaffold_141_BQ039111.1_1_gth	549348	549356	AAACTGAGGATTTTTGATTGGCTTGGGTTGCAGCAGTGATTTTAAT	CAGCAG	1	0	1	0		AAG	NA	rev	0.09	-2.05	E	0.01	0.99	0	Phypa_167253	#N/A
scaffold_141_BY956323.1_1_gth	1062076	1062084	ACAGATTTTCAGGAGGAAAGAAAGCTTCACTAGGAGCTTGGACTTG	TAGGAG	1	0	0	0		TTG	NA	rev	-6.17	-7.8	E	0	1	0	EuGene_UTR_trim_ren_141_76_mRNA	#N/A
scaffold_141_BY958866.1_1_gth	209506	209514	CCTGATTTCTTATTATTGTCATTTGTATGCGAGCAGGTTATGCGCA	GAGCAG	0	2	0	1		AAG	0	rev	-1.51	2.68	I	0.02	0	0.98	Phypa_167236	hypothetical protein OsJ_013645 [Oryza sativa (japonica cultivar-group)]
scaffold_141_PP013005044R_1_gth	1085373	1085381	TTGTGCTTGACGTCGCGTTTGCATTGCTGGTAGCAGGGTCCCGGTC	TAGCAG	0	3	0	0		AGG	NA	rev	-0.65	1.33	I	0.01	0.99	0	Phypa_167270	proteophosphoglycan ppg1 [Leishmania major]
scaffold_142_BJ194958.1_1_gth	575564	575572	TTCCTTAACGATTTGCGCCGGGGTTGGTACAAGCAGCCTTTCTGTC	AAGCAG	0	1	0	4		TGG	NA	fwd	-3.05	-0.62	I	0.92	0.02	0.05	Phypa_167283	T19N18.90; pullulanase (starch debranching enzyme)
scaffold_143_BJ204546.1_1_gth	202932	202940	ACTGCGTTCAATTTCTCTTTTTGTATTTCGCAGGAGATGTTGGAGA	CAGGAG	1	0	1	0		GAG	NA	fwd	2.08	-3.45	E	0.01	0.99	0	Phypa_217503	F19K19.10; mitotic spindle checkpoint protein
scaffold_143_BJ599874.1_1_gth	1035281	1035289	GTTGGAGATTTATTCAACGCCATGTTCTGGAAGCAGGTGGCAATTA	AAGCAG	0	5	0	2		CAG	0	fwd	-3.24	1	I	0.28	0.7	0.01	Phypa_190260	F12F1.8; fumarylacetoacetase
scaffold_143_CBAX12099.G1_1_gth	859712	859720	TAAGATCCCTTACTTTTTTAAAAACCTGAACAGGAGCCCAAGGAGC	CAGGAG	1	0	5	0		AAG	0	fwd	-0.23	-5.34	E	0.59	0.01	0.4	Phypa_16945	T29E15.4; HNH endonuclease domain-containing protein [Arabidopsis thaliana]
scaffold_143_CBAX12969.B1_1_gth	1028195	1028203	ACTTAATTGCTTGCTTTTCATGACTCTGACCAGGAGGTACATAGAC	CAGGAG	6	0	6	0		GAG	0	fwd	2.36	-0.99	E	0.16	0.19	0.65	Phypa_18145	T16L1.2; expressed protein [Arabidopsis thaliana]
scaffold_143_CBAX4505.B1_1_gth	1025125	1025133	CAAGAGCTAATAGATTCTTCTAATTGTGTGCAGAAGTGTAATTTTC	CAGAAG	9	0	0	0		AGG	0	fwd	1.2	-3.65	E	0.06	0	0.94	Phypa_190253	glutamate dehydrogenase [NAD(P)+] [EC:1.4.1.4] [KO:K00262] [Dictyostelium discoideum]
scaffold_143_CBAX5113.B1_1_gth	343769	343777	TGTAGCACTGAGTTGTGGGATGGGTGATAACAGGAGGACCTAGGGG	CAGGAG	1	0	5	0		ACG	NA	fwd	1.93	-2.74	E	0.16	0	0.85	Phypa_167320	hypothetical protein
scaffold_143_CJ972536.1_1_gth	798581	798589	CTCAAGCTCTAATTTTGAAAATTTATTTTTCAGGAGGATAACAAAG	CAGGAG	2	0	10	0		TCA	NA	rev	2.6	-0.95	E	0	1	0	Phypa_138021	Lysyl-tRNA synthetase (Lysine--tRNA ligase) (LysRS) [Oryza sativa]
scaffold_143_PP004004082R_1_gth	216625	216633	GGTACTGACATAGGTTGATCACATGGCTCGCAGGAGCAACGCCTAA	CAGGAG	3	0	1	0		ATC	2	rev	1.55	-5.43	E	0.12	0	0.88	Phypa_86194	F23H14.3; myb family transcription factor [Arabidopsis thaliana]
scaffold_143_PP004004082R_1_gth	216919	216927	ATTTATTTTATTTTATTTTATTTTAACTTACAGTAGCAACATCAGG	CAGTAG	3	0	0	0		CTG	2	rev	0.61	-2.14	E	0.02	0.98	0	Phypa_86194	F23H14.3; myb family transcription factor [Arabidopsis thaliana]
scaffold_143_PP004106373R_1_gth	797087	797095	TCTGAATGTTGTCTATGTTGTGCTATGTTGCAGGAGGATTGATATG	CAGGAG	7	0	14	0		TAG	1	rev	2.3	-2.99	E	0.01	0	0.99	Phypa_138021	Lysyl-tRNA synthetase (Lysine--tRNA ligase) (LysRS) [Oryza sativa]
scaffold_143_PP015018300R_1_gth	1077226	1077234	TGTCACTGACTCGTGCGTCGCATCTGTGCACAGGAGCAGCTATCTG	CAGGAG	2	0	7	0		CCG	NA	rev	3.47	-2.84	E	0.03	0.97	0	Phypa_138019	T1O24.30; immunophilin / FKBP-type peptidyl-prolyl cis-trans isomerase family protein [EC:5.2.1.8] [KO:K01802] [Arabidopsis thaliana]
scaffold_143_PP015041340R_1_gth	106700	106708	TTGCAGAGTCTGGATAATCGTGTGTTATGTGAGCAGGCATAAAATT	GAGCAG	0	1	0	0		TTG	NA	fwd	-3.75	0.62	I	0.07	0	0.93	Phypa_138070	Probable tRNA (5-methylaminomethyl-2-thiouridylate)-methyltransferase [Bacillus subtilis]
scaffold_143_PP015048350R_1_gth	836515	836523	TAAATCCTTGTTTATGCCCGTATATATTCACAGGAGCCTCTTTTGA	CAGGAG	3	0	3	0		GAC	0	rev	-0.18	-5.67	E	0	1	0	Phypa_217529	F5O24.240; ankyrin repeat-containing protein [Arabidopsis thaliana]
scaffold_143_PP015058057R_1_gth	38621	38629	TTGTATTAGGATCAACATTTGTGTATTTTGCAGGAGAATATAAGTC	CAGGAG	2	0	6	0		CAG	NA	fwd	3.06	-3.29	E	0.28	0.11	0.6	Phypa_167309	MPN9.14; expressed protein [Arabidopsis thaliana]
scaffold_143_PP015065310R_1_gth	1055684	1055692	ACTGTGTAATTACATACTTGTAAGTGTATGCAGAAGGGCCTCCTCC	CAGAAG	6	0	3	0		CTC	NA	rev	1.58	-2.26	E	0.01	0.99	0	Phypa_138065	unknown [Picea sitchensis]
scaffold_143_PP020050008R_1_gth	990852	990860	CCTACCTTTCTGAAAATTTGGCGTGTTGGACAGGAGGTTGGAATTG	CAGGAG	1	0	3	0		AGG	NA	rev	1.12	-2.67	E	0.1	0.9	0	Phypa_138101	F17O14.2; elongation defective 1 protein / ELD1 protein [Arabidopsis thaliana]
scaffold_143_PP020050008R_1_gth	990611	990619	TATGCACTCATTACGGTTTTCTGGTTGCTGTAGGAGACTGCAATTG	TAGGAG	1	0	4	0		TAT	0	rev	2.51	-1.33	E	0.1	0.9	0	Phypa_138101	F17O14.2; elongation defective 1 protein / ELD1 protein [Arabidopsis thaliana]
scaffold_143_PPLS051C08.AB1_1_gth	1033328	1033336	TAGATATTGATTTCCTTGTGTTTGTTGGCGGAGCAGAGTAAAGTGA	GAGCAG	0	8	0	2		ATG	0	fwd	-1.19	1.82	I	0.01	1	0	Phypa_190260	F12F1.8; fumarylacetoacetase
scaffold_144_BJ601598.1_1_gth	150880	150888	CGATTCAAAGCTGTACTGATATAAAGGCTTGAGCAGATGCCAGTGA	GAGCAG	0	1	0	1		CAG	NA	rev	-4.39	0.41	I	0.41	0	0.59	Phypa_167371	protein-histidine kinase
scaffold_144_BY991434.1_1_gth	1164224	1164232	TAGGTTGCGATTTACACATGCATGTTGTTGCAGGAGGCCGAGCTTC	CAGGAG	6	0	8	0		TAG	NA	rev	0.68	-4.62	E	0.01	0.01	0.98	Phypa_138180	T27F4.8; senescence-associated family protein [Arabidopsis thaliana]
scaffold_144_CBAX2422.B1_1_gth	296792	296800	TCCAACTGTTGATCATTGCATTGATTGGGTAAGCAGAATGTTCCAG	AAGCAG	0	2	0	0		CAG	NA	fwd	-3.28	-0.74	I	0.07	0.93	0	Phypa_110147	Zinc transporter 4
scaffold_144_PP004026313R_1_gth	367094	367102	CCTTAATTTTGAGAATGATGGGGAACTGCGCAGGAGCCACAGGCAC	CAGGAG	1	0	0	0		CAG	NA	fwd	2.42	-3.77	E	0.01	0.02	0.97	Phypa_86298	T7N9.15; glycine-rich protein [Arabidopsis thaliana]
scaffold_144_PP011001022F_1_gth	945519	945527	CATGAAGGGTTTGTGGGTGCCTGGTCTTTTGAGTAGGTTCTGTAAG	GAGTAG	0	6	0	6		CAG	NA	rev	-2.6	0.56	I	0.03	0	0.98	Phypa_167400	Dynactin
scaffold_144_PP013006092R_1_gth	92913	92921	GACATTGAAATTTGGCGTTGTTTCGTTTGGCAGGAGACTTGATTTA	CAGGAG	7	0	16	0		ATG	2	fwd	1.98	-3.68	E	0.8	0.03	0.17	Phypa_190278	MZN1.18; expressed protein [Arabidopsis thaliana]
scaffold_144_PP015003280R_1_gth	1164224	1164232	TAGGTTGCGATTTACACATGCATGTTGTTGCAGGAGGCCGAGCTTC	CAGGAG	6	0	8	0		GAG	NA	rev	0.68	-4.62	E	0.3	0.69	0.01	Phypa_138180	T27F4.8; senescence-associated family protein [Arabidopsis thaliana]
scaffold_144_PP015013069R_1_gth	491192	491200	TCTCTGATTCGTAACTCTCTGGTGATACTTGAGCAGGTGGCGAAGT	GAGCAG	0	1	0	0		GGG	0	fwd	-3.84	0.83	I	0.15	0.85	0	Phypa_217599	F13P17.3; xanthine/uracil permease family protein [Arabidopsis thaliana]
scaffold_144_PP015029123R_1_gth	1123553	1123561	ATTTATTTGTTTATGACGTGTTGCCCTGTGAAGGAGATCTGTGCTG	AAGGAG	3	0	0	0		ACG	NA	rev	1.13	-1.51	E	0.03	0.98	0	Phypa_18712	F21E1.90; calcium-binding EF-hand family protein [Arabidopsis thaliana]
scaffold_144_PPLS034M20.AB1_1_gth	1164224	1164232	TAGGTTGCGATTTACACATGCATGTTGTTGCAGGAGGCCGAGCTTC	CAGGAG	6	0	8	0		GTG	NA	rev	0.68	-4.62	E	0.05	0.94	0.02	Phypa_138180	T27F4.8; senescence-associated family protein [Arabidopsis thaliana]
scaffold_144_PPLS048P03.AB1_1_gth	89411	89419	GCAGACTAATGCTTCAAATGTACATTTTAACAGGAGAAGCTGTTAC	CAGGAG	2	0	4	0		AAG	NA	rev	2.58	-2.64	E	0.14	0.58	0.28	Phypa_16622	MAG2.12; oxidoreductase
scaffold_145_BJ172647.1_1_gth	968365	968373	GATGTTGATTAATGTGAGTGTTAATCTTTGCAGGAGATGCTGTTCT	CAGGAG	2	0	6	0		CTG	2	fwd	2.16	-3.65	E	0.35	0	0.65	Phypa_167443	UDP-N-acetylmuramoylalanine--D-glutamate ligase (UDP-N-acetylmuramoyl-L-alanyl-D-glutamate synthetase) (D-glutamic acid-adding enzyme) [Chromobacterium violaceum]
scaffold_145_BJ172647.1_1_gth	967700	967708	AATGAAAACATTCCACTTCAATTATTACATGAGCAGGTTGGAGTAG	GAGCAG	0	2	1	10	x	AAG	0	fwd	-4.48	1.47	I	0.17	0.01	0.83	Phypa_167443	UDP-N-acetylmuramoylalanine--D-glutamate ligase (UDP-N-acetylmuramoyl-L-alanyl-D-glutamate synthetase) (D-glutamic acid-adding enzyme) [Chromobacterium violaceum]
scaffold_145_BJ187833.1_1_gth	529918	529926	TATATAAAGCAACCCATGGTGGTGGTATGTTAGCAGGCTATGCCGT	TAGCAG	0	1	0	0		CAG	NA	fwd	-1.43	1	I	0.49	0	0.5	Phypa_167427	#N/A
scaffold_145_BJ592952.1_1_gth	36897	36905	ATGTCGAAGCTAACGAGTGTTCTTTGCTTGCAGTAGTGAATGGATT	CAGTAG	1	0	8	0		AAG	NA	rev	0.58	-1.89	E	0.01	0.99	0	Phypa_138317	guanylate kinase [Lilium longiflorum]
scaffold_145_BJ592952.1_1_gth	36017	36025	CTCTGACAACAGTTACCCTGTTACGTTGAATAGCAGAGTTCTGTGC	TAGCAG	0	1	0	0		CTG	NA	rev	-1.43	0.56	I	0.01	0	0.99	Phypa_138317	guanylate kinase [Lilium longiflorum]
scaffold_145_CBAW605.B2_1_gth	639918	639926	TGACACTAACAATGTCATGTTATTTTGCTGGAGCAGTGGGATAGTG	GAGCAG	0	4	0	2		CAG	1	fwd	-1.14	1.68	I	0	1	0	Phypa_110150	Os05g0357200 [Oryza sativa (japonica cultivar-group)] gb|AAV43843.1| putative mitochondrial carrier protein [Oryza sativa (japonica cultivar-group)] gb|AAV43947.1| putative mitochondrial carrier protein [Oryza sativa (japonica cultivar-group)] dbj|BAF17210.1| Os05g0357200 [Oryza sativa (japonica cultivar-group)]
scaffold_145_PP020002382R_1_gth	1078087	1078095	CGTGAGGAGGCCGCCAAGAAGGCCAAGTCCGAGAAGCCCAAAGTTG	GAGAAG	1	0	0	0		AGA	NA	fwd	-10.6	-10.05	E	0.27	0	0.73	Phypa_217719	Elongation factor 1-delta 1 (EF-1-delta 1) (Elongation factor 1B-beta 1) (eEF-1B beta 1) [Oryza sativa]
scaffold_145_PP020052362R_1_gth	539662	539670	TTTGGCTAATTTGGAGGATGTGCATTGTATGAGCAGGTACGGATAC	GAGCAG	0	2	0	6		AAT	1	fwd	-2.86	1.2	I	0.24	0.55	0.2	Phypa_217679	unnamed protein product [Vitis vinifera]
scaffold_145_PP032004018R_1_gth	992345	992353	ATGGCAGGACCTCGGTGCAGTCTCCGGAGCAAGAAGGTGGTGAGCG	AAGAAG	0	1	0	0		GCG	NA	fwd	-7.5	-5.89	I	0	1	0	Phypa_138266	F16J13.30; expressed protein [Arabidopsis thaliana]
scaffold_145_PPLS052B11.AB1_1_gth	151544	151552	ATATTTACTGTATATTTCTAAATGGTTTTGCAGAAGGTCCTTGAAA	CAGAAG	2	0	2	0		CAG	0	rev	3.38	0.27	E	0	0	1	Phypa_167411	#N/A
scaffold_145_PPLS052B11.AB1_1_gth	152058	152066	GTAAGTGAATTGTTAGATTGATTGTGAGTGCAGGAGTTATTGTCAG	CAGGAG	2	0	2	0		GAG	0	rev	1.41	-4.39	E	0	1	0	Phypa_167411	#N/A
scaffold_146_PP020017087R_1_gth	60586	60594	GTGCAGATGTGACGAACGTGGATTTCTCTATAGTAGATTTCTGTAT	TAGTAG	0	1	0	0		AGT	NA	rev	-3.12	-2.23	I	0.08	0	0.92	Phypa_167456	MBD2.15; expressed protein [Arabidopsis thaliana]
scaffold_147_BJ165881.1_1_gth	417874	417882	GATTTTGAGACTGATGTAATAGGCTGTTTTCAGCAGAGGCAATCAG	CAGCAG	3	0	3	0		GCT	NA	rev	-1.02	0.04	E	0.63	0	0.37	Phypa_232874	unknown protein [Arabidopsis thaliana] emb|CAB81794.1| putative protein [Arabidopsis thaliana] gb|AAK64179.1| unknown protein [Arabidopsis thaliana] gb|AAL85101.1| unknown protein [Arabidopsis thaliana]
scaffold_147_BJ966833.1_1_gth	501654	501662	ACTGAAACAAGAGCCTTTGTATGTCGTGTACAGGAGCTTCAAAGGC	CAGGAG	1	0	3	0		CTT	UTR exon	fwd	3.3	-1.79	E	0	0	1	Phypa_167476	#N/A
scaffold_147_BY950210.1_1_gth	419046	419054	AACTATGTGGGGTTGTTTGTATGAACGGGCGAGCAGTGTGCTGATA	GAGCAG	0	7	0	3		CAG	NA	rev	-2.91	-0.5	I	0	1	0	Phypa_232874	unknown protein [Arabidopsis thaliana] emb|CAB81794.1| putative protein [Arabidopsis thaliana] gb|AAK64179.1| unknown protein [Arabidopsis thaliana] gb|AAL85101.1| unknown protein [Arabidopsis thaliana]
scaffold_147_CBAX10883.B1_1_gth	456679	456687	AGACGCTCATACTAAGGTCTTGTTTTTGCGGAGCAGGGTACCGTGA	GAGCAG	0	1	0	0		TCG	NA	rev	-2.16	1.72	I	0.02	0.98	0	Phypa_234615	hypothetical protein [Vitis vinifera] emb|CAO16952.1| unnamed protein product [Vitis vinifera]
scaffold_147_PP001117032R_1_gth	573398	573406	ACTATATTTTCTTACAGATTTTTTGTGGATGAGCAGAAATATGCTC	GAGCAG	0	4	0	5		AAG	NA	fwd	-2.4	1.91	I	0.16	0.72	0.12	Phypa_138531	Transcription initiation factor IIB (General transcription factor TFIIB) [Oryza sativa]
scaffold_147_PP015001360R_1_gth	738698	738706	ATGATGGTTCTGCTGTGTCTCTTTCTTTTGCAGGAGCTAGTGCTGC	CAGGAG	2	0	3	0		AAG	NA	fwd	3.18	-4.05	E	0.05	0.95	0	Phypa_86576	T29J13.100; leucine rich repeat protein family [Arabidopsis thaliana]
scaffold_147_PP015001360R_1_gth	737899	737907	CCGAACCGATAGAGTCTTAGCCTGTGGCTGTAGCAGAAGCAGGAGG	TAGCAG	0	3	0	2		GAG	NA	fwd	-2.66	-1.58	I	0.03	0.01	0.96	Phypa_86576	T29J13.100; leucine rich repeat protein family [Arabidopsis thaliana]
scaffold_147_PP020004138R_1_gth	410002	410010	GTGCTTCTTAATTGCAATTATGGACGTTGTGAGCAGGAGAGAGAGG	GAGCAG	0	1	0	5		CAG	0	rev	-3.77	0.67	I	0.08	0.92	0	Phypa_235218	unnamed protein product [Vitis vinifera]
scaffold_147_PPLS038H09.AB1_1_gth	29780	29788	TGGGGTTTAACTAGGGGGACTCTTGCGGTGAAGCAGGGAGAACGTT	AAGCAG	0	5	0	2		TAA	1	fwd	-4.38	-0.58	I	0	0	1	Phypa_190474	MZN1.21; dehydrodolichyl diphosphate synthase [DEDOL-PP synthase]
scaffold_148_BJ589830.1_1_gth	394405	394413	CCTCATCGTCCTGCCGCTTCCGCTGCTGAACAGAAGCGCCAAAAGC	CAGAAG	1	0	0	0		ACC	NA	fwd	-0.81	-5.28	E	0.06	0	0.94	Phypa_234644	hypothetical protein GSPATT00025993001 [Paramecium tetraurelia strain d4-2] emb|CAK93648.1| unnamed protein product [Paramecium tetraurelia]
scaffold_148_BJ959413.1_1_gth	877466	877474	ATTATCTGACTGTGCGCTACGCCATGTGGTGAGCAGCTTGGACATA	GAGCAG	0	3	0	10		ATG	NA	rev	-1.51	2.05	I	0	1	0	Phypa_234652	hypothetical protein Tery_3445 [Trichodesmium erythraeum IMS101] gb|ABG52538.1| conserved hypothetical protein [Trichodesmium erythraeum IMS101]
scaffold_148_PPLS070P21.AB1_1_gth	686844	686852	TATTCTTTTTTCTGAAAACCCTTGTGGCTGCAGCAGGACGAAGATT	CAGCAG	2	0	2	0		CAG	NA	rev	2.43	0.9	E	0.46	0	0.54	Phypa_138593	T1P17.160; ubiquitin-protein ligase
scaffold_149_AW739226.1_1_gth	249782	249790	ATGCCACCTAACGTGGTCTTGTCTTAGTTGCAGGAGCTCGGCCTAC	CAGGAG	2	0	13	0		GAG	0	fwd	2.27	-5.33	E	0.91	0.09	0.01	Phypa_190588	F4P13.3; peptidyl-prolyl cis-trans isomerase
scaffold_149_BJ180059.1_1_gth	446741	446749	TGTTCTCACTCTCGCTGTGTGAATTTGCGTCAGCAGATTCAAGTCG	CAGCAG	0	1	0	0		CAG	NA	fwd	-0.42	0.06	I	0.01	1	0	Phypa_234689	#N/A
scaffold_149_BJ182334.1_1_gth	503638	503646	GAATGCTTTGTGTGTAACATGCGTCAATTTCAGAAGAATCCGACCT	CAGAAG	1	0	3	2	x	ACT	1	fwd	0.07	-3.3	E	0.02	0.98	0	Phypa_234695	#N/A
scaffold_149_BJ947205.1_1_gth	77381	77389	GATGTTCACTCCAGTTCTCTTGTTTTGGTCTAGGAGGAAGTGATGA	TAGGAG	4	0	2	0		CAG	NA	fwd	-1.58	-2.26	E	0.16	0.54	0.3	Phypa_234660	unnamed protein product [Vitis vinifera]
scaffold_149_BJ947671.1_1_gth	509695	509703	CTTCTTTATTTATTTATTTATTTTTGATTGCAGGAGTTTGTGGCGA	CAGGAG	2	0	14	0		AAG	0	fwd	3.57	-2.9	E	0.01	0.99	0	Phypa_138701	putative aminopeptidase [Arabidopsis thaliana] gb|AAQ56804.1| At1g63770 [Arabidopsis thaliana] gb|AAX59049.1| M1 aminopeptidase [Arabidopsis thaliana]
scaffold_149_BY982277.1_1_gth	829324	829332	TTCATCACTGAAGAGTCACAGACAACGTGTCAGGAGTTATTTACCT	CAGGAG	3	0	0	0		AAG	NA	rev	-3.8	-5.89	E	0.25	0.75	0	Phypa_232148	#N/A
scaffold_149_BY986694.1_1_gth	60391	60399	TTCATTATGGTTAGTGTTGTATTGTTATGGCAGGAGATTGCACATC	CAGGAG	4	0	1	0		AAA	0	fwd	1.35	-3.89	E	0	1	0	Phypa_18452	F28I16.60; SOH1 - like protein [Arabidopsis thaliana]
scaffold_149_PP001009032F_1_gth	949836	949844	TTCGCTGATAGAAGCAAGTTTGCTCTTCTGGAGCAGAGGAGATGAT	GAGCAG	0	3	0	10		AAG	NA	fwd	-3.05	0.3	I	0	1	0	Phypa_138752	F28N24.29; expressed protein [Arabidopsis thaliana]
scaffold_149_PP001056069R_1_gth	84668	84676	TATTTTAAATATTAAATTGGGCTACTGATGCAGGAGAAGTCGAAAG	CAGGAG	5	0	6	0		AAG	NA	rev	3.27	-3.51	E	0	0.03	0.97	Phypa_232072	#N/A
scaffold_149_PP002019092R_1_gth	839326	839334	TCATCTCAACTTTCTGGATTTTGAAATGTGCAGAAGCTGCCACAAG	CAGAAG	4	0	3	0		GTG	2	fwd	3.75	-2.19	E	0.03	0.97	0	Phypa_234703	#N/A
scaffold_149_PP011003037R_1_gth	173011	173019	GAGTGCGAGACTGATATTGGAGTTGAATTGCAGGAGGTTTATCAGG	CAGGAG	4	0	4	0		GAG	NA	fwd	-0.61	-6.22	E	0.06	0.94	0.01	Phypa_190580	contains ESTs AU056041(S20242)
scaffold_149_PP015002148R_1_gth	52029	52037	TGTTGATTAGGCCGGGATATGATGGGATCGCAGGAGCATACACCAT	CAGGAG	3	0	0	0		TGT	1	fwd	0.62	-5.9	E	0	1	0	Phypa_234658	predicted protein [Ostreococcus lucimarinus CCE9901] gb|ABO94005.1| predicted protein [Ostreococcus lucimarinus CCE9901]
scaffold_149_PP015012204R_1_gth	875346	875354	AAATTTATAATTCGTTGGGGCGGTTGTTGGGAGCAGGTGTATGATA	GAGCAG	0	2	0	1		GAG	0	rev	-2.02	2.13	I	0.12	0.88	0	Phypa_138632	F3N23.19; glycosyl hydrolase family 35 protein [EC:3.2.1.23] [KO:K01190] [Arabidopsis thaliana]
scaffold_149_PP015051145R_1_gth	108805	108813	TAGACTTATGTGAGTGGCATTTTTGGAATACAGGAGTACACAGACA	CAGGAG	1	0	7	0		GAG	NA	rev	3.23	-3.47	E	0.38	0.59	0.03	Phypa_138684	MTI20.22; GTP binding protein-related [Arabidopsis thaliana]
scaffold_149_PP020007225R_1_gth	432046	432054	TATGGTGCTCCTCCTCCTGGGATGGGGTTACAGGAGACTTTCTACG	CAGGAG	1	0	0	0		CAG	NA	fwd	-0.55	-5.56	E	0.79	0.2	0.01	Phypa_19328	T31B5.10; expressed protein [Arabidopsis thaliana]
scaffold_149_PP020014100R_1_gth	239155	239163	GCTTCTAATTTTTCGCCGAAAATTTCTCTGCAGGAGGGGGAGACAT	CAGGAG	3	0	0	0		CAG	NA	fwd	1	-4.52	E	0.06	0.01	0.93	Phypa_138668	T23E23.7; gamma-adaptin
scaffold_15_AW599781.1_1_gth	2883926	2883934	TCCAAATATCGTAAATTTTTATATGTGGTGCAGAAGGAGCGCGAAG	CAGAAG	4	0	1	0		CAG	NA	rev	2.66	-2.17	E	0.01	0.99	0	EuGene_UTR_trim_ren_15_249_mRNA	#N/A
scaffold_15_BJ162028.1_1_gth	1524770	1524778	CGTGGTTGTTCATCGTCTTTTACATGCTTGCAGGAGGTTAAGGACA	CAGGAG	2	0	6	0		AAG	NA	rev	2.12	-3.92	E	0.83	0.14	0.03	EuGene_UTR_trim_ren_15_125_mRNA	unknown protein [Arabidopsis thaliana] dbj|BAB10992.1| unnamed protein product [Arabidopsis thaliana] gb|AAK96702.1| Unknown protein [Arabidopsis thaliana] gb|AAM63792.1| unknown [Arabidopsis thaliana] gb|AAP68297.1| At5g44250 [Arabidopsis thaliana]
scaffold_15_BJ170814.1_1_gth	1633384	1633392	TAACCGTGGTTTGTTTAGCACATGTCAACAAAGTAGGCCTGGTGGT	AAGTAG	0	3	0	3		CAG	0	fwd	-4.29	-2.27	I	0.83	0.14	0.03	Phypa_67627	Delta(14)-sterol reductase (C-14 sterol reductase) (Sterol C14-reductase) (FACKEL protein) [Arabidopsis thaliana]
scaffold_15_BJ174399.1_1_gth	2396859	2396867	GTTCAATATCAAAGTGTGGTTTAACGTGTGCAGGAGCCTTGTCGTA	CAGGAG	4	0	32	0		AGG	NA	rev	-0.1	-7.69	E	0.05	0.94	0	Phypa_159819	membrane associated thioredoxin [Cryptosporidium parvum]
scaffold_15_BJ183239.1_1_gth	1685838	1685846	GGATGTCATTATTGACGGAGGAGTTATTGTAAGCAGAATGAGGCGA	AAGCAG	0	7	0	3		AAG	NA	fwd	-5.11	-0.79	I	0.04	0.96	0	Phypa_116128	F10M10.4; coatomer gamma-2 subunit
scaffold_15_BJ187066.1_1_gth	102833	102841	ATGGAAATGATAGTGAGGATTGTCATGACATAGCAGGATGTTGAAC	TAGCAG	0	3	1	3	x	TCG	NA	rev	-4.52	-0.99	I	0.02	0.01	0.98	EuGene_UTR_trim_ren_15_8_mRNA	unnamed protein product [Vitis vinifera]
scaffold_15_BJ595435.1_1_gth	1663836	1663844	TTGATCATTGATGTTTTAATTCTGTGTGTTAAGGAGGGTGATGTTC	AAGGAG	1	0	0	0		CTT	0	rev	1.96	1.28	E	0.01	0.01	0.98	Phypa_176090	hypothetical protein similar to Arabidopsis thaliana chromosome 5
scaffold_15_BJ963668.1_1_gth	102833	102841	ATGGAAATGATAGTGAGGATTGTCATGACATAGCAGGATGTTGAAC	TAGCAG	0	3	1	3	x	TAG	NA	rev	-4.52	-0.99	I	0.1	0.45	0.45	Phypa_116242	F16B3.9; plant adhesion molecule
scaffold_15_BJ965666.1_1_gth	2393346	2393354	TTCAGTAATTTTGAACTTTTGTAATACGTGCAGGAGCTGAAAGAAG	CAGGAG	4	0	5	0		GAG	0	fwd	3.74	-3.06	E	0.14	0.85	0.01	Phypa_176166	putative mannose-6-phosphate isomerase [Oryza sativa (japonica cultivar-group)]
scaffold_15_BY989300.1_1_gth	2396859	2396867	GTTCAATATCAAAGTGTGGTTTAACGTGTGCAGGAGCCTTGTCGTA	CAGGAG	4	0	32	0		GAG	NA	rev	-0.1	-7.69	E	0.02	0.98	0	Phypa_159819	membrane associated thioredoxin [Cryptosporidium parvum]
scaffold_15_CBAW1961.B1_1_gth	2239423	2239431	TCTAAGAGACTGATGAAGTCACTGGTTTGTGAGCAGGTAGCAAAGA	GAGCAG	0	3	0	4		CAA	NA	rev	-2.6	3.09	I	0.02	0.98	0	Phypa_203627	unnamed protein product [Vitis vinifera]
scaffold_15_CBAW2518.G1_1_gth	241875	241883	GACAAGCAGTTGCTGACCGTGGGGTTGTTTGAGCAGCGGACAAATG	GAGCAG	0	7	0	5		ATG	NA	rev	-1.92	1.86	I	0.91	0.09	0.01	Phypa_67495	MLN1.10; homeobox transcription factor
scaffold_15_CBAW2603.B1_1_gth	2854105	2854113	GGCATGAACTAACCTTGTTAACCTTTTCGTGAGCAGGTTGTCGCAG	GAGCAG	0	5	0	2		AAG	0	rev	-1.66	2.84	I	0.01	0.98	0.01	Phypa_176210	T5A14.11; RuBisCO subunit binding-protein beta subunit
scaffold_15_CBAW2757.B1_1_gth	2585361	2585369	TACCTTCGCTTTTGTATGGGGTCTTTTATACAGGAGCCGTTCACGT	CAGGAG	1	0	0	0		CAG	NA	fwd	0.62	-5.11	E	0.09	0.9	0.01	Phypa_116043	T4D2.20; HECT-domain-containing protein / ubiquitin-transferase family protein / IQ calmodulin-binding motif-containing protein [Arabidopsis thaliana]
scaffold_15_CBAX10438.B1_1_gth	1434690	1434698	CTGGCTGGCTTATAACGCATTTATAATGTGCAGGAGAGTAGGGTGC	CAGGAG	2	0	1	0		GAG	NA	fwd	0.73	-5.37	E	0.9	0	0.1	EuGene_UTR_trim_ren_15_112_mRNA	#N/A
scaffold_15_CBAX1530.G1_1_gth	2484370	2484378	ATAGCATAGTCCTTGTGGTTTTCGATTTCGTAGGAGTTTGCGAGGA	TAGGAG	3	0	11	0		CAG	NA	rev	0.41	-3.34	E	0.94	0.06	0	Phypa_159826	F7H2.21; Golgi SNARE 11 protein [Arabidopsis thaliana]
scaffold_15_CBAX3019.G1_1_gth	1888444	1888452	TGATTGGATTATCATGTTTGCAATGTTCATCAGGAGGAGATTCTGG	CAGGAG	3	0	6	0		CAG	NA	rev	1.09	-2.97	E	0.94	0	0.06	Phypa_116253	T3F24.6; expressed protein [Arabidopsis thaliana]
scaffold_15_CBAX5573.B1_1_gth	661308	661316	AATATGAAATCTCTAAGAATCCCTTTTTTGCAGAAGATAATGATAA	CAGAAG	3	0	2	0		AGG	2	fwd	1.48	-2.19	E	0.08	0.92	0	Phypa_176001	Os09g0364000 [Oryza sativa (japonica cultivar-group)] dbj|BAD33719.1| CwfJ / zinc finger(CCCH-type)-like protein [Oryza sativa Japonica Group] dbj|BAF24911.1| Os09g0364000 [Oryza sativa (japonica cultivar-group)]
scaffold_15_CBAX8951.G1_1_gth	2883701	2883709	GATTATTAATTAATACTATTGCCTTGGTTGAAGCAGGTGCAACGAA	AAGCAG	0	5	0	3		CAG	NA	rev	-0.92	3.32	I	0.01	0.99	0	EuGene_UTR_trim_ren_15_249_mRNA	unnamed protein product [Vitis vinifera]
scaffold_15_CBAX9768.B1_1_gth	1574554	1574562	TGTCTTTGTTGCATTGGTTACCTTAATCTCAAGCAGACATTGATGG	AAGCAG	0	1	0	1		GCA	NA	rev	-4.79	-2.3	I	0.83	0.14	0.03	Phypa_116155	MQD22.23; casein kinase II beta chain
scaffold_15_CBAX9984.B1_1_gth	1430364	1430372	GGAAGTCTTTAACCGGTAGTTTATTCTTTGCAGGAGATAAATGACG	CAGGAG	2	0	5	0		GAG	NA	fwd	0.89	-5.7	E	0.01	0.99	0	Phypa_116130	F14P3.2; N2
scaffold_15_CJ973203.1_1_gth	1458672	1458680	TTCTATTTTAATACACGTAGCATGGCTATGCAGAAGCAGGGCAAAG	CAGAAG	5	0	0	0		AAG	0	rev	1.92	-3.34	E	0.04	0	0.96	Phypa_176061	MFD22.3; translocation protein-related [Arabidopsis thaliana]
scaffold_15_PP004053293R_1_gth	1428721	1428729	CTTAATTTGTTCTAAATGGTGGTCATATGTGAGCAGGTTGATCTGG	GAGCAG	0	1	0	0		GTG	0	fwd	-2.45	1.93	I	0.06	0	0.94	Phypa_116130	F14P3.2; N2
scaffold_15_PP004076053R_1_gth	894504	894512	CATTTGACTAATCTTTTCATGGACCGGTTGGAGCAGTAAAACGACG	GAGCAG	0	2	1	2	x	TGG	1	rev	-3.41	-0.42	I	0.01	1	0	Phypa_176017	F9L1.15; ABC transporter family protein [Arabidopsis thaliana]
scaffold_15_PP006001094R_1_gth	824020	824028	ACTCAAGACTATGGGTAAATTGTGTTGATTCAGGAGAGATGGAGCG	CAGGAG	7	0	14	0		GCG	NA	rev	2.98	-1.63	E	0.01	0	1	Phypa_29358	T9N14.2; expressed protein [Arabidopsis thaliana]
scaffold_15_PP015025378R_1_gth	2460394	2460402	TCGAGGAAATAATGGCTGAGCACCGCAGCAAAGGAGGAATGGTGTT	AAGGAG	0	1	0	0		ATT	NA	fwd	-6.46	-8.48	I	0.01	1	0	Phypa_116239	F9N12.11; ABC transporter family protein [Arabidopsis thaliana]
scaffold_15_PP015032095R_1_gth	2776704	2776712	CCCTTCCGTCTTTGTGGCCTTTGCGATCCTCAGCAGTCTTTTCTCG	CAGCAG	0	1	0	0		CAG	NA	rev	-3.94	-4.94	I	0	1	0	Phypa_116319	unknown [Populus trichocarpa]
scaffold_15_PP015050152R_1_gth	671507	671515	CACTTCGATGAATGTTATCCGTGCCTTGTACAGGAGAGTGCTTTGG	CAGGAG	2	0	5	0		CAG	NA	fwd	1.76	-3.92	E	0.29	0.65	0.06	EuGene_UTR_trim_ren_15_51_mRNA	#N/A
scaffold_15_PP015051161R_1_gth	2763968	2763976	TCGAAGTTCCTGAATCTCCATGAATCATTGCAGGAGATTTATCAAG	CAGGAG	1	0	2	0		GTC	NA	fwd	1.63	-4.52	E	0.01	1	0	Phypa_55654	unknown [Picea sitchensis]
scaffold_15_PP020022198R_1_gth	1891121	1891129	TACCTCAAGCGGTTTGCTCACGGTATGGGTTAGCAGTTGGAGCCGC	TAGCAG	0	1	0	0		GAG	NA	rev	-5.09	-3.65	I	0.24	0.01	0.75	Phypa_116253	T3F24.6; expressed protein [Arabidopsis thaliana]
scaffold_15_PP020032190R_1_gth	282885	282893	TTGATATGGAATGTTTGGGTGTTTTGTAAACAGGAGGCGGAGGCTC	CAGGAG	2	0	8	0		AAG	NA	rev	1.83	-4.03	E	0.03	0	0.97	Phypa_115979	F24M12.330; proline-rich family protein [Arabidopsis thaliana]
scaffold_15_PP020032190R_1_gth	283269	283277	GTATTCTTACATTTGAGGTGTGTGTTTTTGCAGGAGTGGGTGAATC	CAGGAG	2	0	8	0		GAG	NA	rev	4.08	-2.14	E	0	1	0	Phypa_115979	F24M12.330; proline-rich family protein [Arabidopsis thaliana]
scaffold_15_PP020032326R_1_gth	1787236	1787244	GCTGATGGCCTAATGGTTTGCAGTTTGTGTCAGGAGGTATAATGTT	CAGGAG	1	0	0	0		CAT	NA	fwd	-1.75	-3.44	E	0.31	0.03	0.66	Phypa_23028	T7D17.1; rhodanese-like domain-containing protein [Arabidopsis thaliana]
scaffold_15_PP020045222R_1_gth	771970	771978	GCGATTATAGCACCGTGGATGCTCTGAACAAAGAAGTGTTGCATCT	AAGAAG	1	0	0	0		AAG	NA	fwd	-4.47	-6.96	EI	0.01	0.99	0	Phypa_23278	T9N14.18; endoplasmic reticulum oxidoreductin 1 (ERO1) family protein [Arabidopsis thaliana]
scaffold_15_PP020061267R_1_gth	531147	531155	CTTCAGTTTAACGGAATGTGTATGCTGATGTAGCAGGCTGTAGAAG	TAGCAG	0	6	0	2		TCG	NA	rev	-1.29	0.46	I	0.44	0.55	0.01	Phypa_116322	T2K12.8; SIR2-family protein [Arabidopsis thaliana]
scaffold_15_PPLS062C02.AB1_1_gth	2064500	2064508	GTTTGTATTGTGACATTGATTGTTTGCTGATAGGAGGCACAAATCA	TAGGAG	2	0	3	0		GTG	NA	rev	0.55	-1.54	E	0.93	0.04	0.03	Phypa_159800	#N/A
scaffold_150_BJ588024.1_1_gth	586586	586594	AAAAATTGTGGATTTGCTCTGTATGCAAACTAGCAGATGATGATAG	TAGCAG	1	3	0	8	x	TGG	NA	rev	-3.12	-1.6	EI	0.29	0.7	0.01	Phypa_167541	F28P10.20; tonneau family protein [Arabidopsis thaliana]
scaffold_150_BJ604886.1_1_gth	813209	813217	CGTGCTTATGCTCAAATTTCGGCTTTAATACAGGAGGGAAAGCTTC	CAGGAG	1	0	8	0		AAG	0	fwd	1.92	-3.65	E	0	0	1	Phypa_138854	F20D22.9; transducin family protein / WD-40 repeat family protein [Arabidopsis thaliana]
scaffold_150_BY956190.1_1_gth	891282	891290	ATTAGCTATGAGCTGATTCTGTTATTTGGCAAGCAGAACGATATTT	AAGCAG	0	4	0	5		ATG	NA	rev	-4.12	-0.82	I	0	1	0	Phypa_190702	T23J7.60; ABC transporter family protein [Arabidopsis thaliana]
scaffold_150_BY968152.1_1_gth	687195	687203	TTTTCCTCGTTGCAACTGTTCTGGTATATGCAGGAGGACTTTTTTG	CAGGAG	2	0	1	0		TTG	NA	fwd	1.98	-3.27	E	0.62	0.17	0.21	Phypa_167542	#N/A
scaffold_150_CBAX12044.G1_1_gth	199783	199791	GCTAAGGGTTTGATTAAAATGACGTTGCCGCAGGAGCGGATTATCG	CAGGAG	9	0	3	0		CTG	2	rev	-0.89	-6.64	E	0.01	0.99	0	Phypa_138848	F8L15.70; expressed protein [Arabidopsis thaliana]
scaffold_150_PP002013006R_1_gth	243363	243371	GTTTTCATGTTTGCAACATTCTCCTTGATACAGCAGCAAAGTCTGA	CAGCAG	2	0	4	3	x	GAG	0	fwd	0.07	-1.22	E	0	1	0	Phypa_190651	MXK23.3; peroxisomal targeting signal type 1 receptor (PEX5) [Arabidopsis thaliana]
scaffold_150_PP004002022R_1_gth	572426	572434	GTGTGCAATTCCTAAGTGGTCTTTGAATTGCAGGAGTGGCCATTTA	CAGGAG	3	0	3	0		AGG	2	rev	1.53	-5.39	E	0.12	0.88	0	Phypa_167540	#N/A
scaffold_150_PP020023209R_1_gth	868649	868657	TGGAGTTGATGATTTGGTAGGGATGATGATGAGCAGGTGCGTAATT	GAGCAG	0	1	0	1		GGG	1	rev	-5.08	-0.15	I	0.02	0.98	0	Phypa_86831	Os03g0321900 [Oryza sativa (japonica cultivar-group)] gb|ABF95673.1| Cytidine and deoxycytidylate deaminase zinc-binding region family protein, expressed [Oryza sativa (japonica cultivar-group)] dbj|BAF11878.1| Os03g0321900 [Oryza sativa (japonica cultivar-group)]
scaffold_150_PP020030123R_1_gth	700202	700210	ATGAGGATGTTGTTATGTGTGAGGGATGGAAAGCAGAGGAGCTTCC	AAGCAG	4	0	16	1	x	CTG	NA	fwd	-3.44	-1.6	E	0.12	0.01	0.87	Phypa_42908	F7O18.9; KH domain-containing protein [Arabidopsis thaliana]
scaffold_150_PP020060260R_1_gth	1017121	1017129	TCCTCGCGGACTTTTGTATGACACATTATGCAGTAGGTTCAAAAAT	CAGTAG	1	0	3	0		AAG	NA	rev	-1.27	-2.81	E	0.02	0	0.98	Phypa_218012	ATP-binding cassette transporter, subfamily D, member 5, group PMP protein PpABCD5 [Physcomitrella patens subsp. patens] gb|EDQ62773.1| ATP-binding cassette transporter, subfamily D, member 5, group PMP protein PpABCD5 [Physcomitrella patens subsp. patens]
scaffold_150_PPLS133A09.AB1_1_gth	588689	588697	TTAACTAAATTTTGTGAGTTAAATTTGTTGCAGCAGAAAAGTGTCA	CAGCAG	2	0	2	3	x	CAA	1	rev	2.51	0.21	E	0.11	0.01	0.88	Phypa_167541	F28P10.20; tonneau family protein [Arabidopsis thaliana]
scaffold_151_CBAX5399.G1_1_gth	199355	199363	ATCCTTCTGATTGTAAGGGTCGTATACTTGCAGGAGAAATCGAGGA	CAGGAG	2	0	1	0		CAG	NA	fwd	1.32	-5.44	E	0.06	0.01	0.93	Phypa_167575	T20K18.90; adenine-DNA glycosylase-related / MYH-related [KO:K03575] [Arabidopsis thaliana]
scaffold_151_PP004069064R_1_gth	197738	197746	ACGCTTCGTTTGCAATTTTTGGTGAGATCGCAGGAGGTCAATTCAG	CAGGAG	2	0	0	0		GAG	NA	fwd	0.57	-4.85	E	0.01	0.99	0	Phypa_167575	T20K18.90; adenine-DNA glycosylase-related / MYH-related [KO:K03575] [Arabidopsis thaliana]
scaffold_152_BJ158189.1_1_gth	478313	478321	AACTGGCTCTGGAACCGAGGTTTTTGTTTGCAGGAGGTTTTCATCA	CAGGAG	3	0	0	0		CCT	NA	fwd	-0.28	-5.13	E	0.03	0	0.98	Phypa_86956	K10A8.10; phosphoglucomutase-related protein [Arabidopsis thaliana]
scaffold_152_BJ950116.1_1_gth	19318	19326	ATAGATAAGTTAAGTTGTTCTTGCTTCTGTCAGGAGGAGTGTGGCT	CAGGAG	2	0	0	0		AAT	NA	rev	-0.17	-4.36	E	0.19	0.81	0	Phypa_167579	#N/A
scaffold_152_CBAW2379.G1_1_gth	65323	65331	ACCATGTCACTGAAGCAAGTGCTTGATCTGCAGGAGCAGATATCCG	CAGGAG	8	0	6	0		CAG	2	rev	0.44	-6.7	E	0.11	0.48	0.42	Phypa_218038	26S protease regulatory subunit 7 (26S proteasome subunit 7) (26S proteasome AAA-ATPase subunit RPT1) (Regulatory particle triple-A ATPase subunit 1) [Oryza sativa]
scaffold_152_CBAW2379.G1_1_gth	66198	66206	CTCATGGTGCAACCTGTCCATGTTACTTGTGAGCAGATGGCTCGTT	GAGCAG	0	8	0	15		CAG	NA	rev	-3.99	1.23	I	0.02	0.97	0.01	Phypa_218038	26S protease regulatory subunit 7 (26S proteasome subunit 7) (26S proteasome AAA-ATPase subunit RPT1) (Regulatory particle triple-A ATPase subunit 1) [Oryza sativa]
scaffold_152_CBAX11759.B1_1_gth	236984	236992	CTGTGATGGATTCTCTTTCCTTTGCTTATCCAGGAGCATCATTGTA	CAGGAG	2	0	2	0		AAG	2	rev	1.54	-3.64	E	0.06	0.95	0	Phypa_138991	F19C24.16; cation efflux family protein / metal tolerance protein
scaffold_152_CJ975423.1_1_gth	950955	950963	TACGCACTCGCTGACACTTTAATCTGATGACAGGAGTATATGGTAC	CAGGAG	2	0	0	0		CAG	NA	rev	1.38	-3.75	E	0.12	0.88	0	Phypa_190838	F3P11.22; Ndr family protein [Arabidopsis thaliana]
scaffold_152_PP004107331R_1_gth	671791	671799	GATATACTTGGTCTGTGTAATTCTCTGGAACAGGAGCCGAGATAAC	CAGGAG	2	0	3	0		ATG	1	fwd	0.01	-5.81	E	0	0	1	Phypa_167624	Glutamine synthetase
scaffold_152_PP015017318R_1_gth	887976	887984	ATGATTGTGATGTTGTATACACGTGACATCGAGCAGACATGGTGGG	GAGCAG	0	2	0	2		TAG	NA	rev	-3.34	0.22	I	0.05	0	0.95	Phypa_138992	F10N7.70; galactosyltransferase family protein [Arabidopsis thaliana]
scaffold_152_PP015046075R_1_gth	743739	743747	GTTGAGGTTGACGAACAACTAGGTGCGTGTGAGCAGCTTGAGCTTC	GAGCAG	0	4	0	10		GTT	1	fwd	-6.24	-1.26	I	0.01	0	0.99	Phypa_107343	hypothetical protein
scaffold_152_PP020007346R_1_gth	679279	679287	GTTGTTTAATTTGAGGGGATGCGGATGAGCAAGGAGCGTGTAGTCG	AAGGAG	1	0	0	0		AAG	NA	rev	-6.02	-8.66	E	0.54	0.05	0.41	EuGene_UTR_trim_ren_152_71_mRNA	#N/A
scaffold_153_BJ180173.1_1_gth	623013	623021	TTGCTGATTGAGCACTTTTGCACCTTTTTTCAGGAGAAGCGCACTG	CAGGAG	5	0	3	0		CGT	0	rev	1.5	-3.04	E	0.62	0.34	0.04	Phypa_139111	MCO15.18; microtubule associated protein (MAP65/ASE1) family [Arabidopsis thaliana]
scaffold_153_BY963821.1_1_gth	675382	675390	TAACGTTGAGAGATTATGTGTCTTTGCTTTGAGCAGGTAGCATTGA	GAGCAG	0	2	0	1		GTG	NA	fwd	-2.46	3.01	I	0.81	0.19	0.01	Phypa_234741	Helicase superfamily 1 and 2 ATP-binding [Roseiflexus castenholzii DSM 13941] gb|ABU59041.1| Helicase superfamily 1 and 2 ATP-binding [Roseiflexus castenholzii DSM 13941]
scaffold_154_BJ177293.1_1_gth	914177	914185	AATGTCATTGATTTTACTGGTGTAAACTTGCAGCAGTGTCTTCGCC	CAGCAG	0	1	1	0	x	GAG	NA	fwd	-0.33	-2.33	I	0.36	0.63	0.02	EuGene_UTR_trim_ren_154_71_mRNA	#N/A
scaffold_154_BJ177293.1_1_gth	913739	913747	CGTGGTGCTGAAGAGTTTGCCATTCCATTCTAGCAGGTCTTGCGAG	TAGCAG	1	0	1	0		CAT	NA	fwd	-3.82	-0.55	E	0.35	0.04	0.61	EuGene_UTR_trim_ren_154_71_mRNA	#N/A
scaffold_154_BJ947861.1_1_gth	156370	156378	CGATAAAATAATGTGTTTGGGTAACTGATACAGGAGGAGGTTGCGG	CAGGAG	5	0	8	0		TGG	NA	rev	1.28	-4.52	E	0.01	0.99	0	Phypa_167651	#N/A
scaffold_154_BY953093.1_1_gth	630927	630935	TGTCGATGAGAACATGCTTGTTCTGGTGTTCAGGAGGTCGAAGGTC	CAGGAG	2	0	0	0		GAG	NA	rev	2.88	-1.27	E	0.01	0	0.99	Phypa_167664	Hypothetical 81.2 kDa protein in NMD5-HOM6 intergenic region [Saccharomyces cerevisiae]
scaffold_154_BY960505.1_1_gth	360322	360330	AACTGATGTAAGTAAATCTTTTATGGCTTTTAGGAGAAAATATAAA	TAGGAG	6	0	33	0		ACG	NA	fwd	0.85	-2.22	E	0.44	0	0.56	EuGene_UTR_trim_ren_154_28_mRNA	#N/A
scaffold_154_BY966842.1_1_gth	543920	543928	TTTATGACTGCTTGTCGACATCTGCTAACGCAGGAGGCAATGGAGG	CAGGAG	2	0	2	0		ATG	NA	rev	0.48	-4.3	E	0.01	0.99	0	Phypa_14127	F24B9.32; GTP1/OBG family protein [Arabidopsis thaliana]
scaffold_154_BY980411.1_1_gth	31290	31298	AGTGCAAGGAGCTGAGTGAAGCGTTGTGTGAAGCAGGAGTGGAAGG	AAGCAG	0	3	0	1		CAG	NA	fwd	-5.15	-1.3	I	0	0	1	EuGene_UTR_trim_ren_154_3_mRNA	#N/A
scaffold_154_BY992784.1_1_gth	296825	296833	GACTTGCTAATTATCACTGGTTGGTCAGTGCAGAAGGTGGATGAAG	CAGAAG	7	0	5	0		AAG	0	fwd	3.17	-1	E	0.01	0.99	0	Phypa_59230	T13D8.6; pre-mRNA processing ribonucleoprotein binding region-containing protein [Arabidopsis thaliana]
scaffold_154_CBAW1304.B1_1_gth	503044	503052	ATTTTTAGTTGATATCTTCGAGCATGGTTGCAGGAGGATGGGTTGG	CAGGAG	1	0	1	0		GTG	2	fwd	1.57	-4.2	E	0.09	0.91	0	Phypa_139162	Anthranilate synthase component I-2
scaffold_154_CBAX4892.B1_1_gth	936021	936029	TTGTCCTCTGACATGAGCTAGTGGTGATTTGAGAAGGGATTTAGTG	GAGAAG	0	2	0	8		TTG	NA	rev	-2.27	-0.12	I	0.02	0.98	0	Phypa_167682	Hypothetical protein SCO6489 [Streptomyces coelicolor]
scaffold_154_CBAX5101.B1_1_gth	904385	904393	TTGGTAGCTGATGAATGTTTAGTATATGCCCAGGAGAGGTAGCATT	CAGGAG	4	0	1	0		CAG	2	rev	1.12	-2.81	E	0.12	0.88	0	Phypa_16767	F1K23.5; MutT/nudix family protein [Arabidopsis thaliana]
scaffold_154_PP020009101R_1_gth	29532	29540	GTGAATTTGACATCTAAAGATTGTGGGTTTGAGTAGGTGAGAGCTG	GAGTAG	0	6	0	1		CAG	NA	fwd	-1.97	1.92	I	0	1	0	EuGene_UTR_trim_ren_154_3_mRNA	hypothetical protein OM2255_18435 [alpha proteobacterium HTCC2255]
scaffold_154_PP030005047R_1_gth	524945	524953	AAAAAATGGTTTTAATCTCTTTCTTTTTCTCAGCAGGTACATAGTG	CAGCAG	0	2	0	4		ATG	0	fwd	-1.81	1.05	I	0.12	0.88	0	Phypa_190932	T1A4.20; lipase (class 3) family [Arabidopsis thaliana]
scaffold_154_PP030012017R_1_gth	504492	504500	AATGTGTATTTCTTACCTGACTGTTCTGCAAAGCAGGGGACTGTGG	AAGCAG	0	2	0	1		GAG	0	fwd	-1.11	2.15	I	0.07	0.93	0	Phypa_139162	Anthranilate synthase component I-2
scaffold_154_PPLS052N16.AB1_1_gth	673065	673073	ATTGTCACTTTTCCTCCTGTGTGTACTGGCAAGTAGGAATCGGGTA	AAGTAG	0	4	0	1		GAG	NA	rev	-2.09	-0.44	I	0.45	0.55	0	Phypa_107354	T26M18.30; hydroxymethylglutaryl-CoA synthase / HMG-CoA synthase / 3-hydroxy-3-methylglutaryl coenzyme A synthase [EC:2.3.3.10] [KO:K01641] [Arabidopsis thaliana]
scaffold_154_PPLS115G23.AB1_1_gth	296334	296342	TTGACCTGTGCTAATTCAGGCCTTTGGGGTTAGCAGGAGGTTGCCG	TAGCAG	0	8	0	4		GAG	0	fwd	-2	0.42	I	0.02	0.98	0	Phypa_59230	T13D8.6; pre-mRNA processing ribonucleoprotein binding region-containing protein [Arabidopsis thaliana]
scaffold_155_AW477040.1_1_gth	225418	225426	AACTTGCGAATGTCAATAATAATTCGCTGTGAGCAGGTACAAAACA	GAGCAG	0	4	0	0		CTT	0	fwd	-4.66	0.93	I	0.03	0.97	0	Phypa_15417	F7H2.5; prephenate dehydrogenase family protein [Arabidopsis thaliana]
scaffold_155_BJ159798.1_1_gth	391640	391648	TGTGTGTTCCTAACTTAGCTCTATTCTATGCAGGAGTATATATTTT	CAGGAG	7	0	2	0		CAT	UTR exon	fwd	1.48	-4.85	E	0.94	0.05	0	Phypa_190982	T7I23.21; transmembrane protein
scaffold_155_PP004082224R_1_gth	486287	486295	AGCTTATCCATGATGTCAACTGGCTGGCATGAGTAGGCTTTAGGAG	GAGTAG	0	4	0	3		CTG	NA	fwd	-3.98	-0.49	I	0.06	0.94	0	Phypa_139245	F6N23.3 gene product [Arabidopsis thaliana] emb|CAB80861.1| putative acetyl CoA thioesterase [Arabidopsis thaliana]
scaffold_155_PP004104336R_1_gth	281943	281951	ACGTTCTCGGGGAACGCCAATGTAGAACAAGAGTAGCAAGAATTAG	GAGTAG	3	0	0	0		AAG	NA	fwd	-8.4	-8.1	EI	0.95	0.04	0.01	Phypa_218263	F7A7.50; light-harvesting chlorophyll a/b binding protein [Arabidopsis thaliana]
scaffold_155_PP015046094R_1_gth	776633	776641	GGTTCCTCAACCACATCTTTTTTATGATTTTAGGAGTCTCCGAGGA	TAGGAG	1	0	2	0		CAG	NA	fwd	1	-2.77	E	0	1	0	Phypa_139246	contains ESTs AU096327(S13491)
scaffold_156_BJ169122.1_1_gth	649301	649309	TTCTGTTCTTGCTGATTAAAAATCGTGTGTGAGCAGGGGTCAAAGC	GAGCAG	0	6	0	7		CAG	NA	fwd	-2.21	3.67	I	0	1	0	Phypa_139414	F28O16.7; DNAJ heat shock N-terminal domain-containing protein [Arabidopsis thaliana]
scaffold_156_BJ189302.1_1_gth	754087	754095	TTATTTTCGTGCATGTGTTCTGGGTTTTTGAAGCAGGGAAGCGTGG	AAGCAG	1	0	5	3	x	CGG	NA	rev	-1.46	0.5	E	0.01	0.99	0	EuGene_UTR_trim_ren_156_77_mRNA	#N/A
scaffold_156_BJ579374.1_1_gth	483240	483248	TGATATTGTGACCTGCACAAACCACCCGTGCAGGAGGATGGAGAGG	CAGGAG	2	0	0	0		CTG	NA	rev	0.44	-4.41	E	0.43	0.57	0	Phypa_167738	fancl; Fanconi anemia
scaffold_156_BJ597041.1_1_gth	243376	243384	AGCTAACTGACCCGAATCCAGAACATTGTCCAGCAGGGGATTTTGT	CAGCAG	3	0	1	0		ATG	NA	rev	-2.22	0.52	E	0.05	0	0.96	Phypa_167720	F13M22.7; expressed protein [Arabidopsis thaliana]
scaffold_156_BJ970786.1_1_gth	905261	905269	AAACTCTAATTTGAGTGTGTGGACGTATTACAGGAGCAACATCTTA	CAGGAG	2	0	0	0		CAG	NA	rev	2.17	-4.38	E	0	1	0	Phypa_139383	F15M7.8; hypothetical protein [Arabidopsis thaliana]
scaffold_156_CBAX2221.B1_1_gth	214445	214453	AGCTGTATTTCTTCTAAATGCTATTATCTTTAGCAGATTGTGGAGT	TAGCAG	0	2	0	1		CAG	NA	fwd	-1.95	1.12	I	0.01	0	0.99	Phypa_139403	T9H9.3; IBR domain-containing protein / ARIADNE-like protein ARI7 (ARI7) [Arabidopsis thaliana]
scaffold_156_CBAX2399.G1_1_gth	509007	509015	TAGCAGTGTCGAGATTTACCAACACTTTGGCAGCAGATTTGGCAGG	CAGCAG	0	1	0	1		CAG	NA	fwd	-2.74	-2.61	I	0.04	0	0.96	EuGene_UTR_trim_ren_156_44_mRNA	GHMP kinase family protein [Arabidopsis thaliana] gb|AAL59925.1| putative galactokinase [Arabidopsis thaliana] gb|AAM20366.1| putative galactokinase [Arabidopsis thaliana]
scaffold_156_CBAX3366.G1_1_gth	860888	860896	AAGAAATTGTGTGTTTGTGCGTGTGTGTGTGAGCAGGTGCCTGGGT	GAGCAG	0	1349	0	1		CAG	NA	rev	-2.11	2.37	EI	0.97	0.01	0.02	Phypa_191107	F11O4.1; major intrinsic family protein / MIP family protein [Arabidopsis thaliana]
scaffold_156_CBAX5171.B1_1_gth	418035	418043	TGGACATCTAACGTCATGCGTGCTGTGATGAAGCAGAAATCCATTC	AAGCAG	0	1	0	3		CGG	NA	rev	-0.16	2.56	I	0.01	0.99	0	Phypa_139373	MNB8.14; kinesin light chain - related [Arabidopsis thaliana]
scaffold_156_PP015001382R_1_gth	479070	479078	TGAATACTCAAGGTGGATATCACATTTGATGAGTAGAGAAAGGAGT	GAGTAG	0	2	0	1		ATG	2	fwd	-4.61	-1.92	I	0.03	0.01	0.96	Phypa_167737	T10O8.160; expressed protein [Arabidopsis thaliana]
scaffold_156_PP020025130R_1_gth	350493	350501	AACCTAGTCGTTCTAAGCTCGGAGTGTTCTGAGCAGGTGATTGCCG	GAGCAG	0	1	0	1		CCG	NA	fwd	-6.4	-0.6	I	0.16	0	0.84	Phypa_47351	contains ESTs AU032462(S10523)
scaffold_157_BY972881.1_1_gth	205856	205864	TTGGGTACATGTATCATTGTTCATCTGCTGCAGGAGGGAAGAGTAT	CAGGAG	3	0	9	0		AAG	NA	rev	3.04	-3.76	E	0.49	0	0.51	Phypa_167772	K2I5.8; glycosyl hydrolase family 9 (endo-1
scaffold_157_CBAX3522.G1_1_gth	550158	550166	AATGCCATAGGTGTGGGTCTGTCATACATGCAGGAGAGCCTTCTGC	CAGGAG	6	0	5	0		GCG	NA	rev	1.41	-5.81	E	0.35	0.01	0.64	Phypa_27854	Ferredoxin-thioredoxin reductase catalytic chain
scaffold_157_PP020037243R_1_gth	332335	332343	TGGGCAACAAATCAGACCTCAGGCACCTCAGAGGAGTGTCACTTGA	GAGGAG	1	0	0	0		CGA	NA	rev	-7.76	-9.18	E	0.01	1	0	Phypa_191152	Ras-related protein YPTC6 [Chlamydomonas reinhardtii]
scaffold_157_PPLS137J10.AB1_1_gth	446904	446912	AAACTCCGGTTGTATAATGTAACGAACTTGCAGGAGGAGCAGAAGG	CAGGAG	2	0	2	0		GCT	0	fwd	2.27	-4.1	E	0.03	0.02	0.95	Phypa_191158	F3F9.7; expressed protein [Arabidopsis thaliana]
scaffold_158_BJ584343.1_1_gth	528045	528053	GTTTTTCCTCACACAAGTGCACATGTGATGCAGGAGCATCAATTGT	CAGGAG	3	0	0	0		GAG	0	fwd	0.46	-5.71	E	0.01	0	0.99	Phypa_139540	Phosphoribosylglycinamide formyltransferase
scaffold_158_BJ608875.1_1_gth	136113	136121	TGCGGGTGTCTGATTGGTTGGGCGACGGTGGAGCAGGTTCGGGACT	GAGCAG	0	8	0	18		CTG	NA	rev	-2.95	1.77	I	0.03	0.97	0	Phypa_139628	Vacuolar ATP synthase subunit C (V-ATPase C subunit) (Vacuolar proton pump C subunit) [Arabidopsis thaliana]
scaffold_158_PP015023068R_1_gth	111167	111175	GACTTTGCTGAGATGTGGATCATGTTTTTCAAGCAGATGATCGCAA	AAGCAG	0	1	0	0		AAG	NA	rev	-2.14	1.05	I	0.01	0.99	0	Phypa_19460	Nuclear transcription factor Y subunit C-1 (AtNF-YC-1) (Transcriptional activator HAP5A) [no tax name]
scaffold_158_PP020036202R_1_gth	579180	579188	GATTATGTTTTTTTTCCCTTTTCTTTGGTTGAGCAGAGGGTGCAAG	GAGCAG	0	1	0	6		GAG	2	fwd	-2.44	1.86	I	0.05	0.95	0	Phypa_167816	F6G3.180; expressed protein [Arabidopsis thaliana]
scaffold_158_PP020044267R_1_gth	135628	135636	GCCGCTGTACTCGCTCCAAGCTCGAAGACCGAGAAGAAAGTCCGTG	GAGAAG	1	0	0	0		TGG	NA	rev	-7.38	-6.52	E	0.01	0	0.99	Phypa_139628	Vacuolar ATP synthase subunit C (V-ATPase C subunit) (Vacuolar proton pump C subunit) [Arabidopsis thaliana]
scaffold_159_AJ225491.1_1_gth	449059	449067	CTATGTAACAACTGGCTGTCGTGTTGTCGCGAGCAGATTGTTTCAG	GAGCAG	1	15	0	46	x	TCA	NA	rev	-2.97	0.12	EI	0.03	0.97	0	Phypa_139672	F6I1.4; SOUL heme-binding family protein [Arabidopsis thaliana]
scaffold_159_BJ156805.1_1_gth	179803	179811	TATCCTTAAAAAGGTAATTAATGATGGTGGAAGCAGGATTCAAGGA	AAGCAG	0	1	0	0		AGG	1	rev	-3.17	1.01	I	0	1	0	Phypa_167852	F12A24.9; basic helix-loop-helix (bHLH) family protein [Arabidopsis thaliana]
scaffold_159_BJ196193.1_1_gth	371453	371461	AATATGTTAATGGCTCTATGTCTTATTGAGAAGCAGGGCTCTGTGA	AAGCAG	0	1	0	0		TAG	NA	fwd	-3.01	0.32	I	0.01	0	1	Phypa_87594	#N/A
scaffold_159_BJ601710.1_1_gth	240273	240281	GCTCTTATCAATGTTCCCCCTTACCTTTTTCAGGAGATGAAATTAC	CAGGAG	7	0	0	0		AAA	NA	rev	0.41	-4.81	E	0.51	0	0.49	Phypa_107418	CDPK-related protein kinase (PK421) [Daucus carota]
scaffold_159_BY977946.1_1_gth	253278	253286	AAAAATATCTTGGTTGCTAATCTTTGTGAATAGCAGGAAAGGCTTC	TAGCAG	2	0	1	2	x	CAG	NA	fwd	-1.2	0.72	E	0.12	0	0.88	Phypa_87584	F9E10.19; 3-ketoacyl-ACP synthase
scaffold_159_CBAW1201.G1_1_gth	355097	355105	ACAACACAAGTGAACCTGATTATGTTTTTGCAGGAGTATGGTCACC	CAGGAG	1	0	2	0		CAG	NA	fwd	3.46	-3.77	E	0.23	0	0.76	Phypa_191289	F17A9.17; UDP-glucose:sterol glucosyltransferase (UGT80A2) [Arabidopsis thaliana]
scaffold_159_CBAX4917.G1_1_gth	449056	449064	CTATGTAACAACTGGCTGTCGTGTTGTCGCGAGCAGATTGTTTCAG	GAGCAG	1	15	0	46	x	CAA	NA	rev	-2.97	0.12	EI	0.01	0.98	0.02	Phypa_139672	F6I1.4; SOUL heme-binding family protein [Arabidopsis thaliana]
scaffold_159_PP001021017F_1_gth	86685	86693	TCACTTGCCTTTTTTTTGATCTGGATAACACAGAAGCAAGCCTATC	CAGAAG	1	0	2	0		CAG	NA	fwd	-0.49	-5.6	E	0.01	0.99	0	Phypa_167845	#N/A
scaffold_159_PP015051316R_1_gth	374314	374322	ATCTTCCCTTCTAACTCATGAACTTTGATGCAGGAGCTAGTCCTAC	CAGGAG	1	0	1	0		GAG	NA	fwd	2.83	-2.71	E	0.05	0	0.95	Phypa_107421	putative transaldolase [Oryza sativa (japonica cultivar-group)]
scaffold_16_BG361788.1_1_gth	2587608	2587616	TGGAACTATCAACCATTTTTTGTTGTATTTCAGCAGATATGTGTCA	CAGCAG	1	0	0	0		CAG	NA	rev	-0.08	0.12	E	0.06	0	0.94	Phypa_67986	T21P5.16; Ku70-binding family protein [Arabidopsis thaliana]
scaffold_16_BJ177938.1_1_gth	13048	13056	GTGAGGATTGCAGCAGGTTTGTGAGCTTTAGAGAAGAGCGACAGAG	GAGAAG	2	0	2	0		AAA	NA	fwd	-5.97	-6.17	E	0	0	1	EuGene_UTR_trim_ren_16_1_mRNA	TIRA2 TIR1-like auxin receptor protein [Physcomitrella patens subsp. patens] gb|EDQ79950.1| TIRA2 TIR1-like auxin receptor protein [Physcomitrella patens subsp. patens]
scaffold_16_BJ182364.1_1_gth	2390017	2390025	AACAGCCGGCTCATTAACAATTGGCCCTTGCAGCAGATAGATTTCC	CAGCAG	1	0	0	0		AAG	NA	fwd	-0.94	-2.13	E	0	1	0	EuGene_UTR_trim_ren_16_131_mRNA	receptor-like kinase [Marchantia polymorpha]
scaffold_16_BJ590626.1_1_gth	2142812	2142820	CTTGTTTTTATGGTTGTAACGCCTCTCTTGCAGGAGAATCTTGGGA	CAGGAG	1	0	1	0		ATG	NA	fwd	2.03	-3.81	E	0.01	0.99	0	Phypa_116469	T7I23.17; latex-abundant family protein (AMC1) / caspase family protein [Arabidopsis thaliana]
scaffold_16_BJ946957.1_1_gth	687290	687298	TGGAAGTTTAAGGACTTTGTTTTGGGGTTACAGGAGTGTCTCAGTT	CAGGAG	5	0	4	0		ATC	NA	rev	1.17	-3.55	E	0.01	0.99	0	Phypa_203728	interferon-related developmental regulator family protein / IFRD protein family [Arabidopsis thaliana]
scaffold_16_BY947639.1_1_gth	2665471	2665479	TGGATCCTAAATTCATCTGCGGCTGGTGGAGAGCAGCCTCTTGACG	GAGCAG	0	2	0	5		AAG	0	rev	-4.13	-1.16	I	0	1	0	Phypa_176363	K24G6.18; pantoate-beta-alanine ligase [EC:6.3.2.1] [KO:K01918] [Arabidopsis thaliana]
scaffold_16_CBAW1265.B1_1_gth	687684	687692	TTATTAAAGTACATTGATTTTCCCAATTTGCAGAAGACTGGAATCA	CAGAAG	4	0	4	0		CAG	0	rev	1.73	-2.89	E	0.19	0	0.81	Phypa_203728	interferon-related developmental regulator family protein / IFRD protein family [Arabidopsis thaliana]
scaffold_16_PP001007025F_1_gth	92433	92441	CCCCTGATCAAACGTACATCTTATTCATTGCAGGAGACGGGGGACT	CAGGAG	2	0	2	0		CAG	NA	rev	1.12	-5.15	E	0.01	0	0.99	Phypa_159848	F14F8.90; F-box protein family [Arabidopsis thaliana]
scaffold_16_PP004046072R_1_gth	1431509	1431517	CTAATTTTCGGCACCGGGGGTGCTTGCTTCGAGCAGGCTGAGAGAG	GAGCAG	0	3	0	3		TGT	NA	rev	-3.96	-0.58	I	0.01	0.86	0.14	Phypa_116428	Thiazole biosynthetic enzyme
scaffold_16_PP004054264R_1_gth	856579	856587	CAATTACATTCCTACCCTGGACTGTCTTGAAAGCAGATTCCGCACA	AAGCAG	0	1	0	0		ATT	0	fwd	-3.22	-0.54	I	0.24	0.75	0.01	Phypa_159866	F21M11.31; targeting protein-related [Arabidopsis thaliana]
scaffold_16_PP004054264R_1_gth	856844	856852	AGTACTCATGTGGTTTTTTTTCTCCTATTTGAGCAGTGCCCCAGTC	GAGCAG	0	1	0	0		CAA	1	fwd	-2.07	0.79	I	0.22	0.01	0.77	Phypa_159866	F21M11.31; targeting protein-related [Arabidopsis thaliana]
scaffold_16_PP004105231R_1_gth	855020	855028	GTATGGTTTTCTGATTGAATCTATTTCGCGCAGGAGTTCCACCTTC	CAGGAG	4	0	0	0		CAG	0	fwd	2.26	-3.74	E	0.04	0.96	0	Phypa_159866	F21M11.31; targeting protein-related [Arabidopsis thaliana]
scaffold_16_PP004105231R_1_gth	855826	855834	AGCTGAATCGATGTCCCTTTGTCTCTTGTCCAGGAGTTCCGATTTC	CAGGAG	4	0	0	0		GTG	0	fwd	0.57	-3.97	E	0.85	0.03	0.13	Phypa_159866	F21M11.31; targeting protein-related [Arabidopsis thaliana]
scaffold_16_PP010001034R_1_gth	113945	113953	ATTATCTGAAGTGAAAATGCTAAATCTCTGGAGCAGGTTACTTGCG	GAGCAG	0	2	0	0		AAA	NA	rev	-2.75	1.68	I	0.02	0.98	0	EuGene_UTR_trim_ren_16_8_mRNA	hypothetical protein [Vitis vinifera]
scaffold_16_PP015001265R_1_gth	2566304	2566312	CAACATCGGGTCCTTCACTCTGTCGATTTTCAGGAGATTTTACTCC	CAGGAG	4	0	0	0		CAG	NA	fwd	-1.46	-6.64	E	0.07	0.93	0	Phypa_116523	T9J14.16; expressed protein [Arabidopsis thaliana]
scaffold_16_PP015011033R_1_gth	202846	202854	TTGTAAACAGAATTTGGATCGCTGCTGTGTGAGCAGAGGTGTTGGT	GAGCAG	0	5	0	0		AAG	NA	rev	-3.98	0.85	I	0.01	0	0.99	Phypa_203718	unnamed protein product [Vitis vinifera]
scaffold_16_PP015026118R_1_gth	2498825	2498833	CAATGAAATTTCATGTAGTGCGTGGTCGAAGAGTAGGCCTCTGGCC	GAGTAG	1	0	0	0		GAG	NA	rev	-5.18	-2.81	E	0.12	0.89	0	Phypa_55688	Hypothetical protein Rv3399/MT3507 [Mycobacterium tuberculosis]
scaffold_16_PP020001209R_1_gth	2384041	2384049	TATTCCTTACATTCTTCCCATCAATTTTTGCAGGAGCTGTTCAGTA	CAGGAG	1	0	5	0		GCA	NA	fwd	2.19	-4.3	E	0.01	0.99	0	Phypa_20647	F11F8.25; minichromosome maintenance family protein / MCM family protein [Arabidopsis thaliana]
scaffold_16_PP020006262R_1_gth	386190	386198	CATATATCTCATGTCTGCATGATGCAATTGCAGGAGAGTACTATAT	CAGGAG	2	0	0	0		CAG	NA	fwd	3.11	-2.71	E	0.43	0.01	0.57	Phypa_159855	LOC492143; similar to ubiquitin-specific protease 26 [Canis familiaris]
scaffold_16_PP020034195R_1_gth	2216247	2216255	GCTTGTTGGCGGCGTTGATGACCCCCTCTGCAGCAGCATTACAGTA	CAGCAG	6	0	5	0		GCG	NA	fwd	-1.93	-3.63	E	0	1	0	Phypa_29796	unnamed protein product [Arabidopsis thaliana]
scaffold_16_PPLS037E13.AB1_1_gth	2493414	2493422	TATGTGGATTTGACATGGATGGGCGGAAAACAGGAGGAGTTCGTTC	CAGGAG	4	0	0	0		AAG	NA	rev	0.24	-4.77	E	0.05	0	0.95	Phypa_67971	alpha-L-arabinofuranosidase B [Paenibacillus sp. JDR-2] gb|EDS52814.1| alpha-L-arabinofuranosidase B [Paenibacillus sp. JDR-2]
scaffold_160_BJ950513.1_1_gth	743257	743265	GCTCAACTCGTCCTCACTGTTTGACATATTTAGGAGATGGTCCCTG	TAGGAG	3	0	1	0		GAG	0	fwd	1.11	-1.36	E	0.05	0.95	0	Phypa_167900	F27K7.6; nucleolin
scaffold_160_BJ970412.1_1_gth	928860	928868	AGGGAAATCAGTAAACTTTGCACATTTTTGCAGGAGCCCACACTGT	CAGGAG	1	0	0	0		CTG	NA	rev	1	-5.23	E	0.05	0.96	0	Phypa_218633	contains ESTs D24657(R2329)
scaffold_160_CBAW478.B2_1_gth	961400	961408	TTTTTATCAGAGAATGAACCTGCATCTGTGCAGGAGAGGTTTGACA	CAGGAG	1	0	3	0		ACG	0	rev	1.35	-4.27	E	0.67	0.3	0.02	Phypa_139758	ube1-prov; ubiquitin activating enzyme [Xenopus laevis]
scaffold_160_CBAW481.B2_1_gth	835527	835535	TCATTGTTAATTGTTCTTGTTGGAAATTCCCAGAAGAAACAACTGA	CAGAAG	1	0	1	0		GTG	NA	rev	-0.36	-4.39	E	0.05	0.95	0	Phypa_139786	F19I3.27; AICARFT/IMPCHase bienzyme family protein [Arabidopsis thaliana]
scaffold_160_PP015024380R_1_gth	534562	534570	ATGATGGCGGTGATGATTGGGGTGATGGTTCAGGAGGGCATCCGTT	CAGGAG	4	0	7	0		TAT	NA	fwd	-0.58	-4.43	E	0.05	0.01	0.95	Phypa_139781	unknown [Picea sitchensis]
scaffold_160_PP015029360R_1_gth	284224	284232	CAGCAGTCTTAAGCCATTGTCGTGGTTTTCCAGGAGATTAATGAGA	CAGGAG	1	0	1	0		GTT	0	rev	1	-2.63	E	0.92	0.04	0.04	Phypa_139815	F9I5.5; expressed protein [Arabidopsis thaliana]
scaffold_160_PP015042306R_1_gth	539702	539710	ATCCATTTGAAAGTTGCTCTTGGCAATCTACAGAAGGTAAAAATGG	CAGAAG	1	0	0	0		CTG	NA	rev	0.25	-2.64	E	0.01	1	0	EuGene_UTR_trim_ren_160_42_mRNA	#N/A
scaffold_160_PP020022014R_1_gth	565692	565700	CTGTGCGGCTATTGATACTCGGTGCTGGATAAGCAGGTTGTTATGG	AAGCAG	0	8	0	3		AAG	NA	rev	-3.95	0.28	I	0.51	0.49	0	Phypa_191339	MAL21.12; protein arginine N-methyltransferase family protein [EC:2.1.1.-] [Arabidopsis thaliana]
scaffold_160_PPLS142M11.AB1_1_gth	530174	530182	AAAACAATGTGGCTTGTGCTTGTATTCATTCAGAAGAGACGTCTTC	CAGAAG	4	0	6	0		CCG	NA	fwd	-1.24	-3.83	E	0.03	0	0.97	Phypa_139809	K16N12.18; DegP protease
scaffold_161_PP004018221R_1_gth	706752	706760	TCTGATATATATATATATATATGATTTTTACAGAAGACAAAACCAA	CAGAAG	2	0	1	0		CAG	0	fwd	3.38	-1.86	E	0	1	0	Phypa_218659	MBK21.10; CTP synthase
scaffold_161_PP004018221R_1_gth	707765	707773	TCTGGAATTGACTTTACAATAATATGCAATGAGCAGGATCAGCAAG	GAGCAG	0	2	0	1		CGG	0	fwd	-3.44	1.2	I	0	0.01	0.99	Phypa_218659	MBK21.10; CTP synthase
scaffold_162_BJ164458.1_1_gth	743413	743421	TGATTCCTTCTCACAGGTGGCTTGCACTGTCAGGAGCTGATGTGTT	CAGGAG	1	0	2	0		CAG	NA	rev	-2.64	-5.88	E	0.09	0	0.91	Phypa_191486	T4D2.110; glutamine synthetase
scaffold_162_BJ189210.1_1_gth	319802	319810	TTGAGTTGCCCTAGTCATGCTGTTGTGAACGAGCAGGAATTCTCTA	GAGCAG	0	2	0	2		GTG	NA	fwd	-4.38	-0.35	I	0.04	0.01	0.96	Phypa_191448	F2N1.39-01; glycosyl hydrolase family 18 protein [Arabidopsis thaliana]
scaffold_162_BJ189210.1_1_gth	320302	320310	GATAAAAGGTCGCTTTCAGTGCCCATTTGTGAGCAGATTGTTCCTC	GAGCAG	0	2	0	2		ATG	0	fwd	-5.33	0.04	I	0.04	0.95	0	Phypa_191448	F2N1.39-01; glycosyl hydrolase family 18 protein [Arabidopsis thaliana]
scaffold_162_BJ604016.1_1_gth	676828	676836	GAGTTTCCTTACTCTTTTCTTAATTGTTTGCAGGAGGAGCGGAGAT	CAGGAG	2	0	6	0		ATG	NA	fwd	4.02	-2.39	E	0.3	0.02	0.68	Phypa_87880	unnamed protein product [Vitis vinifera]
scaffold_162_CBAX3107.B1_1_gth	515744	515752	TGCTGATAGTCAAGCGTCGATGTGCTCTTGCAGGAGCTGGAACTTT	CAGGAG	9	0	18	0		AAG	0	rev	1.28	-5.09	E	0.02	0.98	0	Phypa_191469	T1P2.3; prefoldin
scaffold_162_CBAX5013.G1_1_gth	384454	384462	TTGTTAAGATTTGGGCTGCCCTGTGGCGTAGAGCAGGGGTATCAGA	GAGCAG	0	4	0	7		TTG	2	rev	-3.67	-0.72	I	0.01	0.99	0	Phypa_167956	LOC496531; hypothetical LOC496531 [Xenopus tropicalis]
scaffold_162_PP001072026R_1_gth	308190	308198	GGCTGATAATTTTGAAGATGTTTGTGGTTACAGCAGGAATTGGACA	CAGCAG	6	0	1	0		CAG	NA	rev	1.43	1.14	E	0.8	0.19	0	Phypa_140062	T31B5.100; aspartate kinase [EC:2.7.2.4] [KO:K00928] [Arabidopsis thaliana]
scaffold_162_PP004006050R_1_gth	341955	341963	TTTGGATGATGTGGGGGTGGGGAAAATGTGCAGGAGCTGCTGGCTT	CAGGAG	2	0	4	0		GAG	NA	fwd	4.83	-3	EI	0	1	0	Phypa_139991	unnamed protein product [Vitis vinifera]
scaffold_162_PP004006050R_1_gth	342373	342381	CATGAATTCTAACGGTTCAACTCACGTTCGCAGGAGGAGTACGAGG	CAGGAG	5	0	10	0		CAG	0	fwd	3.64	-1.31	E	0.01	0	0.98	Phypa_139991	unnamed protein product [Vitis vinifera]
scaffold_162_PP020044077R_1_gth	416256	416264	CACTTACAAACTGTACTTTTGATCGTTGTTCAGGAGGATGCATTTG	CAGGAG	1	0	4	0		CAG	NA	rev	2.48	-2.09	E	0.06	0	0.94	Phypa_140038	T2L20.13; expressed protein [Arabidopsis thaliana]
scaffold_162_PPLS020B10.AB1_1_gth	98961	98969	CTGTGCGCGGATTGTTGTGAGGGTGTTTGAGAGCAGCAGAGGAGAT	GAGCAG	0	2	0	0		GAG	NA	fwd	-2.91	-1.65	I	0.08	0	0.92	Phypa_218702	F6E21.60; glycosyl hydrolase family 17 protein [Arabidopsis thaliana]
scaffold_163_BJ182079.1_1_gth	664291	664299	AGTTCAATTTCAATTAAATTTTTGTTTGTGCAGAAGAAAGATTTCG	CAGAAG	5	0	14	0		AAG	NA	fwd	4.9	-0.04	E	0	1	0	Phypa_191544	MXC9.17; geranylgeranyl transferase type II beta subunit (RAB geranylgeranyltransferase beta subunit)
scaffold_163_BJ950171.1_1_gth	664704	664712	TATTGAATTTTTGATGGAAATTGCTACATTCAGGAGGATTTGGAGG	CAGGAG	4	0	9	0		GTG	2	fwd	1.57	-1.75	E	0.03	0.97	0	Phypa_191544	MXC9.17; geranylgeranyl transferase type II beta subunit (RAB geranylgeranyltransferase beta subunit)
scaffold_163_CBAW2782.B1_1_gth	555187	555195	CAACACTCATTGCAATCTTGGGTTTGGTGCGAGCAGCCTTGAGGAT	GAGCAG	0	1	0	0		GAG	NA	fwd	-2.96	0.54	I	0.01	0	1	Phypa_191533	F28K19.20; MADS-box family protein [Arabidopsis thaliana]
scaffold_163_PP001049013R_1_gth	687187	687195	TGGATATGCATGTTTTATTCTTTGTCACCGCAGGAGGGCCAACCAT	CAGGAG	2	0	3	0		CAG	NA	fwd	1.55	-3.62	E	0.02	0	0.98	Phypa_168013	#N/A
scaffold_163_PP001098055R_1_gth	690630	690638	ATTGATTCATTAAACGTGTGACTTGACAACCAGGAGGCTTTTCGGA	CAGGAG	5	0	3	0		CAG	0	fwd	1.21	-1.99	E	0.01	0	0.99	Phypa_168014	#N/A
scaffold_163_PP004007284R_1_gth	671787	671795	TGTGCTAACATTTTCCGTTGTTATCACTGGCAGGAGACTCCCAAGC	CAGGAG	4	0	1	0		CAG	0	fwd	2.02	-3.55	E	0.01	0.99	0	Phypa_168010	unnamed protein product [Vitis vinifera]
scaffold_163_PP015019204R_1_gth	677398	677406	GCCGAGAAAGTAACTTTTTTCTCTGTCGTTCAGCAGCCCTGCCGCT	CAGCAG	0	1	0	0		GAG	NA	rev	-1.62	-1.65	I	0.02	0	0.98	Phypa_168011	predicted protein [Nematostella vectensis] gb|EDO44597.1| predicted protein [Nematostella vectensis]
scaffold_163_PP020001154R_1_gth	670202	670210	GTTTGACTAATTTATTGGACGTTGTGATTTTAGAAGTCCAGATCAG	TAGAAG	2	0	0	0		TGG	1	fwd	1.27	-1.31	E	0.83	0.02	0.15	Phypa_168010	unnamed protein product [Vitis vinifera]
scaffold_163_PP020024066R_1_gth	953842	953850	GGAATCGTCTTTTCAATATTGTTTTGAATGCAGGAGCGAGAACATG	CAGGAG	1	0	4	0		CAG	0	rev	2.7	-4.57	E	0	1	0	Phypa_168022	hypothetical protein [Vitis vinifera]
scaffold_163_PP020050153R_1_gth	723021	723029	GACAGAGTGGGGAAGATCTGCATCATCGACGAGCAGAAGATGAACG	GAGCAG	0	1	0	0		AGC	NA	rev	-7.62	-4.13	I	0	1	0	Phypa_30666	F21E10.1; DEAD box RNA helicase (RH3) [Arabidopsis thaliana]
scaffold_164_BJ158613.1_1_gth	971999	972007	CCAAGTGTACGTACTCTGCATTTGCTTGATCAGCAGTTGGTCTTCC	CAGCAG	0	1	0	0		ACT	NA	fwd	-1.63	-2.08	I	0.02	0	0.98	Phypa_168053	#N/A
scaffold_164_BJ204829.1_1_gth	269837	269845	GGGCATAATCAGTCGTGCTTGTGTGGGTTTCAGGAGCTGATCTTCA	CAGGAG	3	0	1	0		AAG	NA	rev	2.17	-3.05	E	0	0	1	EuGene_UTR_trim_ren_164_24_mRNA	oxidoreductase, acting on paired donors, with incorporation or reduction of molecular oxygen, 2-oxoglutarate as one donor, and incorporation of one atom each of oxygen into both donors [Arabidopsis thaliana] gb|AAV84487.1| At1g68080 [Arabidopsis thaliana] gb|AAW78592.1| At1g68080 [Arabidopsis thaliana] gb|AAX23793.1| hypothetical protein At1g68080 [Arabidopsis thaliana] gb|AAZ52708.1| expressed p…
scaffold_164_CBAX12202.G1_1_gth	78583	78591	CACATTTGTTGACACCAGTTCTGATTGTTGTAGGAGGTTATTCAAA	TAGGAG	2	0	3	0		CAG	NA	rev	0.88	-1.89	E	0.5	0.38	0.12	Phypa_140219	F21M11.23; hydroxyproline-rich glycoprotein family protein [Arabidopsis thaliana]
scaffold_164_PP001109061R_1_gth	22769	22777	CTTCTTACGCTCGTGTTCGGTTTGGATTTGCAGAAGGTGACGGGTC	CAGAAG	2	0	2	0		AAG	0	fwd	2.18	-2.98	E	0.46	0.09	0.46	Phypa_168024	cellulose synthase-like C1, glycosyltransferase family 2 [Physcomitrella patens subsp. patens] gb|ABI55233.1| cellulose synthase-like C1 [Physcomitrella patens] gb|EDQ61574.1| cellulose synthase-like C1, glycosyltransferase family 2 [Physcomitrella patens subsp. patens]
scaffold_164_PP015007330R_1_gth	258399	258407	CTACGCTAGTAAATTGCATGAAATAATTTGCAGGAGATGTCGCACA	CAGGAG	3	0	0	0		CGG	2	fwd	1.96	-4.07	E	0.13	0	0.87	Phypa_168036	hypothetical protein CHLREDRAFT_142797 [Chlamydomonas reinhardtii] gb|EDP07107.1| predicted protein [Chlamydomonas reinhardtii]
scaffold_164_PP015047131R_1_gth	80077	80085	CATGCAGTGGTTGAATGTGCGTATGATTCTGAGCAGGGAAATGCAG	GAGCAG	0	2	0	1		CAG	0	rev	-2.59	1.53	I	0.01	0.99	0	Phypa_140219	F21M11.23; hydroxyproline-rich glycoprotein family protein [Arabidopsis thaliana]
scaffold_164_PPLS106A07.AB1_1_gth	36686	36694	TGAAACTTGCACTAAATGGTTCTTGGTAAGAAGCAGGCTGTCCCGG	AAGCAG	0	2	0	2		CAG	NA	fwd	-3.67	-0.49	I	0.46	0.09	0.46	Phypa_191568	T22P22.90; glycine-rich protein [Arabidopsis thaliana]
scaffold_165_CBAW1423.B1_1_gth	352283	352291	CTGTCTAACTTGGCTCTACTTTCATCTACCCAGGAGGTGAAATGGG	CAGGAG	1	0	0	0		CAG	NA	rev	-0.37	-3.4	E	0.01	0.99	0	Phypa_191626	T22P22.120; expressed protein [Arabidopsis thaliana]
scaffold_165_CBAX12879.B1_1_gth	627426	627434	AAGCTCGAACGTTTTGGGGATTATTGTGCACAGAAGCGGAAGGTCG	CAGAAG	6	0	6	0		GCG	NA	rev	0.47	-3.76	E	0.01	0.99	0	Phypa_168075	hypothetical protein [Vitis vinifera]
scaffold_165_PP004060067R_1_gth	628040	628048	CCATATGTGACCAAGTTGTAACCTGATATGTAGGAGAGCCAATTGG	TAGGAG	4	0	1	0		CCG	NA	rev	0.25	-3.05	E	0.03	0	0.97	Phypa_168075	hypothetical protein [Vitis vinifera]
scaffold_165_PP020003044R_1_gth	251332	251340	GAAAACTAGTCGTAATGTCTATTCTATTGACAGGAGAACAAAACGG	CAGGAG	1	0	4	0		TGG	2	fwd	1.26	-3.62	E	0.01	0.99	0	Phypa_218894	contains ESTs C26447(C12340)
scaffold_165_PP020045183R_1_gth	247494	247502	CGCAAGGTGCTAAAACTTCTTGAGCTATTTCAGGAGCTAATGGAAA	CAGGAG	3	0	1	0		CAG	2	fwd	-1.47	-5.96	E	0.16	0	0.84	Phypa_218894	contains ESTs C26447(C12340)
scaffold_165_PP030001049R_1_gth	931702	931710	AGGTGCAGCGATTCACTAAGAATGGGCTTTGAGCAGGTGTGGAACG	GAGCAG	0	5	0	5		TGG	1	rev	-6.46	-0.8	I	0.03	0	0.97	Phypa_140292	contains ESTs C26612(C12696)
scaffold_166_BJ594050.1_1_gth	663585	663593	GGAACCAGATGATTGACATCTACTTTGCGGGAGCAGGCCGATGCTG	GAGCAG	0	5	1	11	x	GAG	NA	rev	-3.97	-0.27	I	0	1	0	Phypa_140355	F5N5.7; sulfate adenylyltransferase 1 / ATP-sulfurylase 1 (APS1) [Arabidopsis thaliana]
scaffold_166_PP015007283R_1_gth	808297	808305	GGACTGGTTGGTATCAACTGTGCTGTCTGGCAGGAGCTTGAATCTA	CAGGAG	7	0	4	0		AGG	NA	fwd	1.64	-3.89	E	0.02	0.98	0	Phypa_191704	Molybdopterin biosynthesis CNX3 protein (Molybdenum cofactor biosynthesis enzyme CNX3) [Arabidopsis thaliana]
scaffold_166_PP015009194R_1_gth	795124	795132	CAGCATTTAACGGGGCGAATCATATGTGATAAGCAGGTGGATATAC	AAGCAG	0	6	0	4		GAT	NA	rev	-2.86	0.88	I	0.01	0.99	0	Phypa_168108	hypothetical protein GSPATT00002231001 [Paramecium tetraurelia strain d4-2] emb|CAK82102.1| unnamed protein product [Paramecium tetraurelia]
scaffold_166_PP020037211R_1_gth	287059	287067	TTATTCAACCTTGTTGAACTTGGTGACATGCAGGAGTTACTATCGG	CAGGAG	1	0	0	0		ACG	NA	rev	3.31	-2.98	E	0.01	0	0.99	Phypa_19202	Probable WRKY transcription factor 57 (WRKY DNA-binding protein 57) [Arabidopsis thaliana]
scaffold_167_BJ172409.1_1_gth	520521	520529	GTTTGGATCCTAACTCTGTTCAAATTTGCTGAGCAGGCATTGCCAG	GAGCAG	0	4	0	2		GGG	0	rev	-1.66	3.19	I	0.04	0.01	0.96	Phypa_219032	Calcium and calcium/calmodulin-dependent serine/threonine-protein kinase (LlCCaMK) [Lilium longiflorum]
scaffold_167_BJ183811.1_1_gth	819130	819138	TCTTTGTACTCAAATGTCGGTGCATTGTTGCAGGAGTATACTTGGT	CAGGAG	1	0	3	0		TCG	NA	fwd	4.07	-2.84	E	0.37	0.22	0.42	Phypa_168144	unnamed protein product [Vitis vinifera]
scaffold_167_BJ580427.1_1_gth	130439	130447	AGTTTCATATACTTTGTCATTCATGTGCATAAGCAGGGCCAATTGG	AAGCAG	0	1	0	2		AAG	NA	fwd	-2.04	1.23	I	0.84	0.02	0.14	Phypa_140444	T12J13.15; expressed protein [Arabidopsis thaliana]
scaffold_167_BQ827226.1_1_gth	210234	210242	TAAAATTCCTCATAATAGGCTTGTGTGTTTGAGCAGGATATCTTAG	GAGCAG	0	2	0	1		CAG	NA	rev	-3.16	1.88	I	0.05	0.05	0.89	EuGene_UTR_trim_ren_167_26_mRNA	#N/A
scaffold_167_BU052497.1_1_gth	211605	211613	ACCATCATCTGATTGGTTGAGATATGTGTGCAGGAGACCTGATTAC	CAGGAG	1	0	0	0		AAC	NA	rev	1.34	-5.12	E	0.96	0.03	0.01	EuGene_UTR_trim_ren_167_26_mRNA	#N/A
scaffold_167_BY972446.1_1_gth	122886	122894	TCATTGTGAACTTTCTGCATCTGAATTGTGCAGTAGTAGAGGAGTG	CAGTAG	2	0	0	0		CCG	NA	fwd	2.71	-1.75	E	0.86	0.03	0.11	Phypa_168121	pirin-family protein [Clostridium botulinum A str. ATCC 3502] ref|YP_001383236.1| hypothetical protein CLB_0899 [Clostridium botulinum A str. ATCC 19397] ref|YP_001386785.1| hypothetical protein CLC_0913 [Clostridium botulinum A str. Hall] ref|YP_001780482.1| conserved hypothetical protein [Clostridium botulinum B1 str. Okra] emb|CAL82413.1| pirin-family protein [Clostridium botulinum A str. ATCC…
scaffold_167_BY991443.1_1_gth	262521	262529	CCGAGAATCCTGTGGTTCCGAAATATTTCGCAGGAGGAGCGGCGAG	CAGGAG	2	0	0	0		AAG	NA	fwd	1	-5.26	E	0.76	0	0.24	Phypa_140463	MEB5.19; chloroplast outer membrane translocon subunit
scaffold_167_CBAX1881.B1_1_gth	865144	865152	CGCTGATTTCTTGGAGATATGTGGGTTTGGAAGGAGGAGGGTTGGT	AAGGAG	3	0	1	0		GCA	NA	fwd	-1.33	-2.89	E	0.06	0.94	0	Phypa_140454	F26B6.4; expressed protein [Arabidopsis thaliana]
scaffold_167_PP004088350R_1_gth	66713	66721	TCTCACCTAACTTAAACTTGTGCCCGTGTGCAGAAGAATACCTTAT	CAGAAG	1	0	1	0		CCG	NA	rev	3.76	-0.86	E	0.57	0.02	0.41	Phypa_140506	T7B11.14; expressed protein [Arabidopsis thaliana]
scaffold_167_PP015016307R_1_gth	597635	597643	GTTTTGTAACCGTGCATGCTCGTTCGCTTTTAGGAGTGGTGGACAT	TAGGAG	1	0	4	0		GAG	0	rev	0.66	-3.6	E	0.01	0.99	0	Phypa_140448	F27F5.22; expressed protein [Arabidopsis thaliana]
scaffold_167_PP020048030R_1_gth	529892	529900	CTCAACAAAACTTTTGTGCCGGACCTTGTGTAGGAGACGGCTTTGA	TAGGAG	1	0	1	0		CAG	NA	fwd	0.64	-3.44	E	0.26	0.73	0	Phypa_44476	T27G7.19; acyl-[acyl carrier protein] thioesterase / acyl-ACP thioesterase / oleoyl-[acyl-carrier protein] hydrolase / S-acyl fatty acid synthase thioesterase [Arabidopsis thaliana]
scaffold_167_PP020059221R_1_gth	266237	266245	AGATACTAATTGATCTATGAAATGTTTGGAGAGCAGGATAATGCAG	GAGCAG	0	1	0	1		GCG	NA	rev	-1.3	2.78	I	0.51	0.04	0.45	Phypa_88240	Brain mitochondrial carrier protein 1 (BMCP-1) (Mitochondrial uncoupling protein 5) (UCP 5) (Solute carrier family 25 member 14) [Homo sapiens]
scaffold_167_PPLS021M09.AB1_1_gth	907514	907522	CTTTTGGATGTGTAACTCACCTTGATTATCCAGAAGATATATGTTT	CAGAAG	2	0	1	0		CTT	NA	fwd	-2.33	-3.57	E	0	0	1	Phypa_88293	Protein anoxia up-regulated [Drosophila melanogaster]
scaffold_167_PPLS055E03.AB1_1_gth	267268	267276	CAGAATAATTCGTGTGGTATTCTTTGTTCCCAGGAGCGACAATATC	CAGGAG	2	0	2	0		ATG	NA	rev	1	-4.06	E	0.52	0	0.48	Phypa_88240	Brain mitochondrial carrier protein 1 (BMCP-1) (Mitochondrial uncoupling protein 5) (UCP 5) (Solute carrier family 25 member 14) [Homo sapiens]
scaffold_168_BJ584397.1_1_gth	523687	523695	GTGCTGAATGGTTCATTTCATTATTTTCAACAGAAGCAAAAGGAAG	CAGAAG	2	0	2	1	x	AAA	0	fwd	1.76	-3.15	E	0.53	0.07	0.4	Phypa_219086	F4I1.32; p21Cip1-binding protein-related [Arabidopsis thaliana]
scaffold_168_BJ598918.1_1_gth	807218	807226	AGTACTCAAGTGTGTTTTTACATGATCTCACAGGAGAAAGAACGGA	CAGGAG	2	0	6	0		AAG	0	rev	3.62	-1.95	E	0.79	0.16	0.05	Phypa_88353	MYF24.37; CCAAT displacement protein-related / CDP-related [Arabidopsis thaliana]
scaffold_168_BY975615.1_1_gth	454165	454173	TGTTCAAGTTGATAAGATGACATGTTCTCGCAGGAGTATGCCAACG	CAGGAG	3	0	14	0		CAG	1	fwd	1	-4.88	E	0.02	0.98	0	Phypa_191802	T26J12.5; phosphoglucomutase
scaffold_168_BY991447.1_1_gth	453560	453568	CGTCTCTGAGCGTGACATATCTTCTGCATACAGGAGGACTTCGGTG	CAGGAG	4	0	5	0		AAG	0	fwd	0.79	-3.41	E	0	1	0	Phypa_191802	T26J12.5; phosphoglucomutase
scaffold_168_PP020012114R_1_gth	810494	810502	ACACTTCTTATTGTTATGTGGATTTGTTTCCAGGAGCAATTGCGGT	CAGGAG	3	0	4	0		AAG	0	rev	3.32	-1.92	E	0.01	0.99	0	Phypa_88353	MYF24.37; CCAAT displacement protein-related / CDP-related [Arabidopsis thaliana]
scaffold_169_AJ583526.1_1_gth	610240	610248	CTCTTACTTTTCTTTGATAATTGCAATGAATAGGAGGTGGTGCCAA	TAGGAG	1	0	1	0		GAG	0	fwd	0.41	-1.15	E	0	1	0	Phypa_107531	F24B22.210; mevalonate diphosphate decarboxylase
scaffold_169_BJ185471.1_1_gth	47036	47044	TTTTGGTTAACATGAGGTTGAATCGTTTTCCAGAAGCATTGACCTT	CAGAAG	1	0	1	0		CTT	NA	rev	-0.77	-4.23	E	0.03	0.97	0	Phypa_168181	#N/A
scaffold_169_BJ959286.1_1_gth	596839	596847	TTTGCAACTAATTTTTGGTGTTTATTTTGGCAGGAGCGGCAGCTGC	CAGGAG	1	0	16	0		AAG	NA	fwd	4.86	-1.11	E	0.11	0	0.89	Phypa_88416	MJG19.16; Cwf15 / Cwc15 cell cycle control family protein [Arabidopsis thaliana]
scaffold_169_BY963307.1_1_gth	443241	443249	TAATGGTCATGAATCGTTGATTGTTGTTCACAGAAGCCAGGCACTG	CAGAAG	2	0	3	0		GAC	NA	fwd	2	-2.05	E	0.02	0.98	0	EuGene_UTR_trim_ren_169_44_mRNA	#N/A
scaffold_169_BY975471.1_1_gth	548801	548809	TTCTAATGATGCATTCTGCCTGGATAATTGCAGAAGAGGAGAATGC	CAGAAG	3	0	1	0		GTG	2	fwd	-0.28	-5.76	E	0.11	0.89	0	Phypa_107528	F8A5.14; DNA-directed RNA polymerase
scaffold_169_CBAW1678.G1_1_gth	461761	461769	CTAATTGCTTGGATATGGTTTTGCTTTGTGCAGGAGGTATTTTTTC	CAGGAG	3	0	3	0		CAG	1	fwd	1.06	-3.69	E	0.01	0.99	0	Phypa_107526	metal ion binding / oxidoreductase [Arabidopsis thaliana]
scaffold_169_PP015002296R_1_gth	30503	30511	ACCCTTACAGGTTTTTGTGGGTTGGTGTTGCAGGAGGAAATGCCAA	CAGGAG	1	0	0	0		CAG	NA	fwd	3.17	-4.08	E	0.06	0.94	0	EuGene_UTR_trim_ren_169_2_mRNA	unnamed protein product [Vitis vinifera]
scaffold_169_PP015022136R_1_gth	765793	765801	TCATCTCATTAGAGAAATGAAATGAATTGTCAGGAGGAGCTGGCTA	CAGGAG	1	0	2	0		AAA	0	fwd	0.51	-2.81	E	0.17	0	0.83	Phypa_59475	F23H11.21; pyruvate dehydrogenase E1 component alpha subunit
scaffold_169_PP015051056R_1_gth	459394	459402	AAGACTTAACTGGTCCCTGATTGGATGTATCAGGAGATGGAGTTCA	CAGGAG	2	0	2	0		AAT	NA	fwd	3.47	-1.82	E	0.08	0.92	0	Phypa_107526	metal ion binding / oxidoreductase [Arabidopsis thaliana]
scaffold_169_PP020034347R_1_gth	542113	542121	GGTTTACTTACGAAAGGTTTATCTCATGAACAGGAGGCAAGCAGAG	CAGGAG	1	0	16	0		CAG	NA	fwd	-0.02	-4.58	E	0.31	0.69	0	Phypa_140601	MYA6.11; mitotic phosphoprotein N' end (MPPN) family protein [Arabidopsis thaliana]
scaffold_169_PP020055201R_1_gth	945797	945805	GAGAGCTGTGTCAGAAGGTGTAGTTCAACTGAGAAGGTCGCGCATT	GAGAAG	0	1	0	0		AAG	NA	fwd	-7.27	-3.97	I	0.01	0.99	0	Phypa_88451	F24J1.25; Dof-type zinc finger domain-containing protein [Arabidopsis thaliana]
scaffold_17_BJ156785.1_2_gth	1799143	1799151	GATGGTCGCACCCTGGCCGATTACAACATCCAGAAGGAGTCGACCT	CAGAAG	0	1	0	0		GGA	NA	fwd	-4.33	-7.54	I	0.03	0.97	0	Phypa_159993	T5J8.21; polyubiquitin (UBQ14) [Arabidopsis thaliana]
scaffold_17_BJ176021.1_1_gth	2270794	2270802	CTAATGAATTGCTGCTGAGGTTGCACGTTACAGGAGGTGGTCACGT	CAGGAG	5	0	3	0		CCG	NA	fwd	0.06	-3.44	E	0.22	0	0.78	Phypa_160021	#N/A
scaffold_17_BJ187215.1_1_gth	1972148	1972156	TGTTGCTGATGAAATGATGTCTCCCACTTGTAGAAGGTCTGGTTCC	TAGAAG	3	0	0	0		CAG	NA	fwd	-0.79	-2.16	E	0	1	0	Phypa_116705	Zinc transporter 11 precursor (ZRT/IRT-like protein 11) [Arabidopsis thaliana]
scaffold_17_BJ188063.1_1_gth	1370586	1370594	GAGATTGTAATCGTCGTCATTGTGTGTTGCAAGCAGTGATCTTCCT	AAGCAG	0	8	0	3		GGA	2	fwd	-2.37	-0.13	I	0.87	0.01	0.12	Phypa_21255	Putative clathrin assembly protein At2g01600 [Arabidopsis thaliana]
scaffold_17_BJ203563.1_1_gth	2200574	2200582	ACAAGGACAATGCGTGTTGTATGTGGAAACTAGCAGTGGACTATGG	TAGCAG	0	3	0	4		CAA	NA	fwd	-2.02	-1.01	I	0	1	0	Phypa_116688	K10A8.90; expressed protein [Arabidopsis thaliana]
scaffold_17_BJ601816.1_1_gth	2070239	2070247	TTCTTGCTGACGCGGTTATTTATCTACCTGGAGCAGGAACATTTTG	GAGCAG	0	3	0	2		CAA	NA	rev	-3.1	1	I	0.14	0.86	0	Phypa_116736	T28P6.16; expressed protein [Arabidopsis thaliana]
scaffold_17_BJ611498.1_1_gth	2221307	2221315	GTTCTCACTTTTATTGACGTGACGTTCATGTAGGAGTTGATAGACA	TAGGAG	6	0	11	0		CCG	NA	rev	2.24	-0.83	E	0.07	0	0.93	Phypa_176536	MOJ10.14; actin-related protein 2 (ARP2) [Arabidopsis thaliana]
scaffold_17_BJ946192.1_1_gth	395031	395039	AGTTGGATCTGAATGGGAAGAAAATTGGGGTAGCAGAGAAGAATGT	TAGCAG	0	5	3	26	x	ACG	NA	rev	-3.89	-2.01	I	0.01	0.99	0	Phypa_159965	T20O10.2; expressed protein [Arabidopsis thaliana]
scaffold_17_BJ956984.1_1_gth	394062	394070	ATGGGATGTCTGACTTCGGTCATGGTTTGTGAGTAGGGCTTCGACA	GAGTAG	0	8	1	7	x	AAG	0	rev	-2.57	1.46	I	0.1	0	0.89	Phypa_159965	T20O10.2; expressed protein [Arabidopsis thaliana]
scaffold_17_CBAW647.G2_1_gth	419574	419582	TATCATGTATACCTAAGTTGAATCTTGTTGCAGGAGAATTGGATTT	CAGGAG	1	0	0	0		CAG	NA	fwd	1.5	-5.06	E	0.91	0	0.09	Phypa_116763	F10M10.50; transducin family protein / WD-40 repeat family protein [Arabidopsis thaliana]
scaffold_17_CBAW647.G2_1_gth	419122	419130	AAATTTCCTTACTGTACGATTGTCAACTGAGAGCAGGTTTACAGCA	GAGCAG	0	2	0	1		ATG	NA	fwd	-5.22	-1.15	I	0.49	0.36	0.15	Phypa_116763	F10M10.50; transducin family protein / WD-40 repeat family protein [Arabidopsis thaliana]
scaffold_17_PP004027184R_1_gth	703457	703465	CCTGTATTTTGTGTTCTTCCTGTGTTAATCAAGCAGATCAATTCTT	AAGCAG	0	1	0	3		CAG	0	rev	-2.85	0.23	I	0.08	0.92	0	Phypa_159975	T17M13.24; expressed protein [Arabidopsis thaliana]
scaffold_17_PP005007007R_1_gth	2479623	2479631	AATTAAAGAAATGATGTATGATATATGTTACAGAAGTCTAGAAGGT	CAGAAG	1	0	3	0		AAG	0	fwd	1.57	-2.25	E	0.13	0.86	0.01	Phypa_160029	T2J15.17; C2 domain-containing protein [Arabidopsis thaliana]
scaffold_17_PP015006298R_1_gth	232870	232878	CTTCTAACTAGTAATGGTCTTCATGGTTACTAGGAGTTGATTCAAT	TAGGAG	1	0	0	0		GAG	NA	rev	-1.55	-3.38	E	0.01	0.99	0	Phypa_203877	F7F1.12; transducin family protein / WD-40 repeat family protein [KO:K05757] [Arabidopsis thaliana]
scaffold_17_PP015015259R_1_gth	1373138	1373146	TGGAGGATTATGTGAAAGAAGCTCCTCGTGCAGGAGCAACGTTGAT	CAGGAG	1	0	0	0		CTG	NA	fwd	-2.22	-8.06	E	0.01	0	0.99	Phypa_21255	Putative clathrin assembly protein At2g01600 [Arabidopsis thaliana]
scaffold_17_PP015021374R_1_gth	1830702	1830710	TAATGATGCATATATTGATGCACTCCCTTGCAGAAGCAAGAGTTGC	CAGAAG	1	0	0	0		AAG	0	fwd	1.26	-4.25	E	0.01	0.99	0	Phypa_159994	T29A15.110; expressed protein [Arabidopsis thaliana]
scaffold_17_PP015021374R_1_gth	1830337	1830345	GGTTCACCTCCCCAATCACTGATGCCCTTACAGGAGGACGAAGTGC	CAGGAG	1	0	0	0		CAG	0	fwd	1.24	-4.11	E	0.01	0	0.99	Phypa_159994	T29A15.110; expressed protein [Arabidopsis thaliana]
scaffold_17_PP015033382R_1_gth	2403475	2403483	TTCTTTGCGGGCTACAATCCACAAGAGGCCAAGGAGGGTGACTTCC	AAGGAG	1	0	0	0		AAG	NA	rev	-7.7	-7.77	E	0.01	0	1	Phypa_176547	F8A5.23; aldo/keto reductase family protein [Arabidopsis thaliana]
scaffold_17_PP015049062R_1_gth	2510869	2510877	CTGATTCAACATGTCCGTGACAACTTTTGTGAGCAGTTTGGAGACC	GAGCAG	0	1	0	2		AAG	0	fwd	-1.49	2.79	I	0.24	0.12	0.64	Phypa_160034	MNJ8.18; expressed protein [Arabidopsis thaliana]
scaffold_17_PP020049345R_1_gth	1359538	1359546	GATTCGGTTTGCTGTGTGTGTGTGTGTGTTGAGCAGCCTGACACAC	GAGCAG	0	5	0	4		GCG	NA	rev	-2.22	1.06	I	0.22	0.02	0.77	Phypa_176453	DnaJ protein homolog 2 [Allium porrum]
scaffold_17_PP030003024R_1_gth	475746	475754	GAATATCCTCCTTACCAAAGAGATGATTCTCAGGAGCTTCCGGTGA	CAGGAG	1	0	4	0		ACT	NA	fwd	-2.17	-5.42	EI	0.02	0	0.98	Phypa_68068	FCAALL.69; expressed protein [Arabidopsis thaliana]
scaffold_17_PPLS144N03.AB1_1_gth	481904	481912	ATGTGCACTGGATTTGTAAACGGCGGGGGGCAGGAGGGAAGGGAGG	CAGGAG	2	0	2	0		ACG	NA	fwd	0.55	-3.98	E	0.03	0.04	0.94	Phypa_159970	hypothetical protein ALPR1_00905 [Algoriphagus sp. PR1] gb|EAZ81756.1| hypothetical protein ALPR1_00905 [Algoriphagus sp. PR1]
scaffold_17_PPLS144N03.AB1_1_gth	483485	483493	ACCTTTACAGTGAACCTGTTGATGTAAATGTAGCAGTCACTGCCCT	TAGCAG	0	2	0	0		CAT	NA	fwd	-1.8	-1.18	I	0.42	0	0.58	Phypa_159970	hypothetical protein ALPR1_00905 [Algoriphagus sp. PR1] gb|EAZ81756.1| hypothetical protein ALPR1_00905 [Algoriphagus sp. PR1]
scaffold_170_BJ947147.1_1_gth	438700	438708	CTTGTTCATTGATTAATGAGGCCAAAGTATCAGGAGATGTGTAATT	CAGGAG	1	0	0	0		ACG	NA	fwd	-2.67	-4.4	E	0.06	0	0.94	Phypa_140773	Dof zinc finger protein DOF5.3 (AtDOF5.3) [Arabidopsis thaliana]
scaffold_170_CBAX2368.B1_1_gth	458758	458766	CAACTCATATTGAATTTTCCTCTGTTCTTGCAGAAGGTAATACCGG	CAGAAG	9	0	9	0		CAG	NA	rev	3.49	-0.42	E	0.25	0.06	0.68	Phypa_140787	F8M21.110; ribosomal protein L27 - like [KO:K02899] [Arabidopsis thaliana]
scaffold_170_PP030013065R_1_gth	119499	119507	GAGAATCGATCTAACTGTTCGTGATCTGCTGAGTAGGCTATACCTG	GAGTAG	0	2	0	1		CAG	0	rev	-3.4	0.38	I	0.41	0	0.59	Phypa_140793	F9L1.15; ABC transporter family protein [Arabidopsis thaliana]
scaffold_170_PPLS026I15.AB1_1_gth	554671	554679	TTCTGAGGACAAAATGATTGATCCGTATTTCAGGAGGAAGAGTGAG	CAGGAG	9	0	0	0		CAG	2	fwd	0.48	-3.73	E	0.41	0	0.59	Phypa_191953	T1K7.7; glycosyl hydrolase family 1 protein [EC:3.2.1.21] [KO:K01188] [Arabidopsis thaliana]
scaffold_171_BJ604049.1_1_gth	296525	296533	GATGGTGAGCGATCCTGTCAATTTGGATGTCAGTAGCCAGGTGGAG	CAGTAG	2	0	0	0		AAG	NA	rev	-2.28	-3.16	E	0.02	0.98	0	Phypa_168271	MPN9.4; expressed protein [Arabidopsis thaliana]
scaffold_171_BJ959301.1_1_gth	890891	890899	AGGGGATGTTCGTGAAGGGCTACACATACTGAGGAGGACTGAGGAC	GAGGAG	0	2	0	0		GAG	NA	fwd	-6.36	-5.93	EI	0.05	0	0.95	EuGene_UTR_trim_ren_171_74_mRNA	aldolase [Physcomitrella patens]
scaffold_171_BY979438.1_1_gth	872973	872981	GTCTCTGAGCGGTAGGCGTGGTTGGTCGTGCAGGAGGACGGTGGTG	CAGGAG	24	1	3	0	x	TGA	NA	fwd	1.37	-3.47	EI	0.01	0.01	0.99	Phypa_140886	Fructose-bisphosphate aldolase
scaffold_171_CBAW1305.B1_1_gth	834438	834446	TAACCGACTAACTCGACCTCTTCGAATTCGCAGGAGTGGCCAATCA	CAGGAG	6	0	6	1	x	AAG	NA	fwd	3.05	-3.3	E	0	1	0	Phypa_140885	Lipoxygenase A [Lycopersicon esculentum]
scaffold_171_CBAX13379.B1_1_gth	648119	648127	GTTTTCCTCATGATCTATGTTGAATTGGTTGAGCAGGCGCGTACAG	GAGCAG	0	3	0	22		CAG	NA	fwd	-2.24	2.96	I	0.01	0.99	0	EuGene_UTR_trim_ren_171_56_mRNA	La domain-containing protein [Arabidopsis thaliana] gb|AAK52994.1|AF375410_1 At2g43970/F6E13.10 [Arabidopsis thaliana] gb|AAK56266.1|AF367277_1 At2g43970/F6E13.10 [Arabidopsis thaliana] gb|AAK06847.1| VirF-interacting protein FIP1 [Arabidopsis thaliana] gb|AAL07087.1| unknown protein [Arabidopsis thaliana] gb|AAC23405.2| expressed protein [Arabidopsis thaliana] gb|AAM91060.1| At2g43970/F6E13.10 […
scaffold_171_PPLS017O18.AB1_1_gth	872970	872978	GTCTCTGAGCGGTAGGCGTGGTTGGTCGTGCAGGAGGACGGTGGTG	CAGGAG	24	1	3	0	x	GTG	1	fwd	1.37	-3.47	EI	0.04	0.96	0	Phypa_140886	Fructose-bisphosphate aldolase
scaffold_172_BJ588131.1_1_gth	114863	114871	CTAAGAGGAAGTAATCATCTCTTATATTATGAGCAGGGAGCAGTTA	GAGCAG	0	2	0	2		CTT	NA	rev	-3.78	0.88	I	0.57	0.43	0	Phypa_168296	F18E5.150; transducin family protein / WD-40 repeat family protein [Arabidopsis thaliana]
scaffold_172_BJ945373.1_1_gth	785431	785439	GTGTATTCTGAAACTGATCGCTCTTGTTGCAAGCAGAACAAATCCG	AAGCAG	0	8	0	4		AAA	1	fwd	-3.23	0.28	I	0.34	0.01	0.66	Phypa_140938	F10F5.3; Erv1/Alr family protein [Arabidopsis thaliana]
scaffold_172_CBAX8882.B1_1_gth	799702	799710	TTATATAACTCAATCGCATTAATTTCTGTGCAGGAGGATTTGGTGT	CAGGAG	1	0	7	0		AAG	NA	fwd	3.01	-2.43	E	0.02	0.98	0	Phypa_140960	FCAALL.81; AMP-binding protein
scaffold_172_CBAX8923.G1_1_gth	311195	311203	GTGTCGACTCACACCCGCTTGTTGCATGTTCAGAAGAAGAGTTTGA	CAGAAG	7	0	0	0		CAG	0	rev	0.4	-2.98	E	0.36	0.64	0	Phypa_219304	T30D6.13; hydrolase
scaffold_172_PP004055274R_1_gth	784725	784733	TAACGTAACCAATTGTTAATCAACCACTTGCAGGAGAATTGGAGTG	CAGGAG	9	0	3	0		AAA	NA	fwd	2.91	-3.88	E	0	0	1	Phypa_140938	F10F5.3; Erv1/Alr family protein [Arabidopsis thaliana]
scaffold_172_PP004071194R_1_gth	157126	157134	TCCGATTGTTAACGTTTCACAATCTTCACTGAGCAGGTGGGAAGTA	GAGCAG	0	4	0	0		CAG	0	rev	-1.76	3.45	I	0.02	0	0.99	Phypa_192028	Thimet oligopeptidase (Endo-oligopeptidase A) (Endopeptidase 24.15) (PZ-peptidase) (Soluble metallo-endopeptidase) [Rattus norvegicus]
scaffold_172_PP015014251R_1_gth	154304	154312	GAAATCAATGTCTGTTAACCAGTGATTCGGAAGCAGGTGATGGAGG	AAGCAG	0	3	0	1		AAG	0	rev	-4.56	-0.59	I	0	1	0	Phypa_192028	Thimet oligopeptidase (Endo-oligopeptidase A) (Endopeptidase 24.15) (PZ-peptidase) (Soluble metallo-endopeptidase) [Rattus norvegicus]
scaffold_172_PP032008077R_1_gth	223104	223112	AAATTGAGAAGAAATTGATTTTAATTTTTGCAGAAGCCAGATATCA	CAGAAG	2	0	3	0		AAG	NA	fwd	1	-4.95	E	0.06	0	0.94	Phypa_47445	contains EST D24560(R2168) [Oryza sativa (japonica cultivar-group)]
scaffold_173_BJ204892.1_1_gth	443231	443239	ACGAATCCCTGAATGATTGTGTGGTAAATCAAGCAGCGAATCAGGT	AAGCAG	0	2	0	0		ACT	2	rev	-2.96	-1.38	I	0.01	0	0.99	Phypa_107569	unknown [Picea sitchensis]
scaffold_173_BJ205615.1_1_gth	257458	257466	GGTTATTGATGAGGAATGGTTGGGAATGATTAGGAGGATGCCATCC	TAGGAG	2	0	6	0		CAG	NA	fwd	-0.4	-2.27	E	0	1	0	Phypa_168337	unknown protein [Arabidopsis thaliana] gb|AAO42042.1| unknown protein [Arabidopsis thaliana] gb|AAO63935.1| unknown protein [Arabidopsis thaliana]
scaffold_173_BJ592293.1_1_gth	763812	763820	TTACGTTTAAATCACTCTGATATATGTTTACAGGAGTAAAGCGTGA	CAGGAG	3	0	7	0		CAA	NA	rev	1.27	-5.13	EI	0.22	0.01	0.78	EuGene_UTR_trim_ren_173_68_mRNA	unnamed protein product [Vitis vinifera]
scaffold_173_BJ955505.1_1_gth	679108	679116	AATCCTAATCTGTGGGCCGCCTCCTTGATGAAGTAGGTGGAAAAAA	AAGTAG	0	4	0	4		CTG	NA	rev	-1.7	0.14	I	0.54	0.02	0.45	Phypa_219372	MCM23.6; anthranilate phosphoribosyltransferase [EC:2.4.2.18] [KO:K00766] [Arabidopsis thaliana]
scaffold_173_BJ963044.1_1_gth	262792	262800	ACTTATACACTTGTGGTGACTTCTCTGTTGCAGAAGAGTCGATTGA	CAGAAG	1	0	3	0		AAG	UTR exon	rev	-0.58	-6.41	E	0.3	0	0.7	Phypa_192077	K23F3.10; leucine rich repeat protein family [Arabidopsis thaliana]
scaffold_173_BY956567.1_1_gth	563508	563516	TATTAAATTGATCTAATTTGTTCTGGGGATGAGCAGGACAAAGCAA	GAGCAG	0	8	0	1		CAG	NA	rev	-0.16	4.26	I	0.07	0.93	0	#N/A	#N/A	?
scaffold_173_CBAW675.B2_1_gth	775904	775912	GCATCTTTTTTAAGTTGTTTTTGTGGGTGTGAGCAGTCGCACATAG	GAGCAG	0	2	0	4		ACG	0	rev	-1.37	2.47	I	0.13	0.87	0	Phypa_192116	MCE21.4; HECT-domain-containing protein / ubiquitin-transferase family protein [Arabidopsis thaliana]
scaffold_173_PP015013096R_1_gth	23157	23165	TTCGCTAAATGTTTTCACCGTCATTGAATACAGAAGGAAAAGTTTT	CAGAAG	4	0	3	0		AAG	2	fwd	-0.71	-4.34	E	0.05	0	0.95	Phypa_192056	F20D21.22; PHD finger protein-related [Arabidopsis thaliana]
scaffold_173_PPLS053F14.AB1_1_gth	459386	459394	ATATCGGAAAGCTGAGTTTTCCTATGGTTACAGGAGGATATTACGA	CAGGAG	7	0	8	0		CTT	UTR exon	fwd	0.52	-3.85	E	0.01	0.99	0	Phypa_168341	MUL8.23; expressed protein [Arabidopsis thaliana]
scaffold_174_BJ953508.1_1_gth	418763	418771	TTCTAAAATCTGGAATTTTTAATTGTTGGCAAGTAGTACAAGAACG	AAGTAG	0	9	1	12	x	CAG	0	rev	-1.64	-0.98	I	0.02	0	0.98	Phypa_141133	Superoxide dismutase [Mn]
scaffold_174_BY961235.1_1_gth	243708	243716	TCAATTCTTTGACTTCCCTCTTGTGAGCTTCAGGAGTTACTAAGGG	CAGGAG	3	0	3	0		AAG	NA	fwd	0.65	-5.53	E	0.06	0.94	0	Phypa_168370	UDP-N-acetylglucosamine 1-carboxyvinyltransferase (Enoylpyruvate transferase) (UDP-N-acetylglucosamine enolpyruvyl transferase) (EPT) [Nostoc sp. PCC 7120]
scaffold_174_CBAX7032.B1_1_gth	434902	434910	CATCGTAGTGATGGTGAAAGATGCGTTTTGCAGGAGATCATTTCAG	CAGGAG	2	0	7	0		CCT	0	fwd	-0.25	-5.88	E	0.1	0.01	0.9	Phypa_219412	K21L19.6; non phototropic hypocotyl 1-related [Arabidopsis thaliana]
scaffold_174_PP004059290R_1_gth	539061	539069	CTATCTGAGGTGGACAAGTTGTTACCTTTGGAGCAGCATCCAGCTA	GAGCAG	0	4	0	5		CAG	0	fwd	-2.72	-0.07	I	0.03	0.97	0	Phypa_192148	MSL1.21; acyl-activating enzyme 13 (AAE13) [Arabidopsis thaliana]
scaffold_174_PP020044234R_1_gth	638536	638544	ATAGTGGCAATGACTATTGTGTTTGGGAATGAGCAGTGGGCTTTGG	GAGCAG	0	1	0	7		TAA	1	fwd	-1.44	2.17	I	0.17	0	0.83	Phypa_168392	K10A8.90; expressed protein [Arabidopsis thaliana]
scaffold_174_PPLS034D01.AB1_1_gth	679559	679567	TTTATGGTCAATTTCATTCAAATTCGCTTTCAGCAGGCTGCGGAAG	CAGCAG	0	3	0	7		GAG	NA	rev	-1.04	0.43	I	0.96	0.03	0	Phypa_141107	DnaJ protein homolog (DNAJ-1) [Cucumis sativus]
scaffold_174_PPLS043D08.AB1_1_gth	878426	878434	GTCTACGCACATGCTGATCTGAGCGTGGTTAAGCAGCTGCTCGAGG	AAGCAG	0	21	0	13		CAG	NA	rev	-3.54	-0.25	EI	0.32	0.01	0.67	Phypa_141150	F28M20.60; protein phosphatase 2C
scaffold_174_PPLS114J07.AB1_1_gth	157530	157538	CAATAATACTTCTAGGTTGCCTTCCTTGTACAGGAGCCACAGAGAG	CAGGAG	3	0	0	0		GTG	NA	fwd	0.72	-4.29	E	0.63	0.34	0.03	Phypa_141111	Aspartic proteinase nepenthesin-1 precursor (Nepenthesin-I) [Nepenthes gracilis]
scaffold_175_BJ196062.1_1_gth	55725	55733	TAGTAGTTTTTCTTTAATGACACGTCTCTGGAGCAGGTAGCCAGCC	GAGCAG	0	8	0	2		CCA	0	fwd	-4.28	1	I	0.18	0.82	0	Phypa_107590	unnamed protein product [Vitis vinifera]
scaffold_175_BJ594191.1_1_gth	865951	865959	CTCCTTATAAATCAATAACTTGGCGGGATTGAGCAGGGTTAGCAGG	GAGCAG	0	1	0	2		CTG	NA	fwd	-4.22	-0.38	I	0.02	0.98	0	Phypa_141240	F18D22.100; histidinol-phosphate aminotransferase
scaffold_175_BJ944129.1_1_gth	373028	373036	GGTGAGAATTCGTATGTCGTGGCTTGTGCGCAGGAGGGGCAAGGGA	CAGGAG	3	0	0	0		GAT	NA	rev	2.91	-2.85	E	0.41	0.13	0.46	Phypa_168415	#N/A
scaffold_175_BJ947025.1_1_gth	801716	801724	CGGCTGGACTCAAGGCGAGTGTTGTTGGTGCAGAAGTTAGCACAGG	CAGAAG	3	0	0	0		GAG	NA	rev	-0.42	-5.17	E	0.01	0.99	0	Phypa_219493	T12P18.8; zinc finger (C3HC4-type RING finger) family protein [Arabidopsis thaliana]
scaffold_175_BY947028.1_1_gth	618946	618954	GCGCCTTGGGTGTGTGGGGTGTTCGATGAAGAGCAGGAGGCGAAAG	GAGCAG	0	5	0	1		AGG	NA	rev	-2.32	-0.9	I	0.26	0.73	0.01	Phypa_88883	#N/A
scaffold_175_BY973462.1_1_gth	801716	801724	CGGCTGGACTCAAGGCGAGTGTTGTTGGTGCAGAAGTTAGCACAGG	CAGAAG	3	0	0	0		GAA	NA	rev	-0.42	-5.17	E	0.34	0	0.65	Phypa_219493	T12P18.8; zinc finger (C3HC4-type RING finger) family protein [Arabidopsis thaliana]
scaffold_175_BY992136.1_1_gth	331903	331911	AAGTGTAGAACTAACTGAATCAATGTTGGATAGTAGTGGCAGAGAC	TAGTAG	1	8	0	0	x	GAG	NA	rev	-0.86	0.02	EI	0.47	0.01	0.53	Phypa_168413	F4F7.29; leucine-rich repeat transmembrane protein kinase
scaffold_175_PP001109075R_1_gth	463002	463010	CCCGACCAGCAGAGGCTGATTTTTGCTGGGAAGCAGTTGGAGGATG	AAGCAG	1	0	0	0		TAA	NA	fwd	-3.64	-0.54	E	0.09	0.88	0.03	Phypa_88869	T5J8.21; polyubiquitin (UBQ14) [Arabidopsis thaliana]
scaffold_175_PP004054184R_1_gth	637800	637808	ACAAGATTATCAATAATTGTGTGGTTGTTTGAGCAGGGAAAGCTTG	GAGCAG	0	2	0	1		AAG	NA	rev	-0.6	3.36	I	0.01	0	0.99	Phypa_141229	T6H22.7; leucine-rich repeat family protein / protein kinase family protein [Arabidopsis thaliana]
scaffold_175_PP015061258R_1_gth	373028	373036	GGTGAGAATTCGTATGTCGTGGCTTGTGCGCAGGAGGGGCAAGGGA	CAGGAG	3	0	0	0		TGA	NA	rev	2.91	-2.85	E	0.7	0.01	0.29	Phypa_168415	#N/A
scaffold_175_PP020014036R_1_gth	150658	150666	GGCAAGTAATTGGAGTTTATGTATGTGTTGCAGAAGCACAAGGACA	CAGAAG	1	0	1	0		CAG	0	fwd	1.33	-4.7	E	0.01	1	0	Phypa_88846	T22C5.13; glucose-1-phosphate adenylyltransferase large subunit 2 (APL2) / ADP-glucose pyrophosphorylase [EC:2.7.7.27] [KO:K00975] [Arabidopsis thaliana]
scaffold_175_PP020014036R_1_gth	150200	150208	GTAATAAGCTTGTATTCATCCTGTTGTTGAGAGCAGGATGCTAAGA	GAGCAG	0	1	0	2		GAG	0	fwd	-2.01	1	I	0.2	0.38	0.43	Phypa_88846	T22C5.13; glucose-1-phosphate adenylyltransferase large subunit 2 (APL2) / ADP-glucose pyrophosphorylase [EC:2.7.7.27] [KO:K00975] [Arabidopsis thaliana]
scaffold_176_BJ182127.1_1_gth	742478	742486	TTCTGCTTAAACCATGTTTTGATGCCCTGCCAGTAGCTCCGTCCCA	CAGTAG	3	0	2	0		TGC	NA	fwd	-2.22	-3.33	E	0.39	0.59	0.02	Phypa_59568	MHM17.15; N-myristoyl transferase [EC:2.3.1.97] [Arabidopsis thaliana]
scaffold_176_BJ582796.1_2_gth	635444	635452	GGTGGTAACAACGAGTTTGGTTATGATGAACAGGAGACAAGAGTGC	CAGGAG	2	0	4	0		CTG	NA	rev	2.56	-3.31	E	0	0	1	Phypa_168438	F8B4.220; glycine hydroxymethyltransferase
scaffold_176_PP010008038R_2_gth	639033	639041	ACTAACATGAGTTACTCGGTTACACGCTTGCAGGAGCTACGCGATT	CAGGAG	4	0	2	0		AAG	NA	rev	0.67	-5.63	E	0.01	0	0.99	Phypa_168438	F8B4.220; glycine hydroxymethyltransferase
scaffold_176_PP020040181R_1_gth	623492	623500	ACTAACATGAGTTACTCGGTTACACGCTTGCAGGAGCTACGCGATT	CAGGAG	4	0	2	0		AAG	NA	fwd	0.67	-5.63	E	0.12	0.86	0.02	Phypa_141291	F8B4.220; glycine hydroxymethyltransferase
scaffold_176_PP020047166R_1_gth	627081	627089	GGTGGTAACAACGAGTTTGGTTATGATGAACAGGAGACAAGAGTGC	CAGGAG	2	0	4	0		CTG	2	fwd	2.56	-3.31	E	0.59	0.02	0.4	Phypa_141291	F8B4.220; glycine hydroxymethyltransferase
scaffold_176_PP020058042R_1_gth	654645	654653	TCTCATGTTGGTATGTATCTATGGTTTGTCAAGCAGGAGTTGGTGG	AAGCAG	0	2	0	1		AAG	NA	fwd	-2.24	1.02	I	0.93	0.02	0.05	Phypa_141282	T11J7.9; expressed protein [Arabidopsis thaliana]
scaffold_176_PP030002033R_1_gth	402002	402010	TGGCCTAATTGTTCTTTATTGTTCTTCGATTAGGAGCCGACTGGAG	TAGGAG	1	0	1	0		TCG	NA	rev	-0.19	-2.32	E	0	1	0	EuGene_UTR_trim_ren_176_21_mRNA	#N/A
scaffold_177_BJ945679.1_1_gth	78750	78758	TGTCTGACATCTTTTTGGCTTCTAGAGGTGCAGCAGTCTTCTTGTG	CAGCAG	6	0	1	0		GAG	NA	fwd	-2.18	-4.92	E	0.04	0.96	0	Phypa_59578	MQD22.23; casein kinase II beta chain
scaffold_177_BY948529.1_1_gth	890182	890190	TTATTTACGGCTTTTCCTTCGTTGGGAGTTGAGCAGTGGACATGTG	GAGCAG	0	2	0	0		CAG	1	rev	-3.19	-0.33	I	0.14	0.83	0.03	Phypa_192345	T6K12.14; O-linked N-acetyl glucosamine transferase
scaffold_177_BY971215.1_1_gth	778796	778804	TGACGCTTATTTATGTTTTTTCATGCCGTGCAGGAGGAAGTTCAGA	CAGGAG	4	0	6	0		AGA	0	fwd	3.76	-2.71	E	0.95	0.04	0.02	Phypa_141330	F13M22.18; phytochrome A specific signal transduction component (PAT3) / far-red elongated hypocotyl protein 1 (FHY1) [Arabidopsis thaliana]
scaffold_177_BY982538.1_1_gth	112719	112727	AAGTGAATGGCGTCTCGAATGTTTCATGTGCAGGAGGATGTTGCCG	CAGGAG	9	0	4	0		TGG	NA	fwd	2.46	-2.94	E	0.93	0.06	0	Phypa_110250	F22H5.20; SEC14 cytosolic factor family protein / phosphoglyceride transfer family protein [Arabidopsis thaliana]
scaffold_177_BY985756.1_1_gth	79619	79627	CTGATTGGATGCGAATTGTTGTTGTAGTCGCAGCAGAAGACTCAGA	CAGCAG	2	0	1	0		ATG	NA	fwd	-0.75	-3.5	E	0.05	0	0.96	Phypa_59578	MQD22.23; casein kinase II beta chain
scaffold_177_CBAW618.B2_1_gth	139365	139373	TATATTTAAAGTTGTGTGGTTTGTATTATGCAGAAGTGAATTTTCT	CAGAAG	1	0	0	0		TTG	2	rev	1.67	-3.67	E	0.74	0.26	0	Phypa_168461	MLN1.17; haloacid dehalogenase-like hydrolase family [EC:3.6.3.1] [Arabidopsis thaliana]
scaffold_177_CBAW618.B2_1_gth	140892	140900	TTGATAGATGTTCTCATGATCTTTTTAATGGAGCAGGTTTCTTTGG	GAGCAG	0	1	0	0		AAG	NA	rev	-2.87	2.26	I	0.02	0	0.98	Phypa_168461	MLN1.17; haloacid dehalogenase-like hydrolase family [EC:3.6.3.1] [Arabidopsis thaliana]
scaffold_177_CJ972346.1_1_gth	517457	517465	CAAATTGCTTGATTGAGAATGTAATTGCTGCAGGAGGTAGGTGTCG	CAGGAG	2	0	0	0		CTT	NA	fwd	1.58	-2.92	E	0.06	0.02	0.91	EuGene_UTR_trim_ren_177_41_mRNA	#N/A
scaffold_177_PP015006270R_1_gth	147044	147052	TTGACGGGTGACTTTCTTTTACTGCAAGGGAAGGAGGCTGATGGGA	AAGGAG	2	0	2	0		CAG	NA	rev	-1.1	-2.39	E	0	1	0	Phypa_107613	mevalonate disphosphate decarboxylase [Ginkgo biloba]
scaffold_178_BJ197046.1_1_gth	529026	529034	CAAACTCGGAATTGGCTTACATTAGTAGTGCAGGAGATCCAAGGGA	CAGGAG	2	0	3	0		CTG	NA	fwd	1.9	-4.32	E	0.05	0.95	0	Phypa_141471	T2D23.13; FtsH protease
scaffold_178_BJ585952.1_1_gth	131132	131140	ACTTACGAGCGGATGCTTTCTTTTCGGTCGCAGAAGTTGAGGAACC	CAGAAG	7	0	9	0		TGG	NA	rev	0.31	-4.58	E	0.23	0.77	0	Phypa_168481	F17F8.25; expressed protein [Arabidopsis thaliana]
scaffold_178_BJ587261.1_1_gth	606715	606723	GTTGTTTTGAAACTTACCAGAATCTTCATGGAGCAGGTTCTTGCCG	GAGCAG	0	1	0	0		TTG	0	rev	-4.76	0.58	I	0.05	0.01	0.94	Phypa_168494	predicted protein [Ostreococcus lucimarinus CCE9901] gb|ABO95286.1| predicted protein [Ostreococcus lucimarinus CCE9901]
scaffold_178_BJ593772.1_1_gth	887974	887982	CTTGATTCACATTCAACTTTCCTCTTGCTCCAGGAGGAGCTCGTTC	CAGGAG	1	0	2	0		AAG	NA	rev	-0.13	-4.43	E	0.06	0.94	0	EuGene_UTR_trim_ren_178_53_mRNA	hypothetical protein GSPATT00017549001 [Paramecium tetraurelia strain d4-2] emb|CAK83205.1| unnamed protein product [Paramecium tetraurelia]
scaffold_178_BJ610405.1_1_gth	1004605	1004613	ACTAATGAAGTTTTAATTCACACCAATTGACAGGAGGTGGTCTCAT	CAGGAG	2	0	3	0		GTG	2	rev	0.82	-2.49	E	0.08	0.92	0	Phypa_141487	T5C23.70; serine racemase
scaffold_178_BY959849.1_1_gth	484261	484269	CTAAATAACAATCGTTGGGTTTGCTGATTTCAGGAGAAATACATAG	CAGGAG	2	0	0	0		CAG	NA	fwd	1.9	-3.84	E	0.36	0.64	0.01	Phypa_141460	T26G12.12; hydrolase
scaffold_178_CBAW2129.B1_1_gth	569742	569750	ATTAGAGATCTGACATCGAGGTGTGTGAATTAGCAGGTGAAGTGGT	TAGCAG	0	1	0	9		AAG	0	fwd	-1.29	1.23	I	0.53	0.42	0.05	Phypa_141461	T8F5.21; zinc finger protein-related [Arabidopsis thaliana]
scaffold_178_CBAX13235.B1_1_gth	962915	962923	ATTTCCCATGGTGACCCTGTCCACAATACACAGGAGCACAGCTTGA	CAGGAG	2	0	1	0		ATG	NA	fwd	0.54	-5.51	E	0.06	0	0.94	Phypa_168506	#N/A
scaffold_178_PPLS055B12.AB1_1_gth	522323	522331	AATGCTCATCGATCTTGCCAATTTGGCTTGTAGGAGGTGCATGTGG	TAGGAG	5	0	1	0		CAG	2	fwd	1.09	-1	E	0.01	1	0	Phypa_192364	T17M13.26; expansin
scaffold_178_PPLS086K21.AB1_1_gth	742396	742404	GCCGCTTCGATCATGGAGTCGTGGAAGCGCAAGGAGCGCGTCATTG	AAGGAG	4	0	0	0		ATG	NA	rev	-6.04	-8.6	E	0.08	0.92	0	Phypa_219649	K9E15.12; cytochrome P450 family [Arabidopsis thaliana]
scaffold_179_CBAX3469.B1_1_gth	446179	446187	CTAACGTACTTTTCACGACTGTTTCGTTTTCAGGAGTGGTCTACAG	CAGGAG	7	0	3	0		TAG	2	fwd	0.97	-3.29	E	0.31	0.62	0.07	Phypa_89164	K21L19.6; non phototropic hypocotyl 1-related [Arabidopsis thaliana]
scaffold_179_CBAX3469.B1_1_gth	445391	445399	GCAAGCTTTAAGAAGTTATATTCTCGCTATGAGTAGGTGAGGAGCA	GAGTAG	0	8	0	17		AAG	0	fwd	-5.43	-0.87	I	0	1	0	Phypa_89164	K21L19.6; non phototropic hypocotyl 1-related [Arabidopsis thaliana]
scaffold_179_PP020016031R_1_gth	17449	17457	TACGGTAGTGAAAACCTGTTCTTTGAGATGCAGGAGTGAAGCGAGA	CAGGAG	6	0	8	0		CAG	2	rev	2.19	-5.27	E	0.02	0	0.98	Phypa_168509	F24B22.130; FKBP12 interacting protein (FIP37) [Arabidopsis thaliana]
scaffold_179_PP020016031R_1_gth	17860	17868	TGTTTAGTACCTGACAGGTCTTTTTGTTTGCAGGAGATGTTTGATT	CAGGAG	6	0	4	0		GAC	NA	rev	1.81	-2.28	E	0.06	0.46	0.48	Phypa_168509	F24B22.130; FKBP12 interacting protein (FIP37) [Arabidopsis thaliana]
scaffold_179_PPLS026H04.AB1_1_gth	446877	446885	AACCTCTTTGAATTGACCGTGTTGGTTGCACAGGAGATCATTTCGG	CAGGAG	4	0	8	0		CCT	0	fwd	2.82	-2.4	E	0.09	0.35	0.56	Phypa_89164	K21L19.6; non phototropic hypocotyl 1-related [Arabidopsis thaliana]
scaffold_18_BJ172758.1_1_gth	441845	441853	ATTATTGATTTGAAGGAATTTTGTTATCTACAGGAGAAGACGTGGC	CAGGAG	2	0	5	0		TTG	2	rev	1	-4.42	E	0.19	0.78	0.03	Phypa_117039	F9E10.24; ADP-glucose pyrophosphorylase family protein [Arabidopsis thaliana]
scaffold_18_BJ958630.1_1_gth	1573028	1573036	CTGCGGCACATTGCTTTTTCGTTGGATTCTCAGGAGGAAATTGTGG	CAGGAG	2	0	7	1	x	CAG	NA	fwd	1.49	-2.49	E	0.02	0.98	0	Phypa_117079	FCAALL.149; expressed protein [Arabidopsis thaliana]
scaffold_18_BY951774.1_1_gth	1569858	1569866	AGTAATGTGCAAATTTTTCATTCCTCCTGCAAGCAGCCGCTATAAT	AAGCAG	0	4	0	3		CAG	NA	fwd	-5.15	-2.03	I	0.01	0.99	0	Phypa_117079	FCAALL.149; expressed protein [Arabidopsis thaliana]
scaffold_18_BY955694.1_1_gth	2619859	2619867	ATTATTCCTCTAACTTTCGTGTCCTTTTGCTAGCAGTTGGTGGTGG	TAGCAG	0	2	0	1		GAA	NA	rev	-1.51	0.56	I	0.04	0.96	0	EuGene_UTR_trim_ren_18_154_mRNA	unnamed protein product [Vitis vinifera]
scaffold_18_BY991517.1_1_gth	128309	128317	GGTCGAGTTTCTAATCGATTCGTGGTATCCAAGCAGATATTTCTAG	AAGCAG	0	3	0	1		AAG	NA	rev	-4.64	-0.78	I	0.03	0	0.97	EuGene_UTR_trim_ren_18_16_mRNA	pleckstrin homology (PH) domain-containing protein-related [Arabidopsis thaliana] ref|NP_001078437.1| pleckstrin homology (PH) domain-containing protein-related [Arabidopsis thaliana]
scaffold_18_BY993145.1_1_gth	2106598	2106606	ATTGGAGTATCATGGTTGTGGTGGTTGTGTAAGCAGTGCTCAAGGC	AAGCAG	0	6	0	3		TGT	2	rev	-2.72	0.62	I	0.03	0	0.97	Phypa_176660	F12C20.13; choline/ethanolamine kinase family protein [Arabidopsis thaliana]
scaffold_18_CBAX3291.B1_1_gth	1767694	1767702	ATTAACTTGCCATCTGATATTTGAACTTTCAAGCAGGGAGGTACAA	AAGCAG	0	1	0	1		CAG	NA	fwd	-1.84	2.14	I	0.12	0.01	0.88	Phypa_30474	MDK4.8; DNA repair and meiosis protein Mre11 (emb|CAB50793.1) [Arabidopsis thaliana]
scaffold_18_CBAX3291.B1_1_gth	1768822	1768830	AAAGCCTGAGTTTCGCTATGTTTGGTCTTTCAGAAGCGGTCCAGCT	CAGAAG	1	0	3	0		CAA	NA	fwd	0.62	-2.92	E	0	1	0	Phypa_30474	MDK4.8; DNA repair and meiosis protein Mre11 (emb|CAB50793.1) [Arabidopsis thaliana]
scaffold_18_CBAX6648.B1_1_gth	460407	460415	AAAGAGGAAGCATCCTCTCGGTTCCAGGTACAGAAGACCGTCCATC	CAGAAG	0	1	0	0		CCA	NA	fwd	-7.19	-9.92	I	0.01	0	0.99	Phypa_160073	#N/A
scaffold_18_PP015005381R_1_gth	613706	613714	TTTTTGTTAACAAATTTGTATTTTCAAGTGCAGGAGTACAGAATGG	CAGGAG	1	0	0	0		CAG	NA	fwd	2.98	-5.01	E	0.2	0	0.8	Phypa_116913	FCAALL.57; transcriptional adaptor (ADA2b) [Arabidopsis thaliana]
scaffold_18_PP015005381R_1_gth	614230	614238	TTGAAGTGTCATTTTATGACTTGAATGTTGCAGGAGCAAGATCTAT	CAGGAG	2	0	2	0		ACT	NA	fwd	3.1	-4.05	E	0.01	1	0	Phypa_116913	FCAALL.57; transcriptional adaptor (ADA2b) [Arabidopsis thaliana]
scaffold_18_PP015013247R_1_gth	2618049	2618057	TCCTGTTCGGCTTACGTTTAATATATGATCCAGGAGAATTGCTAGC	CAGGAG	1	0	1	0		TAG	NA	rev	-1.4	-5.68	E	0.09	0.91	0	Phypa_117052	N-acetylglucosaminyl transferase component [Medicago truncatula]
scaffold_18_PP015035255R_1_gth	834368	834376	TTCATGATAAATTGTGTGACCTATTGTGTGTAGGAGGCAAGACTGT	TAGGAG	6	0	3	0		TTG	NA	fwd	2.44	-1.76	E	0.01	1	0	Phypa_160084	hypothetical protein [Dictyostelium discoideum]
scaffold_18_PP015040103R_1_gth	305141	305149	AGCGGTGCTTTCATTTTGTTTCTTTGTGTACAGGAGCTGAAATTCA	CAGGAG	1	0	1	0		CAG	NA	fwd	2.87	-2.37	E	0.91	0.02	0.07	Phypa_117077	F18A8.3; SPX (SYG1/Pho81/XPR1) domain-containing protein [Arabidopsis thaliana]
scaffold_18_PP020029293R_1_gth	2432866	2432874	GGCCTGTGGTTGATATGGTGCATTTTTGAAGAGTAGGTAAAGTAAT	GAGTAG	0	3	0	1		AAG	NA	fwd	-3.9	-1.89	I	0.06	0.05	0.89	Phypa_116975	MWL2.14; bacterial hemolysin-related [KO:K06442] [Arabidopsis thaliana]
scaffold_180_BJ192350.1_1_gth	199542	199550	CTTTGTTGTTATGGTGGTTCGGATGTTCAACAGAAGCCCTCGGAAA	CAGAAG	8	0	2	0		AAG	NA	rev	0.61	-3.7	E	0.09	0.91	0	Phypa_89210	T28N17.60; tonneau 2 protein (TON2) [Arabidopsis thaliana]
scaffold_180_BJ954452.1_1_gth	366331	366339	TATCTCACTTTTTCTTTTTTTAAATATTTGCAGGAGTTGGCGGAGA	CAGGAG	8	0	13	0		CAG	0	rev	3.32	-3.98	E	0.29	0.07	0.64	Phypa_192456	MUA2.25; expressed protein [Arabidopsis thaliana]
scaffold_180_BJ954452.1_1_gth	366540	366548	TCCGATATAAATATCCATTTGTCGCTTCTGCAGGAGGGAAAAGTCG	CAGGAG	9	0	13	0		GAG	0	rev	2.39	-4.08	E	0	1	0	Phypa_192456	MUA2.25; expressed protein [Arabidopsis thaliana]
scaffold_180_BJ954452.1_1_gth	366764	366772	TTTTCATTAATTTATTTGTGTTTCAATGTCCAGGAGGGTCGGCTCA	CAGGAG	9	0	12	0		GAG	0	rev	3	-1.11	E	0.98	0.01	0.02	Phypa_192456	MUA2.25; expressed protein [Arabidopsis thaliana]
scaffold_180_BJ954452.1_1_gth	367030	367038	TAGTTCTCTCTCTTATTTGTTTACAAAATGCAGGAGGAGGGAGAGT	CAGGAG	9	0	11	0		ACT	1	rev	2.83	-3.44	E	0.77	0.12	0.11	Phypa_192456	MUA2.25; expressed protein [Arabidopsis thaliana]
scaffold_180_BY993217.1_1_gth	493191	493199	AAAGATAATGTTGAAGTATGATGACTGAATGAGTAGGTGATTCGAA	GAGTAG	0	6	0	3		AAG	2	rev	-3.42	0.58	I	0.09	0.92	0	Phypa_168536	T32G9.27; oxidoreductase
scaffold_180_CBAW1582.B1_1_gth	711717	711725	TGTTCACTTACCAAATGTTTCTGTGGTTTGAAGGAGAATGATGGTA	AAGGAG	9	0	12	1	x	ATG	0	rev	0.5	-1.93	E	0	0	1	Phypa_141539	F21A20.120; amino acid aminotransferase -related [Arabidopsis thaliana]
scaffold_180_CBAX12928.G1_1_gth	508554	508562	CGAAATCCCTCTGAAGTCGTTACCATTTTTGAGCAGGTACCTCCGG	GAGCAG	0	9	0	4		GAG	0	fwd	-4.15	1.58	I	0.05	0.95	0	Phypa_168537	T18B22.80; histone deacetylase
scaffold_180_PP004030332R_1_gth	534343	534351	TGATGACGGGCCTGTAACATGTGCAGGCTTCAGTAGGGATGGCCAG	CAGTAG	1	0	0	0		AGA	NA	rev	-4.61	-4.82	E	0	0.99	0	Phypa_141530	F10O3.12; WD-40 repeat family protein / beige-related [Arabidopsis thaliana]
scaffold_180_PP015015206R_1_gth	801481	801489	TGGAGCAGTGGGATGGACATCCTTCGAGACTAGCAGATGCTTGGCA	TAGCAG	1	0	0	0		TTC	NA	rev	-6.02	-3.88	E	0	1	0	Phypa_168547	Hypothetical protein Y39B6A.1 [Caenorhabditis elegans]
scaffold_180_PP020010146R_1_gth	117100	117108	ATATTTAGTGCTGAATTGGAAATTGTCGCGCAGAAGAATAAGTTTC	CAGAAG	1	0	3	0		ATT	0	rev	0.17	-4.63	E	0.01	0	0.99	Phypa_59617	F20M17.27; molybdopterin biosynthesis protein
scaffold_180_PPLS025E10.AB1_1_gth	121159	121167	CTGCAATGGGGTTTGTTGGATTGAATGTGGCAGCAGATAGCGTTAG	CAGCAG	4	0	1	1	x	CAC	NA	fwd	-0.77	-1.8	E	0.8	0.04	0.17	Phypa_141625	F15A18.120; serine protease-related protein [Arabidopsis thaliana]
scaffold_180_PPLS025E10.AB1_1_gth	121801	121809	CTTAAGACCAATGTGCTGACGTTTGGATTTCAGGAGGCTCCATCCA	CAGGAG	4	0	6	0		AAT	NA	fwd	1.86	-2.49	E	0.8	0.04	0.17	Phypa_141625	F15A18.120; serine protease-related protein [Arabidopsis thaliana]
scaffold_180_PPLS034N11.AB1_1_gth	529493	529501	TGTAGGATGAACACGCTCAGTGTTTGCTGTGAGCAGATATTGAGCA	GAGCAG	0	3	0	2		CAG	0	fwd	-3.37	2.05	I	0.02	0	0.98	Phypa_141620	T30C3.90; gibberellin 20-oxidase [EC:1.14.11.12] [KO:K05282] [Arabidopsis thaliana]
scaffold_180_PPLS142B15.AB1_1_gth	118671	118679	GGGATGTTTTATTGACTGTCTTCCTAGTATTAGCAGGGGTATTCGG	TAGCAG	0	5	0	0		CAT	NA	rev	-4.67	-1.09	I	0.01	0	0.99	Phypa_89199	#N/A
scaffold_181_BJ184182.1_1_gth	420554	420562	AAGAGTTGTTGACAATTAAGTTGGCTTGTCTAGCAGTGCGATTGTC	TAGCAG	0	7	1	0	x	ACG	NA	rev	-1.75	-0.12	I	0.67	0.33	0	Phypa_168564	T24H18.70; expressed protein [Arabidopsis thaliana]
scaffold_181_BJ204775.1_1_gth	822144	822152	TTTATGGTAAATTGATCTGGGAACGTCTTTGAGCAGGGAACGTCTG	GAGCAG	0	1	0	8		CGA	0	fwd	-3.11	1.55	I	0.09	0.91	0	Phypa_192539	F16P2.41; splicing factor PWI domain-containing protein [Arabidopsis thaliana]
scaffold_181_BJ205724.1_1_gth	615333	615341	CACTCTGCTCGTGCTTGATTTCTGATGAGGAAGCAGTTGCGAAGTG	AAGCAG	0	4	1	3	x	CCG	NA	fwd	-1.02	-0.04	I	0.01	0.99	0	Phypa_192523	T22E16.50; integral membrane family protein [Arabidopsis thaliana]
scaffold_181_BJ977333.1_1_gth	902141	902149	TCGTCAGAAATAATGAAGTCATGTCTGATTTAGCAGGTGCTATCTC	TAGCAG	1	1	3	6	x	AAG	NA	rev	-1.7	2.03	EI	0.05	0.94	0	Phypa_141697	Hypothetical protein HI0077 [Haemophilus influenzae]
scaffold_181_PP004085200R_1_gth	746642	746650	TTGTGCTAATGGTATCGCTCTTCGTGTTTGCAGGAGGCTCGCAACA	CAGGAG	4	0	9	0		CTT	0	fwd	3.88	-2.55	E	0	0	1	Phypa_141723	unnamed protein product [Vitis vinifera]
scaffold_181_PP004104063R_1_gth	831092	831100	TAAGTAAGTGACATTTTCTCTTGAATGGTTCAGGAGGTAGTGTTAG	CAGGAG	8	0	13	0		AAG	0	fwd	3.11	-0.5	E	0	0	1	Phypa_141673	F18O22.50; SET-domain transcriptional regulator family [Arabidopsis thaliana]
scaffold_181_PPLS097A21.AB1_1_gth	810705	810713	CAACTCAATTTGATGATATACGGCTTCTTTGAGCAGATGACTTCTT	GAGCAG	0	3	0	4		TTG	2	fwd	-3.44	1.12	I	0.01	0.99	0	Phypa_89337	LOC310395; similar to carbon catabolite repression 4 protein homolog [Rattus norvegicus]
scaffold_182_BJ185485.1_1_gth	460347	460355	CACATCGAAACTGTTGTTCGAAAACTTGTTCAGGAGGATTAAAGAA	CAGGAG	3	0	2	0		TGG	NA	rev	-0.77	-4.62	E	0	0	1	Phypa_141749	Receptor-like protein kinase 5 precursor [Arabidopsis thaliana]
scaffold_182_BJ583651.1_1_gth	531926	531934	ACGATAACAGACGATCTGAGTGTTTCAACTGAGCAGGCAGCTACCA	GAGCAG	0	6	0	5		GAC	0	rev	-3.83	1.19	I	0.01	1	0	Phypa_168595	unnamed protein product [Vitis vinifera]
scaffold_182_BJ969059.1_1_gth	305113	305121	CAGTATTCTTCTTCTGCATTGCTTGTGATTTAGGAGAGAAAGTTGG	TAGGAG	1	0	0	0		TTT	NA	fwd	-0.45	-2.73	E	0.01	0.99	0	Phypa_168587	F23E6.11; expressed protein [Arabidopsis thaliana]
scaffold_182_BY962601.1_1_gth	164254	164262	ACTTCAATTTTTTTGTTTTTTTATTTATTTTAGCAGTTGGAACTTG	TAGCAG	1	5	9	0	x	ACG	NA	rev	0.11	0.3	EI	0.29	0	0.71	Phypa_168585	hypothetical protein similar to Arabidopsis thaliana chromosome 3
scaffold_182_CBAW2480.G1_1_gth	156678	156686	TTGTGAAGTCTGACATAGCCTTGTCTTTTGTAGGAGCTGGAAACAT	TAGGAG	8	0	13	0		CAA	NA	rev	0.35	-3.64	E	0.09	0.91	0	Phypa_168583	acetolactate synthase large subunit [Cyanidioschyzon merolae]
scaffold_182_CBAW2484.B1_1_gth	421097	421105	TTTTAAAATGCCGTTATGCCCTCTTTTGCTTAGGAGGGGACCTGGA	TAGGAG	2	0	5	0		ACA	NA	rev	0.57	-1.06	E	0.29	0.01	0.7	Phypa_168590	hypothetical protein similar to Arabidopsis thaliana chromosome 2
scaffold_182_CBAX6009.B1_1_gth	812780	812788	TTTGGATTTGATCACTTTCTTTTGTCGGTGCAGGAGAATTGAAGAA	CAGGAG	2	0	3	0		ATG	2	fwd	2.15	-3.88	E	0.01	0.99	0	Phypa_192584	K8K14.4; WD-40 repeat protein family [Arabidopsis thaliana]
scaffold_182_PP001108001R_1_gth	814141	814149	TTTACCAGTTCCATGTCATTTACACGTATACAGGAGATATATACGA	CAGGAG	5	0	2	0		AAG	0	fwd	0.35	-4.12	E	0	1	0	Phypa_192584	K8K14.4; WD-40 repeat protein family [Arabidopsis thaliana]
scaffold_182_PP015052215R_1_gth	523061	523069	TGTCGCTTATTCCGTTGTTTGTGGAATTTTTAGCAGATCCACGAAA	TAGCAG	2	0	0	4	x	TTT	NA	rev	-1.74	0.08	E	0.21	0.79	0	Phypa_141753	unknown [Picea sitchensis]
scaffold_182_PP020023036R_1_gth	804646	804654	CCCTTTTAATGACTTTGCCTGGTTATTTTGCAGGAGAGCATCAAGG	CAGGAG	2	0	10	0		CTG	0	rev	2.52	-3.7	E	0	1	0	Phypa_141747	Casein kinase I isoform delta-like (CKI-delta) [Arabidopsis thaliana]
scaffold_183_AW155918.1_1_gth	308658	308666	AGCTGGTATACGAATCTGTGGAATGATTTGCAGTAGACTGTCCAAG	CAGTAG	2	0	3	0		ACT	NA	fwd	-0.51	-3.66	E	0	1	0	EuGene_UTR_trim_ren_183_18_mRNA	receptor-like kinase [Marchantia polymorpha]
scaffold_183_BJ157443.1_1_gth	452547	452555	ATGACTTCTTGTACGCATGTGCTTCTTCTGCAGTAGTTGAAACGAA	CAGTAG	26	1	5	0	x	TCA	NA	fwd	0.66	-1.81	EI	0.04	0.96	0	Phypa_110266	K24M7.20; MATE efflux protein - related [Arabidopsis thaliana]
scaffold_183_BJ175200.1_1_gth	452544	452552	ATGACTTCTTGTACGCATGTGCTTCTTCTGCAGTAGTTGAAACGAA	CAGTAG	26	1	5	0	x	TCA	UTR exon	fwd	0.66	-1.81	EI	0.1	0.9	0	Phypa_110266	K24M7.20; MATE efflux protein - related [Arabidopsis thaliana]
scaffold_183_BJ585325.1_1_gth	852197	852205	TCGAGGTGAACTTTCATGGGTGCCATCTGAGAGCAGGTCTGTTCAC	GAGCAG	0	3	0	0		ATG	NA	fwd	-4.81	-1.02	I	0	0	0.99	EuGene_UTR_trim_ren_183_50_mRNA	#N/A
scaffold_183_BJ948028.1_1_gth	351848	351856	ATAATTCATGCATACCTTTTTGGTTTTTTGCAGTAGGGCGTGGTTG	CAGTAG	2	0	0	0		AGG	NA	rev	-0.7	-3.14	E	0.25	0.56	0.19	Phypa_168619	MCP4.7; expressed protein [Arabidopsis thaliana]
scaffold_183_BJ952625.1_1_gth	869987	869995	GCGCTCGTACATGTGGGTGTTTGGGTCGTGCAGCAGCATAGCTTTT	CAGCAG	1	0	5	0		CAC	0	fwd	2.85	-0.92	E	0.05	0.96	0	Phypa_141817	unnamed protein product [Vitis vinifera]
scaffold_183_PP004065154R_1_gth	124748	124756	GGAAGGTGAATTAATTTGAGATGATTTGTCTAGCAGTCCAATTCCG	TAGCAG	0	1	0	4		CAG	0	rev	-1.32	-0.11	I	0.41	0.01	0.58	Phypa_168608	K5J14.2; ubiquitin family [Arabidopsis thaliana]
scaffold_183_PP004065154R_1_gth	125147	125155	ATTCTCATATGTTTCTGTTATTTGGTAATATAGGAGATGGAGGTGG	TAGGAG	1	0	4	0		CAG	NA	rev	0.64	-2.5	E	0.02	0.99	0	Phypa_168608	K5J14.2; ubiquitin family [Arabidopsis thaliana]
scaffold_183_PP015045186R_1_gth	139362	139370	TCTGGGTTCATTTATATTGGTGTTTGACATGAGCAGGAGTCAGCCT	GAGCAG	0	8	0	10		TAT	0	fwd	-1.6	2.12	I	0	1	0	Phypa_192595	F27I1.3; yippee family protein [Arabidopsis thaliana]
scaffold_183_PP015046303R_1_gth	122928	122936	AACATTATTTTGTTTCTTGTTATGGAACTTTAGGAGGAGCTAGCTG	TAGGAG	5	0	5	0		CAG	NA	rev	2.02	-1.19	E	0.08	0.92	0	Phypa_168608	K5J14.2; ubiquitin family [Arabidopsis thaliana]
scaffold_183_PP020037002R_1_gth	436733	436741	ATCCATTCTGATCACAAGCTTGGCTGTGACTAGAAGCAATCTGCAG	TAGAAG	0	2	2	3	x	AAG	0	rev	-0.63	-1.97	I	0	0	0.99	Phypa_168625	contains ESTs AU062738(C30464)
scaffold_184_BY962583.1_1_gth	277435	277443	CTCGATCTGATCCTATCTTTGTCGGTGGTGCAGGAGGTGTCTGGCT	CAGGAG	3	0	4	0		ATG	NA	rev	3.29	-1.38	E	0.08	0.92	0	Phypa_168661	K2A18.13; expressed protein [Arabidopsis thaliana]
scaffold_184_CJ970725.1_1_gth	465751	465759	GATGTGGATGATATCTCCTGGTGTCTTTTGCAGGAGTGAAGCCTGA	CAGGAG	5	0	0	0		CTG	2	fwd	3	-4.83	E	0.01	0	1	Phypa_141934	flavodoxin family protein / radical SAM domain-containing protein [Arabidopsis thaliana] sp|Q8RXN5|TYW1_ARATH tRNA wybutosine-synthesizing protein 1 homolog gb|AAL87267.1| unknown protein [Arabidopsis thaliana] gb|AAM45053.1| unknown protein [Arabidopsis thaliana]
scaffold_184_PP020017083R_1_gth	546037	546045	ATTAACAATCTCTCTTGTGTACGTTGAGTTCAGGAGTGCTGTATCA	CAGGAG	1	0	0	0		ACT	NA	fwd	-0.09	-4.99	E	0.04	0.96	0	EuGene_UTR_trim_ren_184_46_mRNA	unknown [Arabidopsis thaliana]
scaffold_185_BJ954418.1_1_gth	759316	759324	TACATCTTATTCTATCACTGTTGCCTTGTACAGGAGCTGCAGACAG	CAGGAG	9	0	20	0		AAG	0	fwd	0.22	-5.88	E	0	1	0	Phypa_168712	F16M2.40; ribosome recycling factor
scaffold_185_BJ954814.1_1_gth	13433	13441	GTTGATTCACCCGTTTTGATTGTACAATTACAGGAGGATTCTTGCC	CAGGAG	3	0	1	0		GTG	2	rev	-0.26	-5.2	E	0.01	0	0.99	Phypa_142011	MWC10.2; hypothetical protein [Arabidopsis thaliana]
scaffold_185_BJ961410.1_1_gth	750911	750919	AAGTATCTAATTTATGAGCACCTTACTATGCAGGAGCGTTTAGCAA	CAGGAG	7	0	24	0		GAG	0	fwd	1.27	-4.42	E	0.14	0.76	0.11	Phypa_168710	F28O9.170; expressed protein [Arabidopsis thaliana]
scaffold_185_CBAW1530.B1_1_gth	339498	339506	CCATTATCTAATTGTGTAGACACATGTGTGTAGGAGACCTGATTAT	TAGGAG	3	0	0	0		AAC	1	rev	-0.96	-3.81	E	0.01	0.98	0.01	Phypa_142018	Probable histone acetyltransferase ELP3 (Elongator component 3) (Elongation protein 3) [no tax name]
scaffold_186_BJ167531.1_1_gth	648702	648710	TCTGATCAGGCTTTGTGTTGGTTGTTTGCGGAGCAGCTTTTCGTTG	GAGCAG	0	1	0	9		TGG	NA	fwd	-3.02	-0.44	I	0.04	0.96	0	Phypa_168726	M4I22.200; expressed protein [Arabidopsis thaliana]
scaffold_186_BJ587068.1_1_gth	672094	672102	TGATTTGAAGTATATGTGTATGTTGTTTGATAGGAGTTTATCCGAA	TAGGAG	1	0	0	0		TCG	NA	fwd	-0.02	-2.78	E	0.01	0.03	0.97	EuGene_UTR_trim_ren_186_31_mRNA	unnamed protein product [Vitis vinifera]
scaffold_187_BJ187701.1_1_gth	454153	454161	CGATCACTTACACTCGCCTCAATTTGTGTATAGCAGGTCCCATTGG	TAGCAG	0	1	1	4	x	CTG	NA	rev	-1.48	1	I	0.01	0.21	0.78	EuGene_UTR_trim_ren_187_31_mRNA	TLP3B TIR1-like auxin receptor protein [Physcomitrella patens subsp. patens] gb|EDQ60033.1| TLP3B TIR1-like auxin receptor protein [Physcomitrella patens subsp. patens]
scaffold_187_CBAX12513.B1_1_gth	92503	92511	TTTTTTCTTTTTTCTTTTTTTCTTTTTGCGCAGGAGAGCTCGAAGG	CAGGAG	1	0	2	0		GAG	NA	fwd	2.5	-3.64	E	0	0	1	Phypa_168735	hypothetical protein [Dictyostelium discoideum]
scaffold_187_PPLS039C13.AB1_1_gth	486978	486986	AGATTCTGATCGATTTCTTTCGAATTCGCGCAGAAGGAAACAGTTA	CAGAAG	2	0	0	0		CTT	NA	rev	0.14	-4.16	E	0.01	0.01	0.99	Phypa_168744	T3F17.27; expressed protein [Arabidopsis thaliana]
scaffold_188_BI487416.1_1_gth	130564	130572	TCATATTTAAGGTCATGTTTGTGTGTAACACAGGAGCATGAAAGAC	CAGGAG	1	0	1	0		CAA	1	fwd	1.89	-4.74	E	0.01	0.99	0	Phypa_168755	Hypothetical protein HI1014 [Haemophilus influenzae]
scaffold_188_BJ175972.1_1_gth	589696	589704	ACTCACATTTTCTTAAATGTTTTACTTCCTGAGTAGAAATTTCCTG	GAGTAG	0	1	0	2		TGG	2	rev	-2.19	0.41	I	0	0	1	Phypa_59717	T14P4.15; multidrug resistance P-glycoprotein
scaffold_188_BJ976787.1_1_gth	579906	579914	ATTATTGAATAATGTGGAATTGATTTCTTGTAGGAGGAACAAGAAG	TAGGAG	3	0	1	0		ATG	NA	rev	3.54	1.05	E	0.04	0.96	0	Phypa_168771	#N/A
scaffold_188_BY957382.1_1_gth	640218	640226	AATGTGGAATAAATGTTGACTTTTTGGGAGGAGCAGGCACGGAGAT	GAGCAG	0	3	0	3		CAG	NA	rev	-2.11	0.54	I	0.09	0	0.91	Phypa_192861	F26G16.8; SIT4 phosphatase-associated family protein [Arabidopsis thaliana]
scaffold_188_BY965111.1_1_gth	344535	344543	GTCTGTCTGTGCACGTGATCTACGCATTATGAGCAGTCAACAGCAG	GAGCAG	0	5	0	3		TGC	1	fwd	-3.87	-0.34	I	0.01	0	0.99	Phypa_192831	T10I14.160; alkaline phytoceramidase family / aPHC family [EC:3.5.1.-] [KO:K04711] [Arabidopsis thaliana]
scaffold_188_BY966884.1_1_gth	565710	565718	GAGGTCCTGATTGATGTGGCCATGGCAATGCAGCAGCGGCAATGGC	CAGCAG	5	0	6	0		CTG	0	fwd	-0.45	-2.55	E	0.4	0.08	0.52	Phypa_168769	E3 ubiquitin ligase SCF complex F-box protein subunit [Cyanidioschyzon merolae]
scaffold_188_CJ971705.1_1_gth	129084	129092	AGTATGTCCATAACTTTGTTATTGTGTATGAAGGAGGGAGTAGATG	AAGGAG	9	0	0	0		GTG	NA	fwd	1.24	-0.33	E	0.77	0.21	0.02	Phypa_168755	Hypothetical protein HI1014 [Haemophilus influenzae]
scaffold_188_CJ971705.1_1_gth	128411	128419	TGGGGACTAATCGGGGAGATTGTAACGATGGAGCAGGTGACTGGCG	GAGCAG	0	7	0	14		TAT	NA	fwd	-3.36	1.4	I	0.23	0	0.76	Phypa_168755	Hypothetical protein HI1014 [Haemophilus influenzae]
scaffold_188_PP015058143R_1_gth	677521	677529	CTGAACCTTGACGGAAAGCATTCTGGTGCAGAGCAGAGTCGTGGTT	GAGCAG	0	1	0	0		AGA	NA	rev	-5.06	-2.02	I	0.28	0.02	0.7	Phypa_192867	F12M16.32; expressed protein [Arabidopsis thaliana]
scaffold_188_PP015058143R_1_gth	677845	677853	GCAATGGCTTCCTGGTTTGTGGCGACATGTGAGCAGGGTTGAAGAC	GAGCAG	0	1	0	1		AAG	NA	rev	-4.1	1.05	I	0.02	0.98	0	Phypa_192867	F12M16.32; expressed protein [Arabidopsis thaliana]
scaffold_188_PP020012126R_1_gth	538072	538080	TTGCTGACCTTCGTATCTTTTTGTGTTCTCCAGGAGTTCTTCATTC	CAGGAG	1	0	5	0		CAG	NA	rev	1.32	-3.47	E	0.01	0	0.99	Phypa_142202	[Protein-PII] uridylyltransferase (PII uridylyl-transferase) (Uridylyl-removing enzyme) (UTase) [no tax name]
scaffold_188_PP020058062R_1_gth	396518	396526	TGCATCAGTTTCTACTCTCGTCTGTGGGTGAAGGAGGCACGGTTTG	AAGGAG	1	0	1	0		ATG	NA	rev	-0.91	-2.08	E	0.7	0.18	0.12	Phypa_142182	dehydration stress-induced protein [Brassica napus]
scaffold_189_BJ201733.1_1_gth	113947	113955	AGGATATCTGACGGGTGAAGGTAATCATGTGAGTAGGAATCGCCAA	GAGTAG	0	7	0	3		CCG	0	fwd	-4.46	-0.11	I	0.03	0	0.97	Phypa_142306	unknown [Picea sitchensis]
scaffold_189_BJ583333.1_1_gth	275470	275478	TCTCATAGATAATACTTTGAATTTCATGAACAGGAGCCGGCAGATG	CAGGAG	1	0	2	0		AAA	NA	rev	3.02	-2.44	E	0.04	0.96	0	Phypa_142251	Os10g0491900 [Oryza sativa (japonica cultivar-group)] gb|AAG13533.1|AC023240_6 unknown protein [Oryza sativa (japonica cultivar-group)] gb|AAP54401.1| G-patch domain containing protein, expressed [Oryza sativa (japonica cultivar-group)] dbj|BAF26842.1| Os10g0491900 [Oryza sativa (japonica cultivar-group)]
scaffold_189_BJ608868.1_1_gth	885305	885313	TATTACCTTAACGTTGCTTCTTGTCTTGTGTAGGAGTAAGAAGCTG	TAGGAG	5	0	4	0		TTG	NA	rev	2.53	-2.51	E	0.01	0	0.99	Phypa_192921	F18L15.160; NAD-dependent epimerase/dehydratase family protein [EC:4.2.1.46] [KO:K01710] [Arabidopsis thaliana]
scaffold_189_BU051661.1_1_gth	777180	777188	ACGAGGCGGGAGGGAGGAAAAAACCGAAGGAAGTAGCCGTAGAGAG	AAGTAG	0	1	0	0		GCC	NA	fwd	-9.55	-7.63	I	0	0	1	EuGene_UTR_trim_ren_189_57_mRNA	#N/A
scaffold_189_BY951075.1_1_gth	777895	777903	GATGTCACGCAGCTTTGATGTCACCTTGCCCAGGAGAATTTTGGAG	CAGGAG	5	0	2	0		ATT	NA	fwd	-0.85	-4.99	E	0.01	0	1	EuGene_UTR_trim_ren_189_57_mRNA	#N/A
scaffold_189_BY985061.1_1_gth	211535	211543	GCTGAATTTTCAATTTTGCTCCTGTTTCTGTAGAAGTTAGCAAGGG	TAGAAG	6	0	21	0		CAC	2	rev	0.83	-1.75	E	0.01	0.99	0	Phypa_168786	hypothetical protein L8106_01577 [Lyngbya sp. PCC 8106] gb|EAW38964.1| hypothetical protein L8106_01577 [Lyngbya sp. PCC 8106]
scaffold_189_CJ972390.1_1_gth	418475	418483	GTGCTTCATGAGAAAGTTACTTGTTATCTGCAGGAGAGAAGCGTGG	CAGGAG	3	0	2	0		TCA	NA	fwd	1.12	-4.77	E	0.01	0.99	0	Phypa_142294	putative phosphatidylserine decarboxylase [Arabidopsis thaliana] emb|CAB79452.1| putative phosphatidylserine decarboxylase [Arabidopsis thaliana]
scaffold_189_PP004077302R_1_gth	368379	368387	ACAAGCTGATCTGAACATGAGCTGTGTCTACAGGAGATGTTCGGCA	CAGGAG	6	0	0	0		ATG	2	rev	1.64	-3.09	E	0.2	0	0.8	Phypa_142265	beta-D-galactosidase [Persea americana]
scaffold_19_BJ157982.1_1_gth	1572124	1572132	CTAAGGCTTAGTTGTGGCGTTGTTTTTGCTAAGCAGGTTGACAGGC	AAGCAG	0	6	0	2		ATG	NA	fwd	-2.07	2.05	I	0.01	0.01	0.99	Phypa_48711	Myosin heavy chain
scaffold_19_BJ179760.1_1_gth	2298847	2298855	TGAATGCAATCTAACCTTGCCTTCCTGGTTGAGTAGTTGCAGGCGT	GAGTAG	0	1	0	3		CTT	NA	fwd	-2.74	-0.28	I	0.13	0.85	0.02	EuGene_UTR_trim_ren_19_159_mRNA	unnamed protein product [Vitis vinifera]
scaffold_19_BJ180323.1_1_gth	1633275	1633283	AATTCTGAAACCGAGCGACTTTGTGACCTGTAGAAGCGTACATCAG	TAGAAG	3	0	2	0		CAG	NA	rev	-0.12	-2.43	E	0.28	0.03	0.69	EuGene_UTR_trim_ren_19_113_mRNA	unnamed protein product [Vitis vinifera]
scaffold_19_BJ204686.1_1_gth	1275521	1275529	ATTCTTTCACATGAGTATCATTTCTGTGTACAGGAGACGTTATCTA	CAGGAG	1	0	0	0		AAG	NA	rev	-0.09	-5.09	E	0.8	0	0.2	Phypa_160160	Hypothetical protein T28C6.1 [Caenorhabditis elegans]
scaffold_19_BJ584206.1_1_gth	2260085	2260093	ACAGGAGGTACTAACTGAACGACGTGATTACAGGAGAGAGCCCTGT	CAGGAG	7	0	6	0		AAG	2	fwd	-0.92	-6	E	0.1	0.9	0.01	Phypa_204293	T1D16.15; ankyrin repeat family protein [Arabidopsis thaliana]
scaffold_19_BJ586332.1_1_gth	485082	485090	ATACACAGCTCATGTTCTGGTGTCTCCTTTGAGCAGGGAGTTTGCG	GAGCAG	0	2	0	4		GAA	1	fwd	-1.58	2.13	I	0.22	0.02	0.77	Phypa_117182	T9J14.23; expressed protein [Arabidopsis thaliana]
scaffold_19_BJ599361.1_1_gth	1856497	1856505	CATGGAATCAACACTGAAGCTTAAAAAGTAAAGCAGGGGAACACAA	AAGCAG	0	3	0	6		CAG	0	rev	-5.58	-1.05	I	0.02	0	0.98	Phypa_176782	Methylcrotonoyl-CoA carboxylase subunit alpha
scaffold_19_CJ973466.1_1_gth	2333994	2334002	AGACTGCTATGGTTCTAACGCAAGTTGAGTCAGAAGGAACACCACA	CAGAAG	4	0	1	0		CAG	NA	fwd	-1.26	-3.23	E	0	1	0	Phypa_160198	F24D13.6; expressed protein [Arabidopsis thaliana]
scaffold_19_PP011001053F_1_gth	2289397	2289405	ACTTTGAGGATAATATTCATGATCATATGGTAGGAGTGTAGTTCCC	TAGGAG	2	0	1	0		GAA	1	rev	0.04	-3.52	E	0.01	0	0.99	Phypa_176819	K18C1.1; DNA-directed RNA polymerase subunit [EC:2.7.7.6] [KO:K03021] [Arabidopsis thaliana]
scaffold_19_PP015001318R_1_gth	2279040	2279048	ACGGAGTTTTGAACGATGATTTGGGTTTTGGAGCAGGCGATTCTGC	GAGCAG	0	1	0	7		TAG	NA	fwd	-4.63	-0.89	I	0.2	0.02	0.78	Phypa_160193	brd7-prov; brd7-prov protein [Xenopus tropicalis]
scaffold_19_PP015014164R_1_gth	401445	401453	GATTTTTACTGAAGCCGTTTATTTTGGTGTGAGCAGTCGTGCAGTC	GAGCAG	0	1	0	3		CAG	NA	rev	-4.18	-0.04	I	0.01	0.01	0.98	Phypa_117083	F2K15.40; transducin family protein / WD-40 repeat family protein [Arabidopsis thaliana]
scaffold_19_PP015018250R_1_gth	1914759	1914767	CGATGGAGAGCCAGTAGCTTGGGATGCTATCAGGAGTGCACGAATG	CAGGAG	0	1	0	0		AAT	NA	fwd	-4.21	-9.47	I	0	0	1	Phypa_26010	T26I20.2; peroxisomal membrane protein 22 kDa
scaffold_19_PP015033029R_1_gth	2270255	2270263	ACGATTAGCCGGTTCAGAAGAGGAGGTGACGAGGAGACTGCAAAAC	GAGGAG	1	0	0	0		GAG	NA	rev	-6.46	-6.37	E	0.94	0.01	0.05	Phypa_176817	T32M21.120; 3-oxoacyl-[acyl-carrier-protein] synthase - like protein [Arabidopsis thaliana]
scaffold_19_PP015033138R_1_gth	1857308	1857316	GCAATGAAGAGTCGATACGCTTGATATATGCAGAAGAGAGACCCGA	CAGAAG	1	0	2	0		GAC	NA	rev	0.45	-4.7	E	0.01	0.99	0	Phypa_176782	Methylcrotonoyl-CoA carboxylase subunit alpha
scaffold_19_PP015054068R_1_gth	260358	260366	AATTTCGTTCTGATTAGCTACTGCATTTTTCAGGAGATAGCCGGAG	CAGGAG	2	0	0	0		CAG	NA	fwd	0.68	-2.84	E	0.01	0.99	0	Phypa_21437	T7I23.2; nitroreductase family protein [Arabidopsis thaliana]
scaffold_19_PP015065012R_1_gth	2117751	2117759	GTGGCTGAAATTAGTGTGATCCCGTCTCATGAGCAGGGGCAGTGAT	GAGCAG	0	3	0	6		CTG	NA	fwd	-3.62	0.85	I	0.19	0.04	0.77	Phypa_117135	F24J7.100; expressed protein [KO:K03593] [Arabidopsis thaliana]
scaffold_19_PP020042012R_1_gth	980971	980979	TTTCGCTGTTTTCTTGATTGGCATGGTGTGCAGAAGCGACAATCCT	CAGAAG	1	0	8	0		ATG	NA	rev	0.32	-4.29	E	0	1	0	Phypa_117187	T9I1.11; ATP-dependent protease La (LON) domain-containing protein [Arabidopsis thaliana]
scaffold_19_PPLS018G12.AB1_1_gth	2248451	2248459	TTATGTTGTTGAGAGTTTACTTATTCGGGAAAGCAGAGGCAAAGTT	AAGCAG	0	2	0	0		AGG	NA	fwd	-2.86	0.24	I	0.05	0	0.95	Phypa_68645	#N/A
scaffold_190_BJ593964.1_1_gth	497030	497038	CTTGGTTTAGGTTCTGAATTTTCTTCTCCTGAGCAGGTATAATTCC	GAGCAG	0	1	0	1		CAG	NA	fwd	-4.79	0.83	I	0	0	1	Phypa_142345	hypothetical protein [Vitis vinifera]
scaffold_190_BY951522.1_1_gth	433234	433242	TAAACCTCCTAACAGTTACACTTGATTTTTCAGTAGGAGTTGCGTG	CAGTAG	6	0	1	0		TTT	NA	fwd	-1.59	-1.48	E	0	0	1	Phypa_168818	hypothetical protein [Dictyostelium discoideum]
scaffold_190_PP004008046R_1_gth	566313	566321	GACTTACCAAAGAAAATTTCTTTGTTTGCTGAGCAGGTTGCTTATA	GAGCAG	0	5	0	3		GAG	0	fwd	-3.14	1.84	I	0	1	0	Phypa_142350	F20M13.130; CDP-diacylglycerol--inositol 3-phosphatidyltransferase
scaffold_190_PP004008046R_1_gth	565853	565861	CTGACTCTTTGTTGTCCTGTTTCAATGATTGAGTAGGTCTCACTAT	GAGTAG	0	3	0	6		CAA	1	fwd	-4.34	-0.62	I	0.26	0	0.74	Phypa_142350	F20M13.130; CDP-diacylglycerol--inositol 3-phosphatidyltransferase
scaffold_190_PP004095354R_1_gth	714806	714814	TAGCTCTGCGGCTGAGTTTAGAGCGTTCGTGAGTAGCAGAGGGAGT	GAGTAG	0	5	0	0		CAG	NA	fwd	-6.8	-4.92	I	0	0	1	Phypa_142330	F3N23.27; leucine-rich repeat family protein [Arabidopsis thaliana]
scaffold_190_PP015062145R_1_gth	311434	311442	CATTCATAACCTCCATCCATTTCTGTTGTACAGAAGAGATTTGGTG	CAGAAG	2	0	7	0		CAG	0	fwd	1	-2.46	E	0.73	0.01	0.27	Phypa_168813	putative SUVH4 [Oryza sativa (japonica cultivar-group)]
scaffold_190_PP020056101R_1_gth	311778	311786	TTTTTGTAAGCTTATTTTCCATGGGATCACCAGGAGTTGTGCTATG	CAGGAG	1	0	4	0		GAG	0	fwd	1.53	-3.45	E	0.01	0.99	0	Phypa_168813	putative SUVH4 [Oryza sativa (japonica cultivar-group)]
scaffold_191_BJ182863.1_1_gth	573591	573599	CGTTCAGAATCTCGTGTGCTTTTGTTGTTTTAGCAGGGTAGTGGAG	TAGCAG	0	6	1	1	x	CAG	UTR exon	fwd	-1.78	0.24	I	0.28	0.7	0.02	Phypa_220256	F11C1.50; 2-oxoacid-dependent oxidase
scaffold_191_BJ609938.1_1_gth	590882	590890	TCAATTGAAATGACATGACCTGTTGTGGTCGAGCAGGTGCTGGAGG	GAGCAG	0	6	0	7		GAG	NA	rev	-0.11	4.89	I	0.28	0.7	0.02	Phypa_142424	MDH9.18; DnaJ protein family [Arabidopsis thaliana]
scaffold_191_CBAW2566.B1_1_gth	593243	593251	CAATCCCACGAAGCTTAACGGGATTTGGTGAAGCAGGTTGGGGGGG	AAGCAG	0	4	0	9		AAG	NA	rev	-3.94	0.07	I	0.01	0	0.99	Phypa_142424	MDH9.18; DnaJ protein family [Arabidopsis thaliana]
scaffold_191_CBAW2589.B1_1_gth	165987	165995	TGTGTGTGGGGTGGACAATTGTCGGCATTCCAGGAGCTGGGCTGCA	CAGGAG	1	0	6	0		TGG	2	fwd	-0.46	-6.11	E	0.08	0.84	0.08	Phypa_10974	T8P21.25; protein kinase family protein [Arabidopsis thaliana]
scaffold_191_CBAW2589.B1_1_gth	167531	167539	GCTGATGCTTGTGAGATATTTTCCTTTGTTGAGCAGTTGAACGGTT	GAGCAG	0	1	0	0		CAG	NA	fwd	-3.35	0.51	I	0	1	0	Phypa_10974	T8P21.25; protein kinase family protein [Arabidopsis thaliana]
scaffold_191_PP004045184R_1_gth	730939	730947	GACACCTATCCAATGAAGTGTTGGATTTTGGAGCAGGGGTTGGATC	GAGCAG	0	2	0	9		GAG	0	rev	-2.76	0.77	I	0.56	0.43	0.01	Phypa_193010	F10M23.360; expressed protein [Arabidopsis thaliana]
scaffold_191_PP015010383R_1_gth	592815	592823	ACATATGAGACACTCTCGAGTGTGCTTGTGCAGGAGGAAGGTGGTA	CAGGAG	3	0	4	0		AGG	NA	rev	3.27	-2.57	E	0.31	0.01	0.68	Phypa_142424	MDH9.18; DnaJ protein family [Arabidopsis thaliana]
scaffold_191_PPLS030E05.AB1_1_gth	563248	563256	AAAAAACTTATGAGTGGATTATTTTGTGATCAGGAGGACTTTAGAC	CAGGAG	1	0	3	0		CAG	NA	fwd	1.1	-2.36	E	0.02	0.98	0	Phypa_193001	MRH10.3; protein phosphatase 2A 62 kDa B regulatory subunit (gb|AAD45158.1) [Arabidopsis thaliana]
scaffold_192_CBAW1199.B1_1_gth	845837	845845	AGGGAACAACACTGTGTGCATTGATTTTTGAAGGAGGAAGTTTTGA	AAGGAG	1	0	8	0		CTG	0	rev	1.12	-1.51	E	0	0.01	0.98	Phypa_10739	MLE2.5; hydrolase family [Arabidopsis thaliana]
scaffold_192_CBAX9137.B1_1_gth	374286	374294	TCCTGAATAACGATCTTGTTGTGTCTTCTACAGGAGGATGGACTAG	CAGGAG	5	0	5	0		AAA	2	rev	2.36	-2.08	E	0.03	0.97	0	Phypa_110277	MNF13.6; glucose-6-phosphate dehydrogenase [EC:1.1.1.49] [KO:K00036] [Arabidopsis thaliana]
scaffold_192_CJ975231.1_1_gth	626600	626608	TCTCATACTTTTTGTATTGCGTGTGCATTTCAGAAGTTACGCACTG	CAGAAG	4	0	1	0		GAA	NA	rev	1.49	-2.54	E	0.41	0.57	0.02	EuGene_UTR_trim_ren_192_31_mRNA	unnamed protein product [Vitis vinifera]
scaffold_192_PP001096030R_1_gth	716703	716711	CTTGCTATTGACAGATTGTTCTTGGAATTGCAGGAGTCTTCCAGTT	CAGGAG	1	0	0	0		ATC	1	rev	0.73	-5.96	E	0.01	0.98	0.01	Phypa_90102	T22C5.22; interferon-related developmental regulator family protein / IFRD protein family [Arabidopsis thaliana]
scaffold_192_PP015008114R_1_gth	590976	590984	TTCTGTATAATCATTATCAGCGCCTTGTGTGAGAAGAAACAGGAGA	GAGAAG	0	1	0	2		CAG	NA	fwd	-3.95	-2.26	I	0.76	0	0.24	EuGene_UTR_trim_ren_192_24_mRNA	#N/A
scaffold_192_PP015033165R_1_gth	608907	608915	ACACTGATTCTTAGTATGTTCTTTTTTTTGAAGCAGGTTTTGAGTG	AAGCAG	0	3	0	2		ATT	NA	fwd	-2.05	1.16	I	0.11	0.01	0.89	Phypa_168882	unknown [Picea sitchensis]
scaffold_192_PPLS039J19.AB1_1_gth	374286	374294	TCCTGAATAACGATCTTGTTGTGTCTTCTACAGGAGGATGGACTAG	CAGGAG	5	0	5	0		GAT	NA	rev	2.36	-2.08	E	0.37	0	0.63	Phypa_110277	MNF13.6; glucose-6-phosphate dehydrogenase [EC:1.1.1.49] [KO:K00036] [Arabidopsis thaliana]
scaffold_192_PPLS039J19.AB1_1_gth	375325	375333	AGGTCGAAAATGACTGATGAGGAGCTCCGTGAGAAGCTCCGTGGGT	GAGAAG	2	0	0	0		GAG	NA	rev	-9.9	-7.93	E	0.05	0.94	0	Phypa_110277	MNF13.6; glucose-6-phosphate dehydrogenase [EC:1.1.1.49] [KO:K00036] [Arabidopsis thaliana]
scaffold_192_PPLS063O03.AB1_1_gth	245146	245154	TCAACATTGACAGCCTTGACCTCCATATTGCAGCAGGAAAATATGA	CAGCAG	8	0	0	0		CTG	NA	fwd	-0.47	-1.45	E	0.03	0.97	0	Phypa_90063	#N/A
scaffold_193_BY991418.1_1_gth	684998	685006	ACCTTTGAAATCTGTGCAATCATGTTCTTCCAGGAGCCAATCAAGA	CAGGAG	2	0	2	0		AAG	0	fwd	1.36	-3.69	E	0.01	0.99	0	Phypa_220308	F4P12.90; transducin family protein / WD-40 repeat family protein [Arabidopsis thaliana]
scaffold_193_CBAW1913.G1_2_gth	554308	554316	TTATAACATGCGGAAACGTGTTTGTTCTCACAGAAGAGGGATAAGC	CAGAAG	9	0	6	0		TGG	1	rev	1	-2.7	E	0	1	0	Phypa_168896	contains EST AU033244(S5767) unknown protein [Oryza sativa (japonica cultivar-group)]
scaffold_193_CBAW1913.G1_2_gth	554724	554732	TTGCTAAGGAAGGTTGAATTTGTTCATCTCGAGCAGGATACCGGTA	GAGCAG	0	8	0	7		ATG	NA	rev	-2.97	0.71	I	0.01	0	1	Phypa_168896	contains EST AU033244(S5767) unknown protein [Oryza sativa (japonica cultivar-group)]
scaffold_193_PP001010043F_1_gth	411735	411743	TGAGGCTACAGTTGTCGCTATCAATTTGTTCAGGAGTTACTACTGG	CAGGAG	1	0	5	0		CAG	NA	fwd	1.88	-3.42	E	0.25	0	0.75	Phypa_168894	hypothetical protein [Oryza sativa (japonica cultivar-group)]
scaffold_193_PP015019290R_1_gth	549744	549752	TTCCTTATATTAGTTGAATTTGATTTCCTGCAGCAGCACCACCAGA	CAGCAG	2	1	1	0	x	CAA	NA	fwd	0.76	-1.03	EI	0.01	0.99	0	Phypa_168895	contains EST AU033244(S5767) unknown protein [Oryza sativa (japonica cultivar-group)]
scaffold_193_PP020055233R_1_gth	551229	551237	TTATAACATGCGGAAACGTGTTTGTTCTCACAGAAGAGGGATAAGC	CAGAAG	9	0	6	0		TGG	NA	fwd	1	-2.7	E	0.05	0.95	0	Phypa_168895	contains EST AU033244(S5767) unknown protein [Oryza sativa (japonica cultivar-group)]
scaffold_193_PP020055233R_1_gth	550813	550821	TTGCTAAGGAAGGTTGAATTTGTTCATCTCGAGCAGGATACCGGTA	GAGCAG	0	8	0	7		ATG	NA	fwd	-2.97	0.71	I	0.01	0	0.99	Phypa_168895	contains EST AU033244(S5767) unknown protein [Oryza sativa (japonica cultivar-group)]
scaffold_193_PP020055233R_2_gth	555796	555804	TTCCTTATATTAGTTGAATTTGATTTCCTGCAGCAGCACCACCAGA	CAGCAG	2	1	1	0	x	CAA	NA	rev	0.76	-1.03	EI	0.01	0	0.99	Phypa_168896	contains EST AU033244(S5767) unknown protein [Oryza sativa (japonica cultivar-group)]
scaffold_193_PP020072152R_1_gth	140173	140181	ATTATATGTGGGTCTTTTGATTTGTCTGACAAGCAGGTGATGCGAG	AAGCAG	0	1	0	10		AAG	NA	rev	-2.08	1.5	I	0.01	0.02	0.97	EuGene_UTR_trim_ren_193_3_mRNA	#N/A
scaffold_193_PPLS132D05.AB1_1_gth	320067	320075	ATTTTGAATACTGTAATCCATATTCTTTTGCAGGAGTCATGAGCAG	CAGGAG	2	0	0	0		GTG	1	rev	1.91	-4.09	E	0.05	0.95	0	Phypa_193053	MSN9.18; expressed protein [Arabidopsis thaliana]
scaffold_194_BJ945110.1_1_gth	48234	48242	TGTATTAACAGTAATCTACGATACAAATTGCAGGAGCTGGTCCCAT	CAGGAG	6	0	7	0		ACG	2	fwd	0.81	-5.66	E	0.97	0	0.03	Phypa_220336	Translocon-associated protein alpha subunit precursor (TRAP-alpha) (Signal sequence receptor alpha subunit) (SSR-alpha) [Arabidopsis thaliana]
scaffold_194_BJ945110.1_1_gth	48540	48548	TGTCGCTTGGCTATTTCTGGGTGATGATTGTAGGAGTACTCTAGCA	TAGGAG	6	0	1	0		CAG	0	fwd	1.43	-3.18	E	0	1	0	Phypa_220336	Translocon-associated protein alpha subunit precursor (TRAP-alpha) (Signal sequence receptor alpha subunit) (SSR-alpha) [Arabidopsis thaliana]
scaffold_194_BJ955887.1_1_gth	49202	49210	CGTAGTTTGACGTGTTCTACCATCTTTTCACAGAAGCAAAAAAGGA	CAGAAG	6	0	6	0		AAG	0	fwd	1.89	-2.01	E	0.01	0.99	0	Phypa_220336	Translocon-associated protein alpha subunit precursor (TRAP-alpha) (Signal sequence receptor alpha subunit) (SSR-alpha) [Arabidopsis thaliana]
scaffold_194_BJ958338.1_1_gth	118633	118641	AAAAGTTCGTGACGTGGTTTTTGTTCTTTTAAGCAGATTGGCAAAT	AAGCAG	1	8	2	28	x	CTG	NA	rev	-2.43	-0.07	EI	0.01	0.99	0	Phypa_168922	LOC427166; similar to small glutamine-rich tetratricopeptide repeat (TPR)-containing
scaffold_194_BY963665.1_1_gth	58177	58185	ATTCGTATAACTGATTAAAAATGTGTGCAAGAGCAGGGGGTGAAAG	GAGCAG	0	2	0	0		CAG	NA	rev	-2.17	1.71	I	0.01	0.99	0	EuGene_UTR_trim_ren_194_9_mRNA	#N/A
scaffold_194_CBAX3959.B1_1_gth	252160	252168	TTGTCTAACACTTAACTTGTGCGTGTGATCCAGAAGACAGCAAGCA	CAGAAG	1	0	7	0		CAG	NA	rev	2.67	-0.44	E	0.74	0.23	0.04	Phypa_168927	Squamosa promoter-binding-like protein 6 [Arabidopsis thaliana]
scaffold_194_CJ974515.1_1_gth	56854	56862	CTGGTCAGCTATTTAAACATCCGGGTTTGACAGGAGGTGCATGTGA	CAGGAG	3	0	0	0		AAG	0	rev	0.09	-3.13	E	0.02	0	0.98	Phypa_142607	MIJ24.8; expressed protein [Arabidopsis thaliana]
scaffold_194_CJ974515.1_1_gth	57836	57844	CTGAATTTCATTAGCATGGAAATGGCTGTGCAGGAGGTTTTCAATC	CAGGAG	4	0	0	0		GAG	NA	rev	1	-3.43	E	0.92	0.07	0.01	Phypa_142607	MIJ24.8; expressed protein [Arabidopsis thaliana]
scaffold_194_PP002006026R_1_gth	210870	210878	TGCTTACATTGTTGTGGTTTGTCGGATTGGGAGCAGGATTATGAGT	GAGCAG	0	3	0	9		ATA	NA	fwd	-2.32	1.18	I	0.01	1	0	Phypa_59769	F1O17.1; choline kinase
scaffold_194_PP010005005R_1_gth	82891	82899	GCTCTTGATGATGTAAAATTATTTGTAATGGAGCAGGTTTTAGCGT	GAGCAG	0	1	0	4		ATG	NA	fwd	-1.99	2.55	I	0.02	0.01	0.97	Phypa_193090	M7J2.180; ABC transporter family protein [Arabidopsis thaliana]
scaffold_194_PP010005005R_1_gth	83361	83369	AATTGCTGATGATTTTGTTGTCACTTTCGTGAGCAGGTGCAAGGGC	GAGCAG	0	2	0	2		GCG	0	fwd	-1.92	3.11	I	0	1	0	Phypa_193090	M7J2.180; ABC transporter family protein [Arabidopsis thaliana]
scaffold_194_PP015001252R_1_gth	84403	84411	ACTGATGTACTGAATGCATGGGTTGTGCTTCAGGAGCCGGTGTTAT	CAGGAG	1	0	5	0		CAG	0	fwd	2.48	-2.37	E	0.06	0.94	0	Phypa_193090	M7J2.180; ABC transporter family protein [Arabidopsis thaliana]
scaffold_194_PP015038252R_1_gth	562822	562830	TGAGATACGAACTTGTTTTTGTGTATGGTGCAGGAGGTCTAGTCAA	CAGGAG	5	0	3	0		AAG	NA	fwd	2.86	-3.56	E	0.88	0.02	0.1	EuGene_UTR_trim_ren_194_54_mRNA	#N/A
scaffold_194_PP020026147R_1_gth	484022	484030	TAATGGGAGAACGCAATATTTATGTTGTACCAGGAGACGTGAGGAA	CAGGAG	3	0	0	0		AAG	NA	fwd	0.98	-3.56	E	0.09	0.91	0	Phypa_142560	T19F6.30; glycosyl hydrolase family protein 37 / trehalase
scaffold_194_PP020037326R_1_gth	561883	561891	ATTCATTTATGCTTAACTCAATGTGCATTGCAGGAGTCACTAGCAG	CAGGAG	6	0	4	0		AAG	NA	fwd	3.52	-2.4	E	0.28	0.72	0.01	EuGene_UTR_trim_ren_194_54_mRNA	unknown protein [Arabidopsis thaliana] gb|AAF18499.1|AC010924_12 Contains similarity to gb|AF151801 CGI-43 protein from Homo sapiens. EST gb|AI999800 comes from this gene. [Arabidopsis thaliana]
scaffold_194_PP020041267R_1_gth	88146	88154	CATATTTTTTGTGGTTTTTGGTTTCGATTCTAGCAGCTCCGCAGCT	TAGCAG	1	1	1	0	x	GAG	NA	fwd	-2.86	-0.7	EI	0	1	0	Phypa_220343	MBB18.18; cytochrome b-561 (gb|AAD45585.1) [Arabidopsis thaliana]
scaffold_194_PP020062167R_1_gth	789741	789749	TACTGATCTAAACCTTGGCATTGCGTATGTGAGCAGCGAATGCTGC	GAGCAG	0	2	0	0		ATG	NA	fwd	-1.85	1.14	I	0.76	0.08	0.16	Phypa_8080	Putative GPI-anchored protein At3g06035 precursor [Arabidopsis thaliana]
scaffold_194_PP020065119R_1_gth	466790	466798	TACTTTCGCCGATTTTGATTGCCGGCTCTGAAGCAGAGGCACTGCC	AAGCAG	0	1	0	1		TAG	NA	fwd	-3.81	-1.53	I	0.01	0.99	0	Phypa_90210	unknown [Populus trichocarpa x Populus deltoides]
scaffold_194_PP020072009R_1_gth	117001	117009	AAAGATCTTGACCTGCCAGAGTTGTTGATTGAGCAGGAAATTGCTA	GAGCAG	0	7	0	5		CAG	NA	fwd	-5.21	0.07	I	0	1	0	Phypa_142596	T2J13.160; RNA polymerase III subunit RPC82 family protein [EC:2.7.7.6] [KO:K03023] [Arabidopsis thaliana]
scaffold_194_PPLS043K24.AB1_1_gth	481264	481272	CTATAAACAAAATGCTCGTTTGTTGTGTATCAGAAGCACTGGACCA	CAGAAG	4	0	0	0		CGG	NA	fwd	0.56	-3.54	E	0.72	0.26	0.03	Phypa_142560	T19F6.30; glycosyl hydrolase family protein 37 / trehalase
scaffold_195_BJ175742.1_1_gth	206074	206082	ATCTTAAATTTTGGATCTTAAATCGTGTTCGAGCAGGTGACAACAT	GAGCAG	0	2	0	0		CAG	NA	rev	-1.4	2.47	I	0.02	0.98	0	Phypa_168968	T28I19.80; xyloglucan:xyloglucosyl transferase
scaffold_195_BJ192084.1_1_gth	107155	107163	GAGTTTAACCCAATTTGAAGCATCTATTTGGAGCAGTTTTGGAGTT	GAGCAG	0	9	0	1		GAG	NA	fwd	-4.21	-0.51	I	0.14	0	0.86	Phypa_168965	MSJ11.9; biotin carboxyl carrier protein of acetyl-CoA carboxylase-related [Arabidopsis thaliana]
scaffold_195_PP004002020R_1_gth	312612	312620	AAGCTTATTGCGAAATTTTGATTTTATGTGTAGGAGCTTAAGCAAG	TAGGAG	9	0	3	0		GAG	NA	rev	2.27	-1.65	E	0	1	0	Phypa_168973	putative mannose-6-phosphate isomerase [Oryza sativa (japonica cultivar-group)]
scaffold_195_PP020059176R_1_gth	464397	464405	AATCACCCTCAAAGTGACGATTGGTGTGCACAGAAGTCGTTGGAGA	CAGAAG	2	0	4	0		GAG	0	rev	1	-2.89	E	0.24	0	0.76	Phypa_7269	T15B16.3; expressed protein [Arabidopsis thaliana]
scaffold_195_PP020072379R_1_gth	464663	464671	TGGGAGTGAAGTTCAAAGCTAAAGCTGTGGTAGAAGTCACTGAGGA	TAGAAG	1	0	0	0		CTG	NA	rev	-2.88	-3.66	E	0	1	0	Phypa_7269	T15B16.3; expressed protein [Arabidopsis thaliana]
scaffold_196_BJ168208.1_1_gth	281213	281221	TGAACGTTCCTAATATTTTTCATGTATTGTAAGCAGGTAACCAGGT	AAGCAG	0	3	0	5		AAG	0	fwd	-1.84	2.68	I	0.01	0	0.99	Phypa_168992	F22G5.14; transcription factor IIA large subunit / TFIIA large subunit (TFIIA-L) [KO:K03122] [Arabidopsis thaliana]
scaffold_196_BJ171846.1_1_gth	39170	39178	GGGCTCTGACAGCGTAGTGGATATATATTGCAGAAGTCGACGAATG	CAGAAG	3	0	2	0		AAG	NA	fwd	1.19	-3.93	E	0	1	0	Phypa_193188	MIL23.11; transducin family protein / WD-40 repeat family protein [Arabidopsis thaliana]
scaffold_196_BJ599667.1_1_gth	168391	168399	TTAAATTTGTTTCATATTAATGAATAATTACAGGAGGGAAGTTCCC	CAGGAG	7	0	7	1	x	AAG	0	fwd	1.87	-3.12	E	0.3	0.52	0.18	Phypa_142744	T7B11.7; protein transport protein-related [Arabidopsis thaliana]
scaffold_196_BJ599667.1_1_gth	168724	168732	CTTGGCACATTGTTTTAATGTTCACGTATCCAGGAGGCTAGGTTCC	CAGGAG	7	0	6	0		CAG	0	fwd	1.1	-2.5	E	0.14	0.85	0.01	Phypa_142744	T7B11.7; protein transport protein-related [Arabidopsis thaliana]
scaffold_196_BJ941393.1_1_gth	517387	517395	CTACTCTGTTTACTCATCAATTACTGTGTGGAGCAGGTATAGGGCT	GAGCAG	0	4	0	3		AAG	1	rev	-3.27	1.48	I	0.21	0.01	0.78	Phypa_169012	F28J15.18; Ras-related GTP-binding family protein [Arabidopsis thaliana]
scaffold_196_BJ969136.1_1_gth	164523	164531	AGTGGATTTTGCATCTGGTGTGATGGTGTGCAGGAGAGTTTCCAGC	CAGGAG	2	0	2	0		GAG	NA	fwd	2.33	-4.44	E	0.94	0.02	0.04	Phypa_142744	T7B11.7; protein transport protein-related [Arabidopsis thaliana]
scaffold_196_BJ975036.1_1_gth	157315	157323	GGGCTCTGACAGCGTAGTGGATATATATTGCAGAAGTCGACGAATG	CAGAAG	3	0	2	0		AAG	NA	rev	1.19	-3.93	E	0.02	0	0.98	Phypa_193196	MIL23.11; transducin family protein / WD-40 repeat family protein [Arabidopsis thaliana]
scaffold_196_BY987877.1_1_gth	628079	628087	TCGTGCGTGCTGAAACCATTTTGGTTGCGAGAGTAGGCTATGGCGC	GAGTAG	0	9	0	3		GAG	NA	fwd	-3.48	-1.15	I	0.59	0.06	0.35	Phypa_36309	T31P16.150; beta-hydroxyacyl-ACP dehydratase family [EC:4.2.1.-] [KO:K02372] [Arabidopsis thaliana]
scaffold_196_CBAX11730.B1_1_gth	547044	547052	CACTAAGGTGGTCATCCGTTTTTTTTGTGGCAGGAGAAAAGCAACA	CAGGAG	3	0	8	3	x	AGG	NA	fwd	2.04	-3.33	E	0	1	0	EuGene_UTR_trim_ren_196_44_mRNA	unknown [Picea sitchensis]
scaffold_196_PP015038192R_1_gth	618507	618515	GAAGTGTTTGAATAGTTGGATGTTATTGTGCAGGAGTGACTGACCC	CAGGAG	1	0	0	0		CTG	NA	fwd	1.78	-3.93	E	0.01	1	0	Phypa_90377	T9D9.18; allergen-related [Arabidopsis thaliana]
scaffold_196_PP015044090R_1_gth	368412	368420	CGCTGATGCGAGGATTGGGTGGGATGCTGAAAGAAGGCTATGTGTT	AAGAAG	1	0	0	0		ACG	NA	fwd	-3.35	-3.26	E	0.09	0.91	0	EuGene_UTR_trim_ren_196_26_mRNA	Carbonic anhydrase, chloroplast precursor (Carbonate dehydratase) gb|AAC41656.1| carbonic anhydrase
scaffold_196_PP020057280R_1_gth	335131	335139	ACGGAGCCAACGGCGTGAATGGGCACATCAAAGCAGAGAACGGGAG	AAGCAG	1	0	0	0		AGG	NA	fwd	-4.26	-2.74	E	0.01	0.01	0.98	Phypa_220468	F6N18.17; RNA-binding protein
scaffold_196_PP020062345R_1_gth	514578	514586	GCGCTCATCCCTCCGTCCCCTTCCCTTTATTAGGAGCGCGAGCGTT	TAGGAG	1	0	1	0		TCG	NA	rev	-2.74	-5.3	E	0.01	0	0.99	Phypa_193235	FCAALL.365; Rab2-like GTP-binding protein (RAB2) [Arabidopsis thaliana]
scaffold_197_BJ946460.1_1_gth	236946	236954	CTTGGCCACTCGTTAAGTAAGTGTTATTGTGAGCAGACAAAAGGAC	GAGCAG	0	9	0	5		GGT	NA	fwd	-3.72	0.59	I	0.25	0	0.75	Phypa_107800	unnamed protein product [Vitis vinifera]
scaffold_197_BY948251.1_1_gth	116400	116408	GGTTTGCATTGTGGATGCTGTACAATTTTCCAGGAGAAGAGATTTC	CAGGAG	1	0	1	0		AAG	0	rev	0.84	-4.78	E	0.01	1	0	Phypa_220535	F24G24.120; isoleucyl-tRNA synthetase
scaffold_197_BY970729.1_1_gth	345215	345223	ATAAGTGTGCTTGGTGGTTTGTTCGTTAATGAGCAGACAATTTGGT	GAGCAG	0	3	0	5		CGG	2	fwd	-2.77	0.12	I	0.06	0.01	0.93	Phypa_169060	T27G7.7; hydroxyproline-rich glycoprotein family protein [Arabidopsis thaliana]
scaffold_197_BY975822.1_1_gth	632249	632257	GTTCTAACGTCTCTCGGCTCCTGATCTTGACAGAAGGTGAAAGGGC	CAGAAG	2	0	4	0		AAA	NA	fwd	0.48	-1.69	E	0.39	0.06	0.55	Phypa_193358	Inorganic phosphate transporter 1-7 (AtPht1;7) (H(+)/Pi cotransporter) [no tax name]
scaffold_197_CBAW2632.B1_1_gth	306100	306108	TGCACAAGGTAAAGTAAAGGTCTTTATTTTGAGCAGGCACGAAGGA	GAGCAG	0	3	0	4		TGG	1	fwd	-4.4	0.83	I	0.01	1	0	Phypa_51117	CG1109; CG1109 gene product from transcript CG1109-RA CG1109 gene product from transcript CG1109-RB [Drosophila melanogaster]
scaffold_197_CBAX12869.B1_1_gth	594779	594787	GAATTCTGACGTTGAAATTTTTCTTGTCTGCAGGAGGGAAAGAGGA	CAGGAG	73	0	35	1	x	CTC	NA	rev	4.18	-0.93	EI	0.03	0.97	0	Phypa_142913	T25B24.12; chlorophyll A-B binding protein / LHCI type III (LHCA3.1) [Arabidopsis thaliana]
scaffold_197_CBAX1877.B1_1_gth	96991	96999	TATTTTTATTTTCAATCGTTCTTTCGAGTGTAGGAGTCATCAACTC	TAGGAG	8	0	4	0		AGG	0	fwd	0.27	-3.36	E	0.01	0.99	0	Phypa_142833	Proteasome subunit beta type 1 (20S proteasome alpha subunit F) (20S proteasome subunit beta-6) [Petunia x hybrida]
scaffold_197_CBAX4661.B1_1_gth	574613	574621	TTTTTAGATATTCTAATCGTTATGTTAGTCTAGCAGGAAGGGAAAG	TAGCAG	0	5	0	12		AAG	0	rev	-1.88	0.79	I	0.35	0.65	0	Phypa_220600	K1G2.26; 20S proteasome beta subunit B (PBB1) [EC:3.4.25.1] [KO:K02739] [Arabidopsis thaliana]
scaffold_197_CBAX6529.G1_1_gth	112543	112551	GCACTAACCGTGATTTTACTTGGACATTACCAGGAGAAGTGCTGGT	CAGGAG	8	0	7	0		ATG	2	rev	0.67	-4.11	E	0.03	0	0.97	Phypa_220535	F24G24.120; isoleucyl-tRNA synthetase
scaffold_197_CBAX7107.B1_1_gth	306653	306661	ATGCCATTCAACTTTTGTTGTTTGCGGTGGAAGCAGGAGCTAGTGC	AAGCAG	0	2	0	12		AAG	NA	fwd	-3.57	-0.57	I	0	1	0	Phypa_51117	CG1109; CG1109 gene product from transcript CG1109-RA CG1109 gene product from transcript CG1109-RB [Drosophila melanogaster]
scaffold_197_PP015071105R_1_gth	65179	65187	TGAAGGGGTTGTACTACACTTTGAAAAAAACAGGAGGCCTTTTCTA	CAGGAG	0	1	0	0		ACC	NA	fwd	-2.77	-7.09	I	0.03	0.97	0	Phypa_47519	F5D14.17; senescence-associated family protein [Arabidopsis thaliana]
scaffold_197_PP020028238R_1_gth	778954	778962	CCTCTATGTACGAAAACTTCTATGCCTCTACAGGAGCTCCTATGTC	CAGGAG	1	0	0	0		CAG	NA	fwd	-0.42	-5.43	E	0	1	0	Phypa_169080	#N/A
scaffold_197_PPLS046M22.AB1_1_gth	196271	196279	GTCAAATTAATCTCTTTATTTCTGGTTTCACAGGAGGTGACTGTTA	CAGGAG	19	2	5	0	x	GTA	NA	fwd	1.67	-2.96	EI	0.13	0.01	0.87	Phypa_169039	#N/A
scaffold_197_PPLS140C12.AB1_1_gth	196268	196276	GTCAAATTAATCTCTTTATTTCTGGTTTCACAGGAGGTGACTGTTA	CAGGAG	19	2	5	0	x	CCG	0	fwd	1.67	-2.96	EI	0.01	1	0	Phypa_169039	#N/A		ja
scaffold_198_BJ157437.1_1_gth	85090	85098	CCGGCATTTTATTTAGCTGTGAATCTGTTACAGGAGGAGCTTGGGG	CAGGAG	7	0	6	0		CAG	NA	fwd	0	-4.41	E	0.51	0.03	0.46	Phypa_90499	#N/A
scaffold_198_BJ950696.1_1_gth	674032	674040	GGTCTTGTTGTGTAAATAATTGGATGGTGTGAGTAGGCTAGCCCTT	GAGTAG	0	9	0	18		TTG	NA	fwd	-3.85	-0.17	I	0.48	0.13	0.39	Phypa_143068	MHM17.18; expressed protein [Arabidopsis thaliana]
scaffold_198_BY946085.1_1_gth	62464	62472	TTTGTAAATACTTATAATGTGCCCTGTTGCAAGCAGGGGCATGCAA	AAGCAG	0	8	0	12		GAG	NA	fwd	-2.02	2.3	I	0.98	0.02	0	Phypa_143049	unnamed protein product [Vitis vinifera]
scaffold_198_BY953972.1_1_gth	260196	260204	TAAATCTTTCTGAACATGATTTGCTTCACTCAGCAGCGCGGAAGCC	CAGCAG	5	1	4	1	x	CAG	NA	rev	0.94	0.82	EI	0.39	0	0.61	Phypa_169098	F28B23.21; expressed protein [Arabidopsis thaliana]
scaffold_198_BY990304.1_1_gth	336457	336465	TACGGTCACGTGCACAATTTGTTGATTTGGCAGGAGCCTTGTTTGG	CAGGAG	3	0	11	0		CAG	NA	rev	1.27	-4.12	E	0.02	0	0.98	Phypa_59849	K2A18.28; armadillo repeat containing protein [Arabidopsis thaliana]
scaffold_198_PP001065023R_1_gth	505930	505938	TAATGTTCTGGGACCGGATTTGTTTTGTGGGAGCAGGGGCTACATT	GAGCAG	0	6	2	3	x	GCA	0	rev	-0.95	3.94	I	0.77	0.18	0.05	Phypa_143046	K16N12.18; DegP protease
scaffold_198_PP002007021R_1_gth	507562	507570	GAAGTTGAAAACGATGTGAGGATGTGCGTGCAGGAGGAGGGACGTC	CAGGAG	7	0	5	0		CCG	NA	rev	0.16	-4.97	E	0	1	0	Phypa_143046	K16N12.18; DegP protease
scaffold_198_PP015005243R_1_gth	279700	279708	ACTATCTTGAATAGGTATTAAGAAGCGGAAGAGGAGTAAGTTGGAA	GAGGAG	0	1	0	0		GAG	NA	rev	-4.65	-6.21	I	0.01	0.99	0	Phypa_169101	T8P21.10; ribosome biogenesis regulatory protein (RRS1) family protein [Arabidopsis thaliana]
scaffold_198_PP015057094R_1_gth	69213	69221	GGTTCCAAAATGAGCTACCAGAGTATGTTGCAGCAGGATGAGGAAT	CAGCAG	1	0	0	0		CTG	NA	rev	-0.97	-0.79	E	0.2	0.03	0.77	Phypa_169086	#N/A
scaffold_198_PP020049106R_1_gth	654101	654109	TAATGTTTAATATGTAAATCTTGTGTGATGCAGCAGGATGCAGGTG	CAGCAG	3	0	3	0		TCG	NA	rev	4.61	3.82	E	0	1	0	Phypa_90560	F6N7.15; myb family transcription factor [Arabidopsis thaliana]
scaffold_198_PP034004043R_1_gth	538168	538176	TGCTGAAAGTTAACATTGTTTTGTTGCTACCAGCAGTGGCTGGGAG	CAGCAG	3	0	0	0		AAG	NA	fwd	0.9	0.59	E	0.22	0.68	0.11	Phypa_169118	predicted protein [Ostreococcus lucimarinus CCE9901] gb|ABO98089.1| predicted protein [Ostreococcus lucimarinus CCE9901]
scaffold_199_BJ604891.1_1_gth	666396	666404	AGTCTCTTCTCTAATTCATGACTACTGGCCGAGCAGGAGAATACAG	GAGCAG	0	3	0	6		AGG	1	rev	-4.89	-1.37	I	0.01	0.99	0	Phypa_143123	FCAALL.169; C-terminal processing protease
scaffold_199_BJ959881.1_1_gth	250011	250019	TCCGTGATCAAAGATTTTTCTATTTGATAACAGGAGAAGGTGTTGA	CAGGAG	2	0	9	0		GAG	0	rev	0.31	-5.23	E	0.02	0.99	0	Phypa_90615	expressed protein [Cryptococcus neoformans var. neoformans JEC21]
scaffold_199_BJ975886.1_1_gth	118249	118257	GACAGAGCTAATACTGTGTACGTTGTTTGTCAGCAGGGAGACGGTT	CAGCAG	2	0	1	0		CAG	NA	rev	1.43	2.71	E	0.69	0.01	0.29	Phypa_169147	MLP3.11; expressed protein [Arabidopsis thaliana]
scaffold_199_PP001105007R_1_gth	345420	345428	TCATTTTTATGCTGTTTTGGCGCAAAAATCCAGGAGCAACAGAAGC	CAGGAG	1	0	0	0		ATG	2	rev	-0.59	-6.5	E	0.05	0.95	0	Phypa_90626	#N/A
scaffold_199_PP001113005R_1_gth	42907	42915	TGTTCGAAGTGATGATGCGGGGCTTTTGTGCAGTAGCTGCAATTGG	CAGTAG	1	0	0	0		AAG	NA	rev	0.25	-2.24	E	0.09	0.91	0.01	Phypa_90589	T7A14.10; hexose transporter
scaffold_199_PP004031163R_1_gth	415120	415128	TTTTACGCTGGTTGAGGTTTGTCACATTTGGAGCAGGTGTGAGTAA	GAGCAG	0	5	0	10		CAA	NA	rev	-3.76	0.15	I	0.38	0.4	0.22	Phypa_193510	T16O11.22; transducin family protein / WD-40 repeat family protein [Arabidopsis thaliana]
scaffold_199_PP004040189R_1_gth	754083	754091	CTCGTGGACAGCTTGAGCCGCGCTTACAATGAGAAGATTGGGCAGG	GAGAAG	0	1	0	0		GCA	NA	fwd	-6.03	-3.59	I	0.02	0	0.98	Phypa_143199	T20F6.15; PAC motif-containing protein [Arabidopsis thaliana]
scaffold_199_PP004056115R_1_gth	61138	61146	AACTGTTTGATTGTTAATTTTTCTTTGGCTTAGCAGAGGTGGTATT	TAGCAG	0	1	0	6		CAG	NA	rev	-0.53	1.18	I	0.02	0	0.98	Phypa_143195	F13J11.3; glycosyl transferase family 48 protein [Arabidopsis thaliana]
scaffold_199_PP015029031R_1_gth	373843	373851	ATGTAATTTTTTGACTTGCTTTTTCACCGGCAGAAGAGTATGGCAG	CAGAAG	1	0	0	2	x	GCA	NA	fwd	-0.65	-3.85	E	0.01	0.99	0	Phypa_90627	F21O3.24; expressed protein [Arabidopsis thaliana]
scaffold_199_PP015029031R_1_gth	374318	374326	TGAATCATCTGAATTAGGTATTATGAATTGCAGAAGGAGTCTGATA	CAGAAG	2	0	1	0		AAG	NA	fwd	0.89	-4.13	E	0.05	0.95	0	Phypa_90627	F21O3.24; expressed protein [Arabidopsis thaliana]
scaffold_199_PP015033213R_1_gth	174051	174059	AACCTAGTGTGTAGTATGATTTCTTGGTGGCAGGAGCAAGGTGATT	CAGGAG	2	0	6	0		CTT	NA	rev	1.3	-4.53	E	0.01	0.99	0	EuGene_UTR_trim_ren_199_17_mRNA	#N/A
scaffold_199_PP015050228R_1_gth	277100	277108	GAATTTCTGAATTTTATTTTGGACTTCTCTGAGCAGCTGAGTTTTG	GAGCAG	0	1	0	3		AAG	0	fwd	-2.6	1.29	I	0.17	0	0.83	Phypa_169160	K14B20.10; kinesin-like calmodulin-binding protein [Arabidopsis thaliana]
scaffold_199_PP020004110R_1_gth	825331	825339	ACTAGTAGCTATTTTTTATTATGAATTGTTCAGAAGCACTCTAAGA	CAGAAG	1	0	2	0		CAG	NA	fwd	1.25	-2.54	E	0.01	0.01	0.99	Phypa_143170	T9J23.3; expressed protein [Arabidopsis thaliana]
scaffold_2_BI741244.1_1_gth	1838716	1838724	TGGGATGCACTGTGTTGTGCTTTGGTCATACAGCAGGCTGAAGAGG	CAGCAG	1	1	2	2	x	AAG	NA	rev	2.98	2.54	EI	0.45	0	0.55	Phypa_111705	T3H13.14; cryptochrome 1 apoprotein (CRY1) / flavin-type blue-light photoreceptor (HY4) [Arabidopsis thaliana]
scaffold_2_BJ157653.1_1_gth	2127169	2127177	AATGTTTTACAGATTCGTGATTGTTGCGGTGAGCAGATGTTTAATC	GAGCAG	0	9	0	9		CAG	NA	fwd	-5.4	-0.98	I	0.66	0.13	0.21	EuGene_UTR_trim_ren_2_178_mRNA	DNAJ heat shock N-terminal domain-containing protein [Arabidopsis thaliana] ref|NP_850714.1| DNAJ heat shock N-terminal domain-containing protein [Arabidopsis thaliana] emb|CAB68140.1| dnaJ-like protein [Arabidopsis thaliana]
scaffold_2_BJ170494.1_1_gth	34989	34997	AGTGCATGGCATCTTCGTATATTATCTTGGCAGGAGGCCACCGGGG	CAGGAG	2	0	2	0		GAG	NA	rev	0.3	-4.04	E	0.14	0.76	0.1	Phypa_158506	T13O15.1; expressed protein [Arabidopsis thaliana]
scaffold_2_BJ175073.1_1_gth	4789395	4789403	TTCTGATCAATTCTAACCACTGATTAAAACTAGCAGATTACAGTAG	TAGCAG	0	2	#N/A	#N/A		CAG	NA	rev	-1.16	1.32	I	0.52	0.06	0.41	Phypa_64531	#N/A
scaffold_2_BJ196926.1_1_gth	907205	907213	GAATGGATAGGAAGGTGTGTGGACCTGAAACAGTAGGAGTGCGGAA	CAGTAG	1	0	3	0		TTT	NA	fwd	-1.28	-2.71	E	0.76	0.24	0	EuGene_UTR_trim_ren_2_76_mRNA	unnamed protein product [Vitis vinifera]
scaffold_2_BJ196926.1_1_gth	906768	906776	TGCTGTATGTAGATTGCTGACCTGGAGTATGAGCAGGGGGTGGAAT	GAGCAG	0	1	0	9		GAG	NA	fwd	-6.89	-1.44	I	0.01	0.99	0	EuGene_UTR_trim_ren_2_76_mRNA	unnamed protein product [Vitis vinifera]
scaffold_2_BJ205944.1_1_gth	3677047	3677055	CTTGAAGTTGTGTTCCGTCTAACATTTCTTGAGCAGGCAAGGAGGT	GAGCAG	0	4	0	0		AAG	NA	rev	-2.83	1.46	I	0.02	0.98	0	Phypa_111742	T12B11.3; expressed protein [Arabidopsis thaliana]
scaffold_2_BJ582818.1_1_gth	436131	436139	CGTCTAACATTGACATTTGTTACATCTGCTCAGTAGGTGATCTTTT	CAGTAG	3	0	0	0		CTT	NA	fwd	0.08	0.49	E	0.66	0.29	0.05	Phypa_201465	T5M7.5; chloroplast nucleoid DNA-binding protein-related [Arabidopsis thaliana]
scaffold_2_BJ589865.1_1_gth	1572665	1572673	ATACCAAACTAACTGTGGAACTGGATTCTGTAGGAGGGTGTACGAC	TAGGAG	2	0	1	0		ATG	0	fwd	1.16	-1.75	E	0	0	1	Phypa_64283	T25K16.14; expressed protein [Arabidopsis thaliana]
scaffold_2_BJ599003.1_1_gth	3589639	3589647	TAGTGACTCATTCGAGAGGCATACTGTTACAAGCAGGTATTCTGAT	AAGCAG	0	8	0	7		AAG	1	rev	-4.01	0.46	I	0.01	0.99	0	Phypa_64434	F3O9.27; 20S proteasome alpha subunit B (PAB1) (PRC3) [EC:3.4.25.1] [KO:K02726] [Arabidopsis thaliana]
scaffold_2_BJ607293.1_1_gth	3979221	3979229	CAACTGACCCATATGCACCTGACGCCTCATCAGGAGCTGAGAGCAA	CAGGAG	4	0	0	0		CAG	NA	rev	0.5	-4.91	E	0.06	0	0.94	Phypa_64462	hypothetical protein [Dictyostelium discoideum]
scaffold_2_BQ039715.1_1_gth	3254159	3254167	ATGCCGTGCACTAATACTGTATTACTGTGGGAGCAGGGCACAACCC	GAGCAG	0	1	0	0		TTA	NA	fwd	-1.82	2.49	I	0.01	0.06	0.93	Phypa_64402	Blue copper protein precursor [Pisum sativum]
scaffold_2_BY972626.1_1_gth	3673705	3673713	TACTGATTCGTATGACAATATCGGGGTGTTGAGCAGTGGTACAATG	GAGCAG	0	2	0	0		AAG	NA	rev	-3.69	0.8	I	0	1	0	Phypa_111742	T12B11.3; expressed protein [Arabidopsis thaliana]
scaffold_2_BY979836.1_1_gth	3225752	3225760	CAAACCTTACTATTATGATAGGACACTGTACAGGAGCCCGCAGCGG	CAGGAG	2	0	0	0		GGG	NA	rev	0.69	-4.36	E	0.19	0	0.81	Phypa_64401	T12H1.2; SAR DNA-binding protein
scaffold_2_CBAW1263.B1_1_gth	1345870	1345878	TTGGAATTAATTGAACTTGTGATCGTTGGGCAGGAGAAGCTTATTT	CAGGAG	1	0	0	0		CAG	NA	fwd	1.76	-3.96	E	0.04	0.96	0	Phypa_64260	F11F8.14; lipin family protein [Arabidopsis thaliana]
scaffold_2_CBAW1685.B1_1_gth	1850698	1850706	TTTTGTAACCTAATCTTCACTGTGAATCGTGAGCAGGAAGTTAGCC	GAGCAG	0	3	0	6		AAG	NA	fwd	-3.55	1.55	I	0	1	0	Phypa_111408	T1E3.70; aspartyl aminopeptidase -related protein [EC:3.4.11.21] [Arabidopsis thaliana]
scaffold_2_CBAX12906.B1_1_gth	3026887	3026895	GTTGACCCGATCCGTTTTCCATTCTCAACGTAGCAGAGTCAGGTGT	TAGCAG	0	1	1	0		AAG	NA	rev	-2.56	-1.49	I	0.12	0.88	0	Phypa_111691	F28L1.14; guanylate kinase
scaffold_2_CBAX3463.G1_1_gth	1697122	1697130	TATAGATACTAACCTAGTAGTGATTGTGTGCAGGAGGCTATATTGA	CAGGAG	1	0	0	0		GAG	0	rev	3.77	-2.46	E	0.52	0.01	0.47	Phypa_23193	F7K24.50; hypothetical protein [Arabidopsis thaliana]
scaffold_2_CBAX6116.B1_1_gth	607521	607529	ATGTGTTCATGTTGTGCTTGATTGTTATGTTAGCAGCAAAGGCAAC	TAGCAG	1	0	0	0		ATT	NA	fwd	0.11	1.47	E	0.32	0.02	0.66	Phypa_64194	#N/A
scaffold_2_CBAX6116.B1_1_gth	608422	608430	AAAACGGAAACTCATTGAATAGACGTTTGGTAGCAGGCTCAGCTCC	TAGCAG	0	1	0	0		TTG	0	fwd	-1.8	0.79	I	0	0.01	0.99	Phypa_64194	#N/A
scaffold_2_CBAX6253.B1_1_gth	4505652	4505660	ATATCTGTTGGTTGGTGCATGGGCCTGTCCAAGTAGGAATATGACG	AAGTAG	0	8	0	14		AAG	0	fwd	-2.73	-1.38	I	0.19	0.01	0.8	Phypa_201540	contains ESTs AU066039(S0030)
scaffold_2_CBAX6662.G1_1_gth	4657374	4657382	GACAATTTCTGCTAAAATTTGTGGTGTGCGCAGTAGAGTGGGGAGG	CAGTAG	6	1	6	0	x	GAG	NA	rev	1.91	-0.73	EI	0.18	0.81	0.01	Phypa_64521	#N/A
scaffold_2_CBAX8399.B1_1_gth	1083457	1083465	TTACCCCCCTGTCCTTGGGACTCGAGACGGCAGGAGGTGTAATGAC	CAGGAG	0	1	0	0		CCC	NA	rev	-3.21	-7.29	I	0.01	0.99	0	Phypa_158543	Heat shock cognate 70 kDa protein [Petunia x hybrida]
scaffold_2_CBAX9651.G1_1_gth	3738690	3738698	TATCGGTTGGTGATGAGATTAATTTGAATGAAGCAGGCAGTCCGAC	AAGCAG	0	2	0	0		GAG	NA	rev	-3.67	0.19	I	0	1	0	Phypa_64447	CG6392; CG6392 gene product from transcript CG6392-RA [Drosophila melanogaster]
scaffold_2_CBAX9985.G1_1_gth	1350795	1350803	ATTCCATCATAACGCTACGTTTGGCAATTGCAGGAGGATTTCAATT	CAGGAG	4	0	6	0		CAG	0	fwd	2.21	-3.27	E	0.01	0.99	0	Phypa_64260	F11F8.14; lipin family protein [Arabidopsis thaliana]
scaffold_2_PP002016068R_1_gth	544062	544070	GTATCTAAAATTTTGCATGGTTTTCTGAATCAGGAGGGACAAAATG	CAGGAG	2	0	1	0		ATG	NA	rev	2.07	-2.04	E	0.37	0.02	0.61	Phypa_64187	T15B3.160; thylakoid lumenal P17.1 protein [Arabidopsis thaliana]
scaffold_2_PP004095168R_1_gth	230326	230334	TGGTTGGTGACATAGAGGCTTCTTGTTTCGAAGCAGGAGTGCTCTG	AAGCAG	1	0	0	0		CAG	NA	fwd	-4.83	-1.8	E	0.14	0.76	0.1	Phypa_173887	T13J8.160; senescence-associated protein
scaffold_2_PP011001049R_1_gth	1542101	1542109	TAGATGCTGAGATTTCCATGGATCATGGTGCAGGAGTACCGGCCCT	CAGGAG	2	0	1	0		TGT	1	fwd	0.83	-5.93	E	0.05	0	0.95	Phypa_64281	T28N17.70; RanGAP1 interacting protein [Arabidopsis thaliana]
scaffold_2_PP015003345R_1_gth	910175	910183	CTGATCGATGTTTAGTCCTCGTCTGATTTGCAGGAGAAGGCTTGGG	CAGGAG	2	0	1	0		AAG	2	fwd	1.46	-4.39	E	0.01	0.99	0	Phypa_111812	F4F15.230; SWAP (Suppressor-of-White-APricot)/surp domain-containing protein / D111/G-patch domain-containing protein [Arabidopsis thaliana]
scaffold_2_PP015014381R_1_gth	4109097	4109105	CTGAATCGGTTTCTTTGGGTTTTCCGTGTCAAGTAGGTGCTGAAGG	AAGTAG	0	6	0	5		AAG	NA	fwd	-3.64	-1.36	I	0.29	0	0.71	Phypa_111630	F4H5.12; RNA polymerase Rpb7 N-terminal domain-containing protein [EC:2.7.7.6] [KO:K03022] [Arabidopsis thaliana]
scaffold_2_PP015021041R_1_gth	1574485	1574493	TTACCTGGAGCCTGTGTCATACTTGTGATACAGAAGCCACGCCGAA	CAGAAG	1	0	2	0		ATA	NA	rev	-0.9	-4.1	E	0.33	0.67	0	Phypa_64284	T3G21.3; myb family transcription factor [Arabidopsis thaliana]
scaffold_2_PP020039200R_1_gth	1565269	1565277	GATTGATTTTTTGGTTTGGATGCCCGGGTGAAGCAGATGTCTTGGA	AAGCAG	0	4	0	13		GAG	0	fwd	-1.64	1.02	I	0	1	0	Phypa_64282	unnamed protein product [Vitis vinifera]
scaffold_2_PP020058330R_1_gth	4104860	4104868	GTTTGGACTGATGGGTGGTTCCTGGATGTGGAGCAGGAGTCTGATC	GAGCAG	0	1	0	0		GTG	NA	rev	-0.9	1.91	I	0	0	1	Phypa_111586	F10A8.13; 60S ribosomal protein L7 (RPL7B) [KO:K02937] [Arabidopsis thaliana]
scaffold_2_PPLS033H14.AB1_1_gth	612146	612154	CTGATGAGCGTCAACTGGTTCGTTACCAAACAGGAGGTAAGCGTCT	CAGGAG	5	0	14	0		CCG	NA	fwd	0.08	-4.22	E	0.01	0	0.99	Phypa_64195	RGN; regucalcin (senescence marker protein-30) [Bos taurus]
scaffold_2_PPLS036C19.AB1_1_gth	4967245	4967253	TTGATTTATATGAAGTTTTCATAAATGGGTGAGCAGAGGTCTCAGA	GAGCAG	0	2	0	1		AAG	NA	fwd	-4.11	0.68	I	0.54	0.02	0.44	Phypa_111609	T8F5.7; expressed protein [Arabidopsis thaliana]
scaffold_2_PPLS076K23.AB1_1_gth	843089	843097	TACTGACTGTACGAGATACTTTTTCTTCTACAGCAGTTGGGGGTGT	CAGCAG	2	0	1	0		ATA	NA	rev	-1.1	-1.63	E	0	1	0	Phypa_64213	#N/A
scaffold_2_PPLS076K23.AB1_1_gth	842368	842376	TACTCATGGACTGGTTAATTTCTAAATCCACAGGAGCTTTTGCTAC	CAGGAG	2	0	1	0		CAG	NA	rev	1.25	-4.3	E	0	1	0	Phypa_64213	#N/A
scaffold_2_PPLS135O09.AB1_1_gth	786436	786444	ACTCATCTGAGAATTGGCTCCTTTGGCTTGCAGAAGAGCAGCAACG	CAGAAG	2	0	0	0		ATC	2	rev	2.12	-3.42	E	0.61	0.19	0.21	Phypa_111412	F3N23.22; expressed protein [Arabidopsis thaliana]
scaffold_2_PPLS135O09.AB1_1_gth	787161	787169	TGAACTTACGAAGATCTGGGTATGGAGATGTAGGAGTTTGGGGGAG	TAGGAG	5	0	1	0		CAT	NA	rev	-0.15	-4.58	E	0.04	0.96	0	Phypa_111412	F3N23.22; expressed protein [Arabidopsis thaliana]
scaffold_20_AW599275.1_1_gth	1805803	1805811	TGCTTCTACTAACAACTCATGTCTTTGGTTCAGGAGGATGAGAGGT	CAGGAG	5	0	12	0		AAG	NA	rev	3.46	0.01	E	0.64	0.06	0.3	Phypa_176942	Pre-mRNA-splicing factor SLU7-A gb|AAO22622.1| putative step II splicing factor [Arabidopsis thaliana]
scaffold_20_BI487604.1_1_gth	151170	151178	CAAACTCTTCATTATTATCCACTTCTATAGGAGGAGGTGGAGCTTG	GAGGAG	0	1	0	0		ACT	NA	fwd	-4.99	-5.58	I	0.01	0.99	0	EuGene_UTR_trim_ren_20_17_mRNA	unnamed protein product [Vitis vinifera]
scaffold_20_BJ186305.1_1_gth	18753	18761	AAGCAGGATGAGACGGAGGGACAGACCGTGAAGCAGCTCGAGGCGG	AAGCAG	1	0	0	0		GCT	NA	rev	-7.41	-4.74	E	0.05	0	0.95	Phypa_160204	F21J9.22; expressed protein [Arabidopsis thaliana]
scaffold_20_BJ610363.1_1_gth	1806320	1806328	TGACTCTTGGTTTTATGATCATATCTATCACAGGAGAAGGCTGTGC	CAGGAG	3	0	7	0		CAG	NA	rev	1.62	-4.39	E	0.04	0	0.95	Phypa_176942	Pre-mRNA-splicing factor SLU7-A gb|AAO22622.1| putative step II splicing factor [Arabidopsis thaliana]
scaffold_20_BJ943961.1_1_gth	1940523	1940531	TTATCTAGTCGAGGTTTCTACCGTTCTTTCTAGCAGGAACAAGGGA	TAGCAG	0	1	0	1		TTT	UTR exon	rev	-3.75	-1.62	I	0.42	0.58	0.01	Phypa_160275	F5E6.9; galactokinase (GAL1) [EC:2.7.1.6] [KO:K00849] [Arabidopsis thaliana]
scaffold_20_BJ961206.1_1_gth	584515	584523	CTGACACTGTCATCATTGCTGACATTGTGTCAGGAGGAAAGGCATT	CAGGAG	2	0	1	0		CAG	1	rev	-0.1	-3.43	E	0	1	0	Phypa_204356	F2G19.2; mitochondrial elongation factor
scaffold_20_BJ969463.1_1_gth	1065995	1066003	ATAATTGACTGATGACAAAAGTTTCGTCGTGAGCAGGGACATGCAG	GAGCAG	0	1	0	1		CTT	1	rev	-3.51	2.04	I	0	1	0	Phypa_20340	MMI9.14; expressed protein [Arabidopsis thaliana]
scaffold_20_BQ039211.1_1_gth	2003968	2003976	CTTCAAACTCTCATCGCAATGCCATTGTATGAGCAGGTGTTGGAGC	GAGCAG	0	1	0	1		ACA	NA	fwd	-3.05	2.72	I	0.08	0.01	0.92	Phypa_117368	F12M16.12; sodium/calcium exchanger family protein / calcium-binding EF hand family protein [Arabidopsis thaliana]
scaffold_20_BY945745.1_1_gth	374075	374083	CCTACATCTGGCGGTTCTATTGTTTTGTGTGAGCAGTTCCTCGGCA	GAGCAG	0	7	0	2		TAG	NA	fwd	-3.14	1.01	I	0.14	0.01	0.85	Phypa_55802	4-hydroxy-3-methylbut-2-en-1-yl diphosphate synthase (1-hydroxy-2-methyl-2-(E)-butenyl 4-diphosphate synthase) [Parachlamydia sp. UWE25]
scaffold_20_BY962060.1_1_gth	1236397	1236405	AAGTACCTCAGTGCTGAGTTTCCCAATTGGCAGCAGTTTGGAATGA	CAGCAG	0	2	6	7	x	CTT	NA	fwd	-0.99	-1.17	I	0.01	0.99	0	Phypa_117432	F16A14.4; hydrolase
scaffold_20_BY962060.1_1_gth	1237472	1237480	TTTTTAACTGTTTGGGAATGGTGTTCATGTGAGCAGTTCATTACTT	GAGCAG	0	6	0	2		CAG	1	fwd	-3.05	0.51	I	0	0.01	0.99	Phypa_117432	F16A14.4; hydrolase
scaffold_20_BY972036.1_1_gth	720621	720629	AATGTAAAGCAAAGTGCATGGCTGTGGTTGCAGAAGGATACAACGG	CAGAAG	4	0	6	0		CAG	0	fwd	2.04	-0.83	E	0	1	0	Phypa_117402	T21E18.12; bZIP transcription factor
scaffold_20_BY983053.1_1_gth	579355	579363	TTTCGCTGCAATTAATTGGTTTCATGAATTGAGCAGGAGATTCATG	GAGCAG	0	6	0	1		AGG	0	fwd	-2.18	2.25	I	0.23	0.07	0.71	Phypa_47294	F16F14.4; expressed protein [Arabidopsis thaliana]
scaffold_20_BY990133.1_1_gth	753757	753765	CGATTACTGGTATTTTTTCTTCTGGTATGTTAGGAGGACGACCGGG	TAGGAG	7	0	4	0		AAG	NA	fwd	0.22	-2.19	E	0.69	0.01	0.31	Phypa_160240	F2N1.34; expressed protein [Arabidopsis thaliana]
scaffold_20_CBAW2555.B1_1_gth	760799	760807	GGTATTTTTACAAACGTCAATGGGAGATTGCAGAAGATAAGTTTAC	CAGAAG	1	0	2	0		AAG	2	fwd	-1.13	-5.26	E	0.01	0.99	0	Phypa_160240	F2N1.34; expressed protein [Arabidopsis thaliana]
scaffold_20_CBAX2230.B1_2_gth	735430	735438	AATGTAAAGCAAAGTGCATGGCTGTGGTTGCAGAAGGATACAACGG	CAGAAG	4	0	6	0		CAG	0	rev	2.04	-0.83	E	0.9	0	0.1	Phypa_176895	T21E18.12; bZIP transcription factor
scaffold_20_CJ973125.1_1_gth	578332	578340	CTTTAGTGCTGGACCCTATGGAATCTTGTGTAGGAGCACCACTTCT	TAGGAG	5	0	0	0		CAG	0	fwd	0.61	-2.82	E	0.84	0.07	0.09	Phypa_47294	F16F14.4; expressed protein [Arabidopsis thaliana]
scaffold_20_CJ974731.1_1_gth	613537	613545	AATTAGCTATAGTAATCTGCAGCTTGGTGCAAGCAGATATAATTGC	AAGCAG	0	7	0	7		TCT	NA	fwd	-5.47	-0.95	I	0.01	1	0	Phypa_117414	MUK11.15; expressed protein [Arabidopsis thaliana]
scaffold_20_PP004025272R_1_gth	797354	797362	TAAAGTTTTTTGCCCATTTGATTGCATACGCAGGAGGGGACATGTA	CAGGAG	2	0	1	0		AAG	0	fwd	0.26	-3.83	E	0.03	0.97	0	Phypa_117327	K6A12.7; expressed protein [Arabidopsis thaliana]
scaffold_20_PP004064327R_1_gth	572186	572194	ATCTGGGTGCACTAAGTCGATCTTGGTATGCAGGAGGACAAGGCTT	CAGGAG	2	0	0	0		GTG	NA	fwd	1.57	-3.43	E	0.01	0.01	0.99	Phypa_117446	Villin-3 [Arabidopsis thaliana]
scaffold_20_PP010001020R_1_gth	2422565	2422573	CTCAGCAAGGTGTATTATTTTGTCAATTTGCAGGAGAAGGACTTTG	CAGGAG	3	0	6	0		TAG	1	rev	0.67	-6.67	E	0.34	0	0.66	Phypa_117470	F28P22.26; tRNA synthetase beta subunit family protein [EC:6.1.1.20] [KO:K01890] [Arabidopsis thaliana]
scaffold_20_PP015046311R_1_gth	346444	346452	TCTGACTAGGGGTGTGGATGTATGGTTGGGCAGCAGAACAAGATTC	CAGCAG	4	1	1	5	x	CAG	NA	fwd	-0.09	-0.78	EI	0.04	0.96	0	Phypa_26494	F13E7.7; GCN5-related N-acetyltransferase (GNAT) family protein [Arabidopsis thaliana]
scaffold_20_PP015046311R_1_gth	347234	347242	GTGAGCTTGTTTCACTTAGCCTGTATTCTGCAGGAGCTGGATATGC	CAGGAG	2	0	1	0		GAG	0	fwd	1.12	-5.16	E	0.27	0.63	0.1	Phypa_26494	F13E7.7; GCN5-related N-acetyltransferase (GNAT) family protein [Arabidopsis thaliana]
scaffold_20_PP020021316R_1_gth	602095	602103	TCTGACTGACATGCGTGGGGGATTATCCTACAGGAGGGGACGCAAC	CAGGAG	1	0	1	0		AGG	NA	fwd	3.8	-1.93	E	0.96	0.01	0.04	Phypa_117487	F2O15.17; oxysterol-binding protein - like [Arabidopsis thaliana]
scaffold_20_PP020054228R_1_gth	657080	657088	ACCAGCTAACTGTTTCGTTGTTGCGGAGCGCAGAAGGTTCATTCAA	CAGAAG	6	0	36	2	x	AAG	NA	fwd	-0.89	-4.96	E	0.03	0	0.96	Phypa_68737	#N/A
scaffold_200_BJ180090.1_1_gth	484879	484887	TATTTTGCTTTATTTGTTATGCGTGGTATGGAGAAGGTAGCGGTGA	GAGAAG	0	1	0	0		GAG	NA	rev	-1.03	0.7	I	0.14	0.01	0.85	Phypa_143253	F26C24.14; vacuolar sorting receptor
scaffold_200_BJ584342.1_1_gth	702391	702399	GTGTATTTCGTTAATCAAGGCGCTGATGTTCAGGAGGAAGCTCACA	CAGGAG	1	0	2	0		ACG	0	fwd	1.31	-1.77	E	0.01	0.99	0	Phypa_143240	F8K7.1; expressed protein [Arabidopsis thaliana]
scaffold_200_BJ953079.1_1_gth	631642	631650	ACCTAGTAACATTCTCTTCTCTTTGTACTGCAGCAGGGACTAGGAA	CAGCAG	5	1	6	2	x	AAG	NA	rev	2.12	0.64	EI	0.05	0.95	0	Phypa_169207	F17I23.40; expressed protein [Arabidopsis thaliana]
scaffold_201_BJ164827.1_1_gth	54492	54500	TTAGTTCATTAATACATGCTACTTCTGTTGGAGCAGATAATCGCGG	GAGCAG	0	1	0	2		AAG	NA	rev	-2.26	1.11	I	0.25	0.05	0.7	Phypa_220851	MEE6.20; esterase/lipase/thioesterase family [Arabidopsis thaliana]
scaffold_201_BJ173680.1_1_gth	65943	65951	TCTCCGCTCAAATCGGTGCTTTGCTCGTCTCAGGAGACTCAGAATG	CAGGAG	6	0	3	0		CAG	NA	fwd	-0.22	-4.96	E	0.12	0	0.88	EuGene_UTR_trim_ren_201_8_mRNA	hypothetical protein OsI_006122 [Oryza sativa (indica cultivar-group)]
scaffold_201_BJ585103.1_1_gth	187832	187840	AATCTTGCCATGCTGTGTGGGAGCTTTGAAAAGCAGTGGCGTGCCA	AAGCAG	5	1	1	0	x	TAG	NA	fwd	-2.5	-0.38	EI	0.26	0	0.73	Phypa_193640	F5I6.38; acetyltransferase-related [Arabidopsis thaliana]
scaffold_201_BJ975907.1_1_gth	445589	445597	GTTTCTGAATTCTGTTGGTTGTATGTTTTTCAGGAGAGTCCCTCGC	CAGGAG	4	0	2	0		AAG	0	rev	3.7	-1.08	E	0.01	0.99	0	Phypa_193663	Pyruvate dehydrogenase E1 component alpha subunit
scaffold_201_BJ976792.1_1_gth	446008	446016	TATTTTCTTACACTTTTTTGCTGATGTATACAGGAGCGTGACCCCA	CAGGAG	3	0	4	0		CAG	NA	rev	1.76	-3.52	E	0	1	0	Phypa_193663	Pyruvate dehydrogenase E1 component alpha subunit
scaffold_201_BJ977498.1_1_gth	75787	75795	AAACCTTGATAATTTTCTGTAATGAACCTGGAGCAGGTGGACATCA	GAGCAG	0	1	0	0		AAG	0	rev	-1.53	2	I	0.96	0.01	0.03	Phypa_143295	F21F14.170; O-methyltransferase family 3 protein [Arabidopsis thaliana]
scaffold_201_BY974456.1_1_gth	550199	550207	TTGTCAACTGCTTATTCTGGTATTGTCGTCTAGCAGATGCGGAGTA	TAGCAG	0	3	0	1		GAG	NA	rev	-0.52	1.28	I	0.01	0.99	0	Phypa_143360	MFG13.17; trehalose-6-phosphate phosphatase (TPPA) [Arabidopsis thaliana]
scaffold_201_PP020045384R_1_gth	187829	187837	AATCTTGCCATGCTGTGTGGGAGCTTTGAAAAGCAGTGGCGTGCCA	AAGCAG	5	1	1	0	x	TAG	1	fwd	-2.5	-0.38	EI	0.26	0	0.73	Phypa_193640	F5I6.38; acetyltransferase-related [Arabidopsis thaliana]
scaffold_201_PP020048106R_1_gth	550596	550604	GCTCACTAATACTCTTCGTCATATGAAATTCAGGAGAAGCATCCTT	CAGGAG	1	0	0	0		CTT	NA	rev	-0.41	-4.77	E	0.26	0.38	0.36	Phypa_143360	MFG13.17; trehalose-6-phosphate phosphatase (TPPA) [Arabidopsis thaliana]
scaffold_202_BJ172132.1_1_gth	366833	366841	CATTTATTTGCTTGTGTGGTGATTATTTTTCAGTAGCAGTGACCCA	CAGTAG	1	0	2	0		AAG	UTR exon	rev	0.04	-2.82	E	0.59	0.06	0.35	Phypa_169273	LOC400320; similar to hypothetical protein FLJ36144 [Homo sapiens]
scaffold_202_CBAX10121.G1_1_gth	689567	689575	ATCGCGAAGTCGTGGACTGTCGAGCGGACCCAGCAGTGGCATAGCA	CAGCAG	0	2	0	0		TAG	NA	fwd	-3.38	-4.09	I	0.01	0	0.99	Phypa_169275	unknown [Picea sitchensis]
scaffold_202_PP015027012R_1_gth	227000	227008	TTTGCATAAAACTGATAAGCTAATTTGGTGTAGCAGCTCTATTTAT	TAGCAG	0	1	2	4	x	TAG	NA	fwd	-0.69	1.34	I	0.59	0.06	0.35	EuGene_UTR_trim_ren_202_19_mRNA	unnamed protein product [Vitis vinifera]
scaffold_203_BJ157459.1_1_gth	510312	510320	GAGTGAGTAGTGTGCGCGTGTGGTGTGTAAAAGCAGGGACTTGAAG	AAGCAG	0	4	0	5		TTT	NA	rev	-2.3	0.85	I	0.93	0.07	0	Phypa_193706	T9H9.18; importin beta-2 subunit family protein [Arabidopsis thaliana]
scaffold_203_BJ161323.1_1_gth	118301	118309	GGCGGTGAACATGGATTGTTCGATGGAATTCAGGAGCCGTGAAAGC	CAGGAG	1	0	0	0		ATG	UTR exon	fwd	-1.46	-5.39	E	0.01	0.02	0.98	Phypa_169277	MIK19.25; expressed protein [Arabidopsis thaliana]
scaffold_203_BJ181424.1_1_gth	566454	566462	GGTCGCACTTCAGCTGATTTATGGGCAAACGAGCAGGTGCTACACG	GAGCAG	0	4	0	5		CAG	0	rev	-4.84	-0.32	I	0.12	0.87	0.01	Phypa_220952	T24H18.200; expressed protein [Arabidopsis thaliana]
scaffold_203_BJ580671.1_1_gth	607798	607806	TTACCTGATGTCTTGGCTGATTTTTGTTTGCAGCAGCAGGAGTCTA	CAGCAG	2	0	1	0		GAG	NA	fwd	3.37	-0.32	E	0.04	0.96	0	Phypa_8332	MIE1.25; PHD finger family protein [Arabidopsis thaliana]
scaffold_203_PP015050250R_1_gth	739922	739930	TTAAACTGTTCACATTTATACTTTCATTTGCAGAAGTACGTTGGAG	CAGAAG	1	0	1	0		AAG	1	rev	2.09	-3.79	E	0.07	0.42	0.51	Phypa_169290	hypothetical protein [Dictyostelium discoideum]
scaffold_203_PP020042054R_1_gth	820196	820204	GTGGACTGAACCTGTTTGTGTTCAATATTGAAGGAGTTCGTCGACA	AAGGAG	1	0	1	0		GAT	0	rev	0.03	-2.94	E	0.01	0.99	0	Phypa_143448	T31P16.7; expressed protein [Arabidopsis thaliana]
scaffold_204_BJ590991.1_1_gth	117009	117017	TCTAGTTGACGGACTTACTGGTGATCATCTGAGCAGGCAGAAGTGC	GAGCAG	0	3	0	7		AAG	NA	rev	-2.87	0.72	I	0.02	0.98	0	Phypa_46517	F28P5.8; GCN5-related N-acetyltransferase (GNAT) family protein [Arabidopsis thaliana]
scaffold_204_BJ602443.1_1_gth	116169	116177	TCCTACATTAATCGTAGATGCATGTACGTGTAGGAGACGGAATGTG	TAGGAG	4	0	2	1	x	CAG	NA	rev	-0.38	-2.97	E	0.03	0	0.97	Phypa_46517	F28P5.8; GCN5-related N-acetyltransferase (GNAT) family protein [Arabidopsis thaliana]
scaffold_204_CBAW1855.B1_1_gth	472305	472313	CTTCAAAGTTCTAATATGTCTTACTGCTTGGAGCAGGTTAGGGTGG	GAGCAG	0	1	0	4		GCG	0	fwd	-1.02	3.25	I	0.05	0	0.95	Phypa_169328	Hypothetical protein F59A2.6 [Caenorhabditis elegans]
scaffold_204_CBAX674.B2_1_gth	661998	662006	ATGTGGAACACATGTGGTCCTGAACTGATTGAGCAGGTTCTCAAAA	GAGCAG	0	1	0	0		AGA	NA	rev	-3.79	1.48	I	0.02	0.98	0	Phypa_221032	T8G24.4; phosphoinositide-specific phospholipase C (PLC2) [Arabidopsis thaliana]
scaffold_204_PP020010115R_1_gth	654614	654622	AATATCATTTTCTGTTTATGTTCTGTATTTCAGGAGATGGAACCAC	CAGGAG	1	0	4	2	x	AAG	NA	rev	1.8	-3.28	E	0.91	0.02	0.07	Phypa_221029	F23O10.8; appr-1-p processing enzyme family protein [Arabidopsis thaliana]
scaffold_204_PP020054183R_1_gth	640330	640338	AAGTTTCTCTTGCAATTTTGTAATGCAGGACAGAAGTTTCACGTTC	CAGAAG	1	0	0	0		GAT	NA	fwd	-2.21	-6	E	0.01	0.99	0	Phypa_143578	50S ribosomal protein L11
scaffold_205_BY953324.1_1_gth	108431	108439	GAGCTAGGGACTGAATGGGCAACACTTGTGTAGGAGCGGCTGGATA	TAGGAG	8	0	9	0		CAG	NA	rev	0.66	-3.2	E	0.18	0.81	0.01	Phypa_193793	F13M14.5; calcium-dependent protein kinase isoform 2 (CPK2) [EC:2.7.1.-] [Arabidopsis thaliana]
scaffold_205_PP004040184R_1_gth	231459	231467	GACTAATGGAGCTTGTGATTTTGACGAGATCAGGAGGCATGATGTC	CAGGAG	5	0	7	0		ATG	2	fwd	-1.74	-5.44	E	0.58	0.19	0.24	Phypa_169342	MXC20.15; pyruvate kinase
scaffold_205_PP020024167R_1_gth	151328	151336	TCTAACTACCTAAACTTGTTACGAGAGCTGCAGAAGATTTCATTCA	CAGAAG	3	0	0	0		AAG	0	fwd	-0.47	-4.83	E	0.58	0.19	0.24	Phypa_91055	SPATA4; spermatogenesis associated 4 [Danio rerio]
scaffold_206_BJ954822.1_1_gth	674544	674552	TTGATACGTTTCCTTGTTTTATTTCTCTTGTAGGAGGATCCTTTTA	TAGGAG	4	0	3	0		CGG	NA	fwd	1.54	-1.7	E	0.15	0.85	0	EuGene_UTR_trim_ren_206_54_mRNA	unnamed protein product [Vitis vinifera]
scaffold_206_CBAW1585.G1_1_gth	706982	706990	AATGCACCTTGGTTTTCCTTGTTTTGATATAAGCAGGTGGATGAGG	AAGCAG	0	1	0	1		AAG	NA	rev	-2.2	0.69	I	0.01	1	0	EuGene_UTR_trim_ren_206_58_mRNA	#N/A
scaffold_206_PP004082383R_1_gth	154780	154788	AATAATCAGGCCCTTCCTTTGTCTAACTATGAGCAGATCCATAAGA	GAGCAG	0	5	0	1		CAG	NA	rev	-3.48	1.08	I	0.37	0.04	0.59	Phypa_169353	F8A24.10; D111/G-patch domain-containing protein [Arabidopsis thaliana]
scaffold_206_PP015036029R_1_gth	710541	710549	GTGATTTCGGAAGCGGTCAAGCGGTCCTTGAAGAAGAAAGGGATGT	AAGAAG	1	0	0	0		GAG	NA	rev	-5.19	-6.44	E	0.04	0	0.96	Phypa_6078	F5N5.17; expressed protein [Arabidopsis thaliana]
scaffold_206_PP020010004R_1_gth	140443	140451	GCTGAGGTAATGCCTCTTGTCTTTTGAACGCAGGAGGTCCGGGACC	CAGGAG	1	0	4	0		CGG	0	fwd	1.56	-3.46	E	0.87	0.12	0.01	Phypa_91107	T12C24.18; expressed protein [Arabidopsis thaliana]
scaffold_206_PP020010004R_1_gth	140730	140738	ATCTACTAAGACTTTTTTTTGGTTACCGATGAGCAGATTCAAGAAG	GAGCAG	0	1	0	4		TAG	1	fwd	-2.76	2.33	I	0.53	0.01	0.47	Phypa_91107	T12C24.18; expressed protein [Arabidopsis thaliana]
scaffold_206_PP020026297R_1_gth	747091	747099	CATAGTGTCTGACGATTCTAATGCTTTTGCAAGCAGTCTACTGTCG	AAGCAG	0	2	0	1		CGG	NA	rev	-1.76	0.79	I	0.38	0.59	0.04	Phypa_169374	Light-inducible protein CPRF-2 [Petroselinum crispum]
scaffold_206_PP020063040R_1_gth	135043	135051	TGCTGACATTTTAAAATTATGTTCTGGATGAAGCAGTTCAAAGAAG	AAGCAG	0	3	0	2		CAG	NA	rev	0.54	2.33	I	0.44	0.56	0	Phypa_91106	F3P11.12; WD-40 repeat protein (MSI4) [Arabidopsis thaliana]
scaffold_206_PP034008068R_1_gth	298106	298114	AAATTGCTCAGAGGTGTTGTGGTGTTGCACCAGAAGGTGAGCGACA	CAGAAG	2	0	9	0		GTG	NA	fwd	-2	-3.67	E	0.04	0	0.96	Phypa_143645	contains EST D48148(S14217) similar to Arabidopsis thaliana chromosome 1
scaffold_206_PP034009059R_1_gth	163247	163255	GCAATTTTCTGATGGTAAATGATCATGGTTCAGGAGATTTTTGGTG	CAGGAG	2	0	2	0		AAG	0	rev	1.25	-2.35	E	0.01	0.04	0.96	Phypa_169354	MIK19.19; histone acetyltransferase HAT B [EC:2.3.1.48] [Arabidopsis thaliana]
scaffold_207_BJ175154.1_1_gth	192555	192563	GTGTCAACGACTAATTAGAAATTTTCGACGCAGGAGAATCGGACGT	CAGGAG	4	0	10	0		TTT	NA	rev	-1.17	-6.55	E	0.39	0.58	0.02	Phypa_193885	T9J14.2; sodium proton exchanger
scaffold_207_BJ196049.1_1_gth	394098	394106	TACGCTTCAATCCATGGGATTAAGCTCAGACAGAAGTTCTTGTAAT	CAGAAG	1	0	0	0		CAT	NA	fwd	-7.03	-10.04	E	0.39	0.22	0.39	Phypa_169393	T31B5.60; expressed protein [Arabidopsis thaliana]
scaffold_207_BJ591751.1_1_gth	299859	299867	GATATTGTTACTGATGTGATTCTGACATCGCAGGAGAGAGATGTGA	CAGGAG	6	0	9	0		ATG	NA	rev	3.05	-2.78	E	0.63	0.02	0.35	Phypa_193894	MZE19.9; serine/threonine protein phosphatase (STPP) [EC:3.1.3.16] [Arabidopsis thaliana]
scaffold_207_BY949129.1_1_gth	683500	683508	TATCACTCACGACGGATTTTTTGTGCACATTAGCAGTGTTGCTTCT	TAGCAG	3	0	1	1	x	GAG	NA	rev	-1.99	-1.38	E	0.02	0.99	0	Phypa_169406	F12A24.12; RNA recognition motif (RRM)-containing protein [Arabidopsis thaliana]
scaffold_207_CBAW497.B2_1_gth	647794	647802	TCTGTTGTATGTGCCGTAACACACAATGTACAGGAGGAAACAGCTC	CAGGAG	1	0	7	0		CAA	UTR exon	fwd	-0.42	-4.67	E	0.06	0.94	0	Phypa_221161	putative wee1 family protein kinase [Dictyostelium discoideum]
scaffold_207_CBAX11658.B1_1_gth	130571	130579	GCCAGGTAACTAACTTTTGGTTTGTACGTTCAGGAGTTGACATCTA	CAGGAG	5	0	5	0		CAG	0	fwd	1.76	-2.86	E	0.39	0.58	0.02	Phypa_193876	F24D7.19; expressed protein [Arabidopsis thaliana]
scaffold_207_CBAX11945.B1_1_gth	629845	629853	TTTGAGTAAATTCTGTTGTGCTCTTCTTCGGAGCAGACCGTCCGAT	GAGCAG	0	32	0	30		CAG	0	rev	-1.22	2.1	EI	0.04	0.96	0	Phypa_193916	F20D22.6; eukaryotic translation initiation factor 2 subunit 3
scaffold_207_PP004006149R_1_gth	497360	497368	CATTGTACTTGTCTCACTAGCTGTTTGAATGAGAAGGTGATGGGGT	GAGAAG	0	2	0	0		AGA	2	fwd	-4.15	-1.58	I	0.03	0.97	0	Phypa_221150	F24J8.4; 2-oxoisovalerate dehydrogenase
scaffold_207_PP015032011R_1_gth	393829	393837	CATCTTTCTTAGTTTAATATGTTCCCCATCTAGCAGGTGATGACTT	TAGCAG	0	9	0	5		GAG	0	fwd	-4.1	0.38	I	0.01	0	0.99	Phypa_169393	T31B5.60; expressed protein [Arabidopsis thaliana]
scaffold_207_PP020054249R_1_gth	749150	749158	CCATTTTATTACTCGTGCTTCCTTGCTTTGTAGGAGACTTTGCTAC	TAGGAG	1	0	0	0		ATG	2	fwd	0.39	-3.75	E	0.03	0.97	0	Phypa_91223	mucin-associated surface protein (MASP)
scaffold_207_PP020057267R_1_gth	387710	387718	TTTCATAGCCATTAATGGTGTTTCTTGTGCCAGCAGGTACCGCAAT	CAGCAG	0	1	0	3		TAG	NA	fwd	-0.37	1.56	I	0.22	0.08	0.71	Phypa_193900	F7A10.27; expressed protein [Arabidopsis thaliana]
scaffold_208_AW739179.1_1_gth	292867	292875	GCTTCCTCTCATAGCGTCGTGGCGAAGCTGGAGCAGGTGTTGGAGC	GAGCAG	0	3	0	0		CAG	NA	fwd	-4.73	-0.62	I	0.13	0	0.87	Phypa_91256	#N/A
scaffold_208_BJ186806.1_1_gth	519183	519191	GAGCACGATGAAATGGTTTGGTGTAACATGTAGCAGGTGGTCGAGT	TAGCAG	0	2	1	1	x	CAG	NA	fwd	-0.72	1.44	I	0.4	0.39	0.22	Phypa_169416	hypothetical protein [Oryza sativa (japonica cultivar-group)]
scaffold_208_BJ941661.1_1_gth	668861	668869	ACCTTGTAATAGCTGTGGTGCACACTTTTTCAGGAGTAATGTGGCG	CAGGAG	3	0	5	0		AAG	1	rev	0.47	-4.86	E	0.02	0.98	0	Phypa_169417	hypothetical protein [Oryza sativa (japonica cultivar-group)]
scaffold_208_PP015012261R_1_gth	773103	773111	ACAGGGGTGACTGCGTTGTTGAATCTTTTAGAGTAGGCTTGCGGCG	GAGTAG	0	2	0	0		AAG	NA	fwd	-2.11	-0.72	I	0.58	0.42	0	Phypa_169421	#N/A
scaffold_208_PP015048290R_1_gth	292693	292701	CATGGACTGATGAGTTGCACGTGTACTGGTCAGTAGTGAATTGGAA	CAGTAG	0	3	0	2		CAG	NA	fwd	-2.96	-3.48	I	0.18	0.04	0.78	Phypa_91256	#N/A
scaffold_208_PP020034132R_1_gth	804618	804626	GAAAAGAACTGACGTTTTGCTTTTGTTGTCAAGCAGTGATCATTAA	AAGCAG	0	1	0	0		AAG	2	rev	-0.27	1.53	I	0.68	0.32	0	Phypa_91309	#N/A
scaffold_209_BJ206776.1_1_gth	745019	745027	TGCTTGGTGACGTCAACGTGGACCATGCTTGAGCAGGTACTGGTGT	GAGCAG	0	3	0	7		TAT	0	fwd	-5.49	0.05	I	0.19	0.8	0.01	Phypa_143926	MQP17.8; zinc finger (DHHC type) family protein [Arabidopsis thaliana]
scaffold_209_BJ964848.1_1_gth	219021	219029	CCGCTGAGGCCGGGCAATGGGAGACGGACGCAGCAGCTGGTGCGGT	CAGCAG	1	0	0	0		CAG	NA	fwd	-4.08	-4.98	E	0	1	0	Phypa_63228	40S ribosomal protein SA (p40) [Glycine max]
scaffold_209_BJ964848.1_2_gth	221362	221370	CCGCTGAGGCCGGGCAATGGGAGACGGACGCAGCAGCTGGTGCGGT	CAGCAG	1	0	0	0		CAG	NA	rev	-4.08	-4.98	E	0.1	0.87	0.03	Phypa_193949	40S ribosomal protein SA (p40) [Glycine max]
scaffold_209_PP001012091F_1_gth	572812	572820	AGTACGACTATCTGTTCAAGGTGGTGCTGATAGGAGATTCCGGTGT	TAGGAG	1	0	0	0		GTG	NA	rev	-1.84	-3.02	E	0.1	0.87	0.03	Phypa_221217	Ras-related protein YPTC6 [Chlamydomonas reinhardtii]
scaffold_209_PP004085380R_1_gth	120279	120287	GTTTGTTGTGTTGATGAATGTTTTCTTGGTTAGCAGGGAGTTATGT	TAGCAG	0	5	0	0		ACT	NA	rev	-1.33	1.25	I	0.48	0	0.52	Phypa_143875	F27D4.17; basic helix-loop-helix (bHLH) family protein [Arabidopsis thaliana]
scaffold_209_PP015044155R_1_gth	754942	754950	TGCCGTGCTCACACGTTCTCTGTTGTTGGCCAGGAGTTGCACAGTT	CAGGAG	2	0	3	1	x	TTG	NA	rev	-0.67	-5.01	E	0.01	0	0.99	Phypa_143861	MADS-box protein GGM13 [Gnetum gnemon]
scaffold_209_PPLS035P16.AB1_1_gth	679215	679223	TTAATTTTTTTGTGTTTCGCGGTTTGTATGCAGTAGTTTTTGTCAA	CAGTAG	2	0	1	0		GAG	NA	rev	0.4	-2.68	E	0.09	0.91	0.01	Phypa_169454	T20G20.2; autophagy 8d (APG8d) [Arabidopsis thaliana]
scaffold_21_BJ186963.1_1_gth	628273	628281	TGATGCTCGCATCTTTAATCAAGTTTGGCTTAGCAGGGTTTTACCG	TAGCAG	0	84	0	32		GCT	NA	rev	-4.4	-1.06	EI	0.01	0.99	0	Phypa_177021	F11I11.1; L-ascorbate peroxidase 3 (APX3) [EC:1.11.1.11] [KO:K00434] [Arabidopsis thaliana]
scaffold_21_BJ188649.1_1_gth	2275073	2275081	TCCCTTACGATTGCTATTTTGGTTATGCTATAGCAGGGAGGGAAGG	TAGCAG	0	1	0	1		TGG	NA	rev	-0.05	1.18	I	0.88	0.12	0	Phypa_41492	MUA2.16; calmodulin-binding protein [KO:K02183] [Arabidopsis thaliana]
scaffold_21_BJ195007.1_1_gth	194223	194231	GTGGTTAACGGAGTTTTTGGTTGCATGTTGCAGCAGATGATGGAAG	CAGCAG	0	1	1	0	x	CAG	NA	fwd	1.15	-0.36	I	0.01	0	0.99	EuGene_UTR_trim_ren_21_11_mRNA	catalytic [Arabidopsis thaliana] gb|AAF19708.1|AC008047_15 F2K11.17 [Arabidopsis thaliana]
scaffold_21_BJ197022.1_1_gth	2132947	2132955	CTTGTTGCTTGACGCTAGAATGTGTTTCCACAGGAGGTTACACCAT	CAGGAG	2	0	3	0		GAA	NA	rev	-0.03	-3.49	E	0.01	0	0.99	EuGene_UTR_trim_ren_21_156_mRNA	#N/A
scaffold_21_BJ585629.1_1_gth	1883157	1883165	GCTATGTTGACTCTGTTTTCCCAACGGTTACAGCAGGGACAGTCTA	CAGCAG	3	0	2	0		CTG	NA	rev	-0.56	-0.78	E	0.09	0	0.91	Phypa_117647	T29M8.8; AP2 domain-containing transcription factor
scaffold_21_BJ585734.1_1_gth	1060270	1060278	ACACTAACATCTATTCGTATATGAATGTGACAGGAGGGTACTGCAA	CAGGAG	4	0	5	0		CAG	0	rev	-0.19	-4.64	E	0.01	0.03	0.97	Phypa_204516	Vacuolar cation/proton exchanger 3 (Ca(2+)/H(+) exchanger 3) (OsCAX3) [Oryza sativa]
scaffold_21_BJ593353.1_1_gth	714704	714712	TATTTCCCTTGCATGGCCTGTCAACTGTGCAAGCAGGAAAAGAGGT	AAGCAG	0	2	0	1		AAG	NA	rev	-4.15	-0.94	I	0	0	0.99	Phypa_160319	MOP10.11; transducin / WD-40 repeat protein family [Arabidopsis thaliana]
scaffold_21_BJ600950.1_1_gth	1324909	1324917	GGATCCTTAAAGGTCAACTGTGTGTGCATGCAGGAGATGAAGTTGC	CAGGAG	2	0	0	0		GAG	NA	rev	1.26	-3.71	E	0.62	0.38	0	Phypa_21928	MGL6.9; kinesin motor family protein [Arabidopsis thaliana]
scaffold_21_BJ611061.1_1_gth	2658019	2658027	GTATTTAACACTTTTTTCGTTACGTAATCGCAGGAGGAAGTAGCTG	CAGGAG	1	0	3	0		CAG	NA	rev	1.43	-3.33	E	0.35	0.65	0.01	Phypa_160402	K5J14.2; ubiquitin family [Arabidopsis thaliana]
scaffold_21_BJ944824.1_1_gth	1833825	1833833	TACAGAGGTGTAATGGAATCTTTGGTTGATGAGCAGCTTTGCTGAA	GAGCAG	0	2	0	4		CAG	NA	rev	-4.27	-0.75	I	0.01	1	0	Phypa_62373	F15F15.120; putative cytidine deaminase - like [Arabidopsis thaliana]
scaffold_21_BJ946414.1_1_gth	1418336	1418344	GCCTTACACCAGTTTGATTTTGTGATGGTTGAGCAGGACTCTCCTA	GAGCAG	0	8	0	0		ATG	NA	rev	-3.63	0.47	I	0	0	1	Phypa_35028	F22G5.31; transformer serine/arginine-rich ribonucleoprotein
scaffold_21_BY946919.1_1_gth	628273	628281	TGATGCTCGCATCTTTAATCAAGTTTGGCTTAGCAGGGTTTTACCG	TAGCAG	0	84	0	32		CAG	NA	rev	-4.4	-1.06	EI	0.06	0.94	0	Phypa_177021	F11I11.1; L-ascorbate peroxidase 3 (APX3) [EC:1.11.1.11] [KO:K00434] [Arabidopsis thaliana]
scaffold_21_BY962323.1_1_gth	2123244	2123252	GTTGACAATATAATGTGTTGTGTTGGTCGGGAGCAGCTCCATCTAC	GAGCAG	0	7	0	5		CGG	NA	fwd	-3	0.54	I	0.09	0	0.91	Phypa_160376	T9J23.10; expressed protein [Arabidopsis thaliana]
scaffold_21_BY963250.1_1_gth	2581829	2581837	TAACCGACTAACTCGACCTCTTCGAATTCGCAGGAGTGGCCAATCA	CAGGAG	6	0	6	1	x	AAG	NA	rev	3.05	-3.3	E	0.1	0	0.9	Phypa_117739	Lipoxygenase A [Lycopersicon esculentum]
scaffold_21_BY990135.1_1_gth	628273	628281	TGATGCTCGCATCTTTAATCAAGTTTGGCTTAGCAGGGTTTTACCG	TAGCAG	0	84	0	32		TCG	NA	rev	-4.4	-1.06	EI	0.04	0.93	0.03	Phypa_177021	F11I11.1; L-ascorbate peroxidase 3 (APX3) [EC:1.11.1.11] [KO:K00434] [Arabidopsis thaliana]
scaffold_21_CBAX11565.B1_1_gth	946169	946177	CACCTGCGAAACGCTCCCGTCTGATTTGTGCAGAAGGATGCAGAAA	CAGAAG	3	0	3	0		AAG	NA	rev	1.96	-2.37	E	0.62	0.38	0	Phypa_39201	contains ESTs AU100812(C51683)
scaffold_21_CBAX5386.B1_1_gth	1238811	1238819	ATTATGGCCTTCTCATGTGGCAAGAGATGTGAGCAGGCAGTGGCAT	GAGCAG	0	5	0	9		AAT	0	fwd	-5.83	-0.12	I	0.62	0.38	0	Phypa_36050	F13M14.9; diadenosine 5'
scaffold_21_PP001072016R_1_gth	1028286	1028294	CTCCTCTCTTACTATTGTATTGCTATGCTGGAGCAGAATCCAATCC	GAGCAG	0	1	0	2		CAG	0	rev	-1.55	1.66	I	0.62	0.38	0	Phypa_117686	F24J13.20; expressed protein [Arabidopsis thaliana]
scaffold_21_PP001096051R_1_gth	718351	718359	TGTTCATAATCTTTGTTCTTCTTTCCTTTTTAGGAGAACCTGTGAA	TAGGAG	1	0	3	0		TTG	2	rev	0.9	-2.08	E	0.45	0.52	0.02	Phypa_160319	MOP10.11; transducin / WD-40 repeat protein family [Arabidopsis thaliana]
scaffold_21_PP004009372R_1_gth	1612682	1612690	TTTTTTCATCATATTCTTTTTCCCCAGATGGAGAAGAGCGCAACAC	GAGAAG	0	1	0	0		GCA	NA	fwd	-4.61	-4.54	I	0.47	0.01	0.52	Phypa_117570	F20D10.50; glycine hydroxymethyltransferase / serine hydroxymethyltransferase / serine/threonine aldolase (SHM1) [EC:2.1.2.1] [KO:K00600] [Arabidopsis thaliana]
scaffold_21_PP004076107R_1_gth	2386673	2386681	TTTTCACTTCTGGCACCCTTCTAATTTTTTCAGGAGGAGTTTGATA	CAGGAG	2	0	3	0		CAG	NA	rev	1.24	-4.14	E	0	1	0	Phypa_177165	F24B22.150; expressed protein [Arabidopsis thaliana]
scaffold_21_PP004077086R_1_gth	116764	116772	CTGTATGTTGATGTAAATTGGTGATCCTCGGAGCAGGTGACGTGCA	GAGCAG	0	1	0	0		CAG	NA	rev	-2.83	1.38	I	0.96	0.01	0.03	Phypa_177008	COBRA-like protein 7 precursor [Arabidopsis thaliana]
scaffold_21_PP015003229R_1_gth	1564670	1564678	ATTGCTTAATCCCAATTGAATATGTGTCTGAAGCAGGATTTAATCT	AAGCAG	0	5	0	8		AAG	UTR exon	rev	-1.07	2.41	I	0.01	1	0	Phypa_177086	Omega-6 fatty acid desaturase
scaffold_21_PP015029065R_1_gth	1701954	1701962	GCCACAACCAGAATCATGACCTTGGTAGCTAAGGAGGTTACCAACT	AAGGAG	0	3	0	0		GAG	NA	fwd	-6.34	-6.46	I	0	1	0	EuGene_UTR_trim_ren_21_126_mRNA	#N/A
scaffold_21_PP015051370R_1_gth	2624164	2624172	CAACCTCTGACATACCTCGGTGTGTGCGTGGAGCAGTAGCGACTCT	GAGCAG	0	1	0	2		TAG	NA	fwd	-2.44	-0.55	I	0.03	0	0.97	Phypa_160397	#N/A
scaffold_21_PP020017093R_1_gth	2645806	2645814	TGAATTATTCAATCTTCTTTTATTGTGGTGCAGGAGTGTTCGTGGA	CAGGAG	6	0	0	0		AAA	2	fwd	3.26	-4.39	E	0.17	0.77	0.07	Phypa_117777	T25K17.120; elongation factor P (EF-P) family protein [Arabidopsis thaliana]
scaffold_21_PP020017093R_1_gth	2646432	2646440	ATTTTGTCTGAGCATAATGTATTCCTTGCGGAGCAGATGGAATGGA	GAGCAG	0	5	0	0		CTG	2	fwd	-1.45	1.94	I	0.1	0.9	0	Phypa_117777	T25K17.120; elongation factor P (EF-P) family protein [Arabidopsis thaliana]
scaffold_21_PP020033125R_1_gth	2403366	2403374	TCCAAAATTGACGATTTCTGGGATACTTTGCAGGAGGTCTTAATCG	CAGGAG	1	0	0	0		AAG	NA	fwd	1	-3.95	E	0.08	0	0.92	Phypa_20303	putative protein [Arabidopsis thaliana] emb|CAB79421.1| putative protein [Arabidopsis thaliana]
scaffold_21_PP020062013R_1_gth	2636503	2636511	GTGCGCCCATATTTTTGGCTGTCCGTCCTTTAGGAGTTGTGGTAGC	TAGGAG	1	0	0	0		AGG	NA	fwd	-1.93	-4.73	E	0	1	0	Phypa_160398	hypothetical protein LES1_20t00015 [Lycopersicon esculentum]
scaffold_21_PP020065285R_1_gth	2152315	2152323	GAAGGAATTCTTTGATTACGTCGCAAATTGCAGGAGTACCTTCGAT	CAGGAG	1	0	3	1	x	CGA	NA	rev	1.38	-5.42	E	0.24	0	0.76	Phypa_117602	histone-lysine N-methyltransferase [Physcomitrella patens subsp. patens] gb|EDQ79115.1| histone-lysine N-methyltransferase [Physcomitrella patens subsp. patens]
scaffold_21_PP020070172R_1_gth	395248	395256	CAAAATAGGCTCGGATTTATTTGTTCATTTTAGGAGTTTCACTTCA	TAGGAG	1	0	2	0		CAA	0	rev	0.86	-1.86	E	0	0	1	Phypa_68926	F21M11.31; targeting protein-related [Arabidopsis thaliana]
scaffold_21_PPLS023H22.AB1_1_gth	2636288	2636296	CCAAGGTACTCGTGAACTTGTACCTGTCTGTAGCAGATATGCGTAA	TAGCAG	0	2	0	0		AGG	NA	fwd	-2.68	-1.3	I	0.87	0.08	0.05	Phypa_160398	hypothetical protein LES1_20t00015 [Lycopersicon esculentum]
scaffold_21_PPLS036J12.AB1_1_gth	628273	628281	TGATGCTCGCATCTTTAATCAAGTTTGGCTTAGCAGGGTTTTACCG	TAGCAG	0	84	0	32		GAG	NA	rev	-4.4	-1.06	EI	0.01	0.99	0	Phypa_177021	F11I11.1; L-ascorbate peroxidase 3 (APX3) [EC:1.11.1.11] [KO:K00434] [Arabidopsis thaliana]
scaffold_210_BJ178941.1_1_gth	723362	723370	GTGAGGAGCTGAACCTCATGGTGATCAGGTTAGCAGATGCGGAGGT	TAGCAG	0	5	0	3		CAG	NA	fwd	-4.25	-2.31	I	0.32	0.05	0.63	Phypa_169486	unnamed protein product [Microcystis aeruginosa PCC 7806]
scaffold_210_BJ182801.1_1_gth	446501	446509	TTTGCTCGCTCTGGTGTGCTCGAAAAACACCAGCAGGTGGTTCAGG	CAGCAG	4	0	1	2	x	CTA	UTR exon	fwd	-4.39	-4.08	E	0.05	0.95	0	Phypa_169474	hypothetical protein [Entamoeba histolytica HM-1:IMSS]
scaffold_210_BU051850.1_1_gth	598903	598911	ACGTTGGTGAAAACGTTTCTTTGTCAATTTCAGAAGCACTAGCATC	CAGAAG	5	0	5	0		ATG	NA	rev	-2.43	-6.12	E	0.81	0.1	0.09	Phypa_169482	Dusp12; dual specificity phosphatase 12 [EC:3.1.3.16 3.1.3.48] [Rattus norvegicus]
scaffold_210_BU051850.1_1_gth	598458	598466	AGTAAGATATTAATAGGAATTTTCGCGATCCAGGAGAAGCTTTTTG	CAGGAG	2	0	5	0		TTG	2	rev	-1.2	-5.28	E	0	0	1	Phypa_169482	Dusp12; dual specificity phosphatase 12 [EC:3.1.3.16 3.1.3.48] [Rattus norvegicus]
scaffold_210_PP001115053_1_gth	448029	448037	ATAACGTGCTCCTACTTGCTTGCGATACTCCAGAAGGTCCCCCCGA	CAGAAG	1	0	5	1	x	GAA	NA	fwd	-1.42	-3.72	E	0.01	0.99	0	Phypa_169474	hypothetical protein [Entamoeba histolytica HM-1:IMSS]
scaffold_210_PP015048294R_1_gth	590116	590124	CGAGTTCTCCTACCCCCCCAGCAGAAGAAGAAGAAGCCAGGGACTC	AAGAAG	0	1	0	0		AAG	NA	fwd	-9.33	-9.48	I	0.91	0.03	0.06	EuGene_UTR_trim_ren_210_48_mRNA	hypothetical protein OsJ_004911 [Oryza sativa (japonica cultivar-group)]
scaffold_210_PP020062036R_1_gth	590101	590109	CATCCCATGAGCCGAGTTCTCCTACCCCCCCAGCAGAAGAAGAAGA	CAGCAG	1	0	0	0		CAG	NA	fwd	-3.66	-4.34	E	0	0	1	EuGene_UTR_trim_ren_210_48_mRNA	#N/A
scaffold_210_PP030006053R_1_gth	247234	247242	CTAGTCTGTAATCAGATTGTTGGTATTGTTTAGCAGGTTTTCAGGT	TAGCAG	0	3	0	2		GCT	NA	rev	-5.34	-1.33	I	0.36	0.62	0.01	Phypa_221256	MBB18.18; cytochrome b-561 (gb|AAD45585.1) [Arabidopsis thaliana]
scaffold_210_PPLS036H11.AB1_1_gth	264310	264318	TAATCCAGGTGAATAATCTTTGATTGCTGCGAGCAGAGGATGACCG	GAGCAG	0	6	0	12		CAG	0	fwd	-2.8	0.69	I	0.49	0.03	0.48	Phypa_194018	F10M10.120; LytB family protein [EC:1.17.1.2] [KO:K03527] [Arabidopsis thaliana]
scaffold_211_BJ162533.1_1_gth	433704	433712	ATCTAATGTTTAGACCGTCTGCAACGCTGTAAGCAGAGCTAGAAAT	AAGCAG	0	1	0	0		CAG	NA	rev	-5.66	-2.28	I	0.79	0.17	0.05	Phypa_91504	#N/A
scaffold_211_BJ181735.1_1_gth	295046	295054	TTTTCAATCAATTTTTGTCTACTGAGATTGTAGAAGGGCAAGGGGA	TAGAAG	1	0	0	0		TCG	NA	rev	0.12	-1.73	E	0	0.01	0.99	EuGene_UTR_trim_ren_211_16_mRNA	#N/A
scaffold_211_BJ194438.1_1_gth	636038	636046	AATTGGGTCTCATGTTTAACTTTTTGCCCACAGTAGACTTTGCTTG	CAGTAG	2	0	2	0		GCT	NA	fwd	0.81	-1.07	E	0.49	0.02	0.5	Phypa_221337	putative aminopeptidase [Arabidopsis thaliana] gb|AAQ56804.1| At1g63770 [Arabidopsis thaliana] gb|AAX59049.1| M1 aminopeptidase [Arabidopsis thaliana]
scaffold_211_BJ582608.1_1_gth	689849	689857	ATTGAGATATTGTCGGTTGATGCATCTACGCAGGAGGTGTACGAGA	CAGGAG	3	0	0	0		CAG	NA	fwd	0.06	-4.91	E	0.05	0.95	0	Phypa_194100	Coronatine-insensitive protein 1 (F-box/LRR-repeat protein 2) (AtFBL2) (COI-1) (AtCOI1) [Arabidopsis thaliana]
scaffold_211_CBAX2509.B1_1_gth	150268	150276	CTAGGGCATTGACTTCAGTTTTCGATCTCGCAGCAGCATTGACATC	CAGCAG	2	0	0	0		GAG	NA	rev	-2.81	-3.71	E	0.04	0.96	0	Phypa_144062	unknown [Picea sitchensis]
scaffold_211_CBAX2509.G1_1_gth	149291	149299	CCAGTAAGCCGCTTCATGTGATTGTCGTGCAAGCAGAGTAGGTTCA	AAGCAG	0	4	0	1		CAG	NA	rev	-2.7	0.37	I	0.01	0.01	0.97	Phypa_144062	unknown [Picea sitchensis]
scaffold_211_CBAX2509.G1_1_gth	149869	149877	CATTGACTCTAAACTTGTGAATTGGCGAGGGAGCAGGTGAAAGCAT	GAGCAG	0	5	0	4		ATG	NA	rev	-3.41	0.46	I	0.26	0.74	0.01	Phypa_144062	unknown [Picea sitchensis]
scaffold_211_CBAX3300.B1_1_gth	213015	213023	TGGTGCTTCTTACATGGTCCGTGGCGATGTGAGTAGGCTCCGGTGA	GAGTAG	0	44	0	8		CAG	NA	rev	-3.56	0.56	EI	0.01	0.99	0	Phypa_144102	F26K9.300; 60S ribosomal protein L7A (RPL7aB) [KO:K02936] [Arabidopsis thaliana]
scaffold_211_PP004058359R_1_gth	458303	458311	TTGACTTTCGAGGAAACGACTTGTCATGCTCAGGAGACACAGCACA	CAGGAG	4	0	3	0		AAG	NA	rev	0.75	-3.83	E	0.18	0	0.82	Phypa_169502	Transcription factor BIM1 (BES1-interacting Myc-like protein 1) (Transcription factor EN 126) (AtbHLH 46) [Arabidopsis thaliana]
scaffold_211_PP004078280R_1_gth	558267	558275	GAGACTCAGGAAAGAGATCCATCGTGATTGTAGCAGGTGCATCAGA	TAGCAG	3	68	0	9	x	TTG	NA	fwd	-3.05	-2.02	EI	0	1	0	Phypa_144079	T8K22.20; expressed protein [Arabidopsis thaliana]
scaffold_211_PP005004014R_1_gth	150268	150276	CTAGGGCATTGACTTCAGTTTTCGATCTCGCAGCAGCATTGACATC	CAGCAG	2	0	0	0		GAT	NA	rev	-2.81	-3.71	E	0.06	0.93	0.02	Phypa_144062	unknown [Picea sitchensis]
scaffold_211_PP015052292R_1_gth	42543	42551	AGTGAAACATCTCTGTCGTATTTGCAAGAACAGCAGGATACAAACG	CAGCAG	1	0	1	0		GAG	NA	fwd	-0.79	-0.62	E	0.02	0.98	0	EuGene_UTR_trim_ren_211_3_mRNA	#N/A
scaffold_211_PPLS094D11.AB1_1_gth	457457	457465	TATGTTGACTTTTCTGTGGCGTTTTCATTCTAGCAGCGAGGGGCGG	TAGCAG	0	5	1	9	x	AAG	0	rev	-0.09	0.44	I	0.44	0.55	0	Phypa_169502	Transcription factor BIM1 (BES1-interacting Myc-like protein 1) (Transcription factor EN 126) (AtbHLH 46) [Arabidopsis thaliana]
scaffold_211_PPLS114K06.AB1_1_gth	457457	457465	TATGTTGACTTTTCTGTGGCGTTTTCATTCTAGCAGCGAGGGGCGG	TAGCAG	0	5	1	9	x	AAG	NA	rev	-0.09	0.44	I	0.86	0.03	0.11	Phypa_169502	Transcription factor BIM1 (BES1-interacting Myc-like protein 1) (Transcription factor EN 126) (AtbHLH 46) [Arabidopsis thaliana]
scaffold_212_BJ171014.1_1_gth	782765	782773	GTTTTTGATGGAATGTATATGTTTTGATGACAGGAGATGCCAAGGG	CAGGAG	1	0	0	0		CGG	NA	fwd	1.76	-2.44	E	0.64	0.36	0	Phypa_194183	MOP9.7; hypothetical protein [Arabidopsis thaliana]
scaffold_212_BJ182114.1_1_gth	43994	44002	TGTTTAGGGCCTGGATATGAATTGGGTGTGCAGTAGCAAGAGACTA	CAGTAG	8	0	3	0		TGT	NA	fwd	2.17	-1.44	E	0.02	0.98	0	Phypa_144179	T14P4.12; ATP-dependent Clp protease proteolytic subunit (ClpP1) [Arabidopsis thaliana]
scaffold_212_BJ184074.1_1_gth	694564	694572	ACGCCGCTTAAGAAATTGATGCGGGAGTTCCAGGAGATGAAGAGTG	CAGGAG	1	0	1	0		CAG	NA	fwd	-1.65	-5.66	E	0	0	1	Phypa_144185	T9J23.6; F-box family protein / tubby family protein [Arabidopsis thaliana]
scaffold_212_BJ184211.1_1_gth	263468	263476	GCTTTGAGGCCTAAATTTTGGAAGTTGCATGAGTAGGTGGCGAACT	GAGTAG	0	1	0	9		GAG	NA	rev	-4.3	0.33	I	0	0	1	Phypa_194139	Ferredoxin-dependent glutamate synthase 1
scaffold_212_BJ195030.1_1_gth	430917	430925	TCTTTGTATGTGTACTGTTTGATAGGAATTCAGAAGCAAGCCCTCA	CAGAAG	1	0	0	0		CTG	NA	fwd	-1.26	-5.68	E	0.05	0.93	0.02	Phypa_194155	F15H18.6; lipase family protein [Arabidopsis thaliana]
scaffold_212_BJ581968.1_1_gth	459026	459034	AAGCTACCAATAATGATCTATCCTGTCCATGAGCAGGCACTTGGGG	GAGCAG	0	2	0	3		AAG	NA	rev	-2.31	2.07	I	0.85	0.13	0.02	Phypa_194163	AP22.94; hydrolase
scaffold_212_BJ590088.1_1_gth	443541	443549	ATTGTTGTTTTGGCTGGATTTGCTGGCGTACAGGAGCCTCTAGAAC	CAGGAG	2	0	3	0		ATA	NA	rev	1.02	-4.34	E	0.01	0.99	0	Phypa_169555	proteophosphoglycan ppg3
scaffold_212_CBAX14186.B1_1_gth	396887	396895	TGACCCATATTCCGTTTGATGTTGCCGTTCGAGAAGGTACATAGAC	GAGAAG	0	4	0	0		CAA	NA	rev	-2.07	-1.12	I	0.48	0	0.52	Phypa_194153	F15D2.37; exonuclease
scaffold_212_PP015052023R_1_gth	344374	344382	AAGCATGCTACTAAAATATGTTATCTTATGTAGAAGGGGACACTTA	TAGAAG	0	1	0	0		CAA	NA	rev	-1.82	-3.01	I	0.15	0.33	0.51	EuGene_UTR_trim_ren_212_32_mRNA	OSIGBa0102D10.5 [Oryza sativa (indica cultivar-group)]
scaffold_212_PP015066343R_1_gth	391847	391855	ATAGGAGTAGGAGGAGGCAGGGGTGAGAGCGAGGAGGGATTGTGAG	GAGGAG	1	0	0	0		AGT	NA	rev	-7.24	-6.54	EI	0.03	0.01	0.97	Phypa_221391	K6M13.5; von Hippel-Lindau binding protein (VHL binding protein; VBP) like [Arabidopsis thaliana]
scaffold_212_PP015072290R_1_gth	29840	29848	CGCGTGAACTAACTGGGTAGGATTTCTCTGCAGGAGCTTGAACAAA	CAGGAG	1	0	1	0		TTG	NA	fwd	1	-4.97	E	0.02	0.98	0	EuGene_UTR_trim_ren_212_3_mRNA	#N/A
scaffold_212_PP015072290R_1_gth	30249	30257	CTCTCCAATAATTTTTTAGTTCTCTTTCCTCAGGAGGAGCTCGTAC	CAGGAG	1	0	1	0		AAG	NA	fwd	-0.54	-4.49	E	0.03	0	0.97	EuGene_UTR_trim_ren_212_3_mRNA	#N/A
scaffold_212_PP020023199R_1_gth	320984	320992	TGTTCTGGGGGTTCGACTTTGATTCTACTGGAGCAGGGGCGCCATG	GAGCAG	0	5	0	6		CTC	NA	fwd	-5.06	-1.62	I	0.11	0.89	0	Phypa_48032	photosystem II 11 kDa protein-related [Arabidopsis thaliana] gb|AAF79740.1|AC005106_21 T25N20.4 [Arabidopsis thaliana] gb|AAK44057.1|AF370242_1 unknown protein [Arabidopsis thaliana] gb|AAN13149.1| unknown protein [Arabidopsis thaliana]
scaffold_213_BJ172709.1_1_gth	572956	572964	GTGGAGGTGGAGGAGGAGGAGGTGGTGGTGGAGGAGGAGGTGGTGG	GAGGAG	1	0	0	0		CCA	NA	rev	-5.21	-4.84	E	0	1	0	Phypa_107987	#N/A
scaffold_213_BJ179728.1_1_gth	764374	764382	AAAATAACTATTATCGCATCGCTTTGAATTCAGCAGATAAATACTT	CAGCAG	0	1	0	0		CAG	NA	fwd	-2.56	-1.24	I	0.2	0	0.8	Phypa_91711	#N/A
scaffold_213_BY983407.1_1_gth	140954	140962	GTTTTGCTTACAGTGTCGTGATGATGTGTGCAGGAGATGTTCGTTT	CAGGAG	2	0	3	0		TGG	2	rev	0.28	-4.95	E	0.02	0.98	0	Phypa_169572	hypothetical protein [Dictyostelium discoideum]
scaffold_213_CBAW1349.B1_1_gth	102273	102281	AGTCGATAATCTTTTTTCATGGATTGATGACAGCAGGTGAATGGCG	CAGCAG	0	4	0	2		AGA	NA	fwd	0.48	0.78	I	0.06	0	0.94	Phypa_49838	Light-inducible protein CPRF-2 [Petroselinum crispum]
scaffold_213_CBAX13234.G1_1_gth	565170	565178	ACTGTTGACTGACCTGATCTTTCTATTATATAGGAGTTTTCGCTGA	TAGGAG	3	0	4	0		CAT	NA	rev	1.24	-1.91	E	0	1	0	Phypa_221484	MFC19.22; expressed protein [Arabidopsis thaliana]
scaffold_213_PP001085009R_1_gth	619397	619405	TTGATGTAATATCTGGGTTTGTTCTTAATGCAGGAGGCGACTCGAA	CAGGAG	1	0	0	0		TAG	1	fwd	4.17	-2	E	0.78	0.22	0	Phypa_169601	F5I6.10; katanin 1 (KTN1) [EC:3.6.4.3] [Arabidopsis thaliana]
scaffold_213_PP004005273R_1_gth	307964	307972	CTTTTCTCATAGTGTGGAGGATCGTTGTTGCAGGAGGGGCACCAGC	CAGGAG	4	0	2	0		AGG	NA	rev	3.45	-1.9	E	0.31	0	0.69	Phypa_194209	T1J1.2; expressed protein [Arabidopsis thaliana]
scaffold_213_PP020020071R_1_gth	105791	105799	GGTGTCACTCAGGTTGGGTGTCGCCGTGCACAGGAGAATTTTGGTG	CAGGAG	2	0	3	0		TTG	NA	fwd	0.19	-4.93	E	0.69	0.08	0.23	EuGene_UTR_trim_ren_213_8_mRNA	#N/A
scaffold_213_PP020021115R_1_gth	541224	541232	GAGCAAAGCGCGTTCTTTCTTGCTGTGAATTAGAAGTCAAGTACAA	TAGAAG	1	0	1	0		CAG	NA	fwd	-2	-4.78	E	0.02	0.99	0	EuGene_UTR_trim_ren_213_53_mRNA	#N/A
scaffold_213_PP020026033R_1_gth	222436	222444	TCATTTATCCTGAGATGTGTATGAATTGTCAAGCAGACAGCATGAA	AAGCAG	0	3	0	10		CAG	NA	rev	-1.56	0.91	I	0.11	0.89	0.01	Phypa_194205	F4L23.16; tRNA 2'phosphotransferase
scaffold_213_PP020066314R_1_gth	540923	540931	AGTTGAGCTGACATTTTAATTTTTTTCGTGTAGGAGAAAAAGCCAA	TAGGAG	4	0	1	0		CCG	NA	fwd	1.05	-2.03	E	0.11	0.89	0.01	EuGene_UTR_trim_ren_213_53_mRNA	#N/A
scaffold_213_PP034008061R_1_gth	91424	91432	CAGTTTGAAATATTGTTCTCAATCACTTTGCAGGAGTTCCAGCTTT	CAGGAG	4	0	9	0		CAG	NA	fwd	1.17	-5.22	E	0.07	0.92	0.01	Phypa_169569	Ornithine carbamoyltransferase
scaffold_214_BJ600342.1_1_gth	662144	662152	GTAACATGTTCGTGAACTGTTGTTTGTGTCAAGCAGCAGATGGACA	AAGCAG	0	3	3	2	x	CCA	NA	rev	0.61	1.67	I	0.51	0	0.49	EuGene_UTR_trim_ren_214_38_mRNA	#N/A
scaffold_214_CBAW1493.B1_1_gth	250841	250849	TTATTATTTTCTTTTTTGATGTTTTGGATTCAGGAGCCCTATCAAC	CAGGAG	1	0	0	0		GAG	0	rev	2.99	-2.05	E	0.01	0.99	0	Phypa_144349	MDC12.16; MA3 domain-containing protein [Arabidopsis thaliana]
scaffold_214_CBAX11178.B1_1_gth	520509	520517	TTTTTGGCTTTTAATTTTATATCGTCATCTAAGCAGCCAGAGTTCG	AAGCAG	0	4	0	3		CCA	0	fwd	-3.79	-1.22	I	0.01	0	0.99	Phypa_144394	contains EST(s): C28110(C60065) [Oryza sativa (japonica cultivar-group)]
scaffold_214_CBAX13355.B1_1_gth	735221	735229	ATCGTAAATGACTCGAATTGTGCATCTTGGGAGCAGTTACTGCTGT	GAGCAG	0	3	0	1		GAG	0	fwd	-2.6	0.87	I	0.03	0.33	0.64	Phypa_107996	lysine-ketoglutarate reductase/saccharopine dehydr [Zea mays] gb|AAG21985.1|AF271636_1 lysine ketoglutarate reductase/saccharopine dehydrogenase [Zea mays] gb|AAC18622.2| lysine-ketoglutarate reductase/saccharopine dehydrogenase bifunctional enzyme [Zea mays]
scaffold_214_PP004066011R_1_gth	732445	732453	GTTTTTCTTGGGTTGATATGCGTATGCGTGAAGCAGGCAAATGTGG	AAGCAG	0	1	0	0		AAG	0	fwd	-2.63	-0.35	I	0.32	0.02	0.66	Phypa_107996	lysine-ketoglutarate reductase/saccharopine dehydr [Zea mays] gb|AAG21985.1|AF271636_1 lysine ketoglutarate reductase/saccharopine dehydrogenase [Zea mays] gb|AAC18622.2| lysine-ketoglutarate reductase/saccharopine dehydrogenase bifunctional enzyme [Zea mays]
scaffold_214_PP020005109R_1_gth	17008	17016	GGATTTCTAACGCAGACTTTGAACTTTCTGCAGAAGATGTTGGTGT	CAGAAG	1	0	2	0		GCT	NA	fwd	0.03	-2.8	E	0.02	0.98	0	Phypa_60060	contains ESTs C22366(C11876)
scaffold_214_PP020038361R_1_gth	663065	663073	TGTGCCGAGTTGCCATCCTTGTATGTACCGCAGCAGATGCCTGTAA	CAGCAG	0	1	1	0	x	CAG	NA	rev	-1.94	-2.91	I	0.02	0.95	0.03	Phypa_44271	MLD14.2; protein kinase family protein [Arabidopsis thaliana]
scaffold_214_PPLS022O12.AB1_1_gth	519956	519964	GGTTAGCTATACTGTTTAACTGGAATGATGTAGGAGTCAGGCTCTC	TAGGAG	6	0	4	0		CAG	2	fwd	1.32	-3.31	E	0.01	0	0.99	Phypa_144394	contains EST(s): C28110(C60065) [Oryza sativa (japonica cultivar-group)]
scaffold_215_BJ205053.1_1_gth	289670	289678	ATAAAATTTATGACATATTGTTTTTTTTTTTAGCAGGTGATAGAAG	TAGCAG	0	3	0	8		TAG	NA	rev	-0.59	3.26	I	0.2	0.23	0.57	EuGene_UTR_trim_ren_215_24_mRNA	expressed protein [Oryza sativa (japonica cultivar-group)]
scaffold_215_BJ609738.1_1_gth	452268	452276	AGTTTATTCGTGTGGTATGTTATTCATAATGAGCAGGATCTTGGCC	GAGCAG	0	1	0	2		CAG	NA	fwd	-2.31	1.69	I	0	0	0.99	Phypa_169660	MBK23.10; transcription factor-related protein [Arabidopsis thaliana]
scaffold_215_BY965863.1_1_gth	97930	97938	GGGTCTTGATTATCTCGTAAATTATGTGGGCAGGAGCTTACAGTGA	CAGGAG	57	2	6	1	x	TTG	2	fwd	1.06	-3.82	EI	0.02	0	0.98	Phypa_108003	AOAT2 (ALANINE-2-OXOGLUTARATE AMINOTRANSFERASE 2); alanine transaminase [Arabidopsis thaliana] ref|NP_974122.1| AOAT2 (ALANINE-2-OXOGLUTARATE AMINOTRANSFERASE 2); alanine transaminase [Arabidopsis thaliana] ref|NP_001031262.1| AOAT2 (ALANINE-2-OXOGLUTARATE AMINOTRANSFERASE 2); alanine transaminase [Arabidopsis thaliana] ref|NP_001031263.1| AOAT2 (ALANINE-2-OXOGLUTARATE AMINOTRANSFERASE 2); alanin…
scaffold_215_BY981675.1_1_gth	97933	97941	GGGTCTTGATTATCTCGTAAATTATGTGGGCAGGAGCTTACAGTGA	CAGGAG	57	2	6	1	x	CCT	NA	fwd	1.06	-3.82	EI	0	1	0	Phypa_108003	AOAT2 (ALANINE-2-OXOGLUTARATE AMINOTRANSFERASE 2); alanine transaminase [Arabidopsis thaliana] ref|NP_974122.1| AOAT2 (ALANINE-2-OXOGLUTARATE AMINOTRANSFERASE 2); alanine transaminase [Arabidopsis thaliana] ref|NP_001031262.1| AOAT2 (ALANINE-2-OXOGLUTARATE AMINOTRANSFERASE 2); alanine transaminase [Arabidopsis thaliana] ref|NP_001031263.1| AOAT2 (ALANINE-2-OXOGLUTARATE AMINOTRANSFERASE 2); alanin…
scaffold_215_CBAX3454.B1_1_gth	100399	100407	TGTCCTAATATTCGACAGTGAACGTGGTTGCAGGAGCCATGTACTC	CAGGAG	8	0	19	0		AGG	2	fwd	-0.39	-5.72	E	0	1	0	Phypa_108003	AOAT2 (ALANINE-2-OXOGLUTARATE AMINOTRANSFERASE 2); alanine transaminase [Arabidopsis thaliana] ref|NP_974122.1| AOAT2 (ALANINE-2-OXOGLUTARATE AMINOTRANSFERASE 2); alanine transaminase [Arabidopsis thaliana] ref|NP_001031262.1| AOAT2 (ALANINE-2-OXOGLUTARATE AMINOTRANSFERASE 2); alanine transaminase [Arabidopsis thaliana] ref|NP_001031263.1| AOAT2 (ALANINE-2-OXOGLUTARATE AMINOTRANSFERASE 2); alanin…
scaffold_215_CBAX8123.G1_1_gth	580285	580293	ATGAATTCTAATCTATAATTTCTGTCTGTGAAGAAGCCAACAGAGT	AAGAAG	1	0	1	0		AAG	NA	fwd	-1.28	-2.59	E	0.03	0.96	0.02	EuGene_UTR_trim_ren_215_40_mRNA	#N/A
scaffold_215_PP015057138R_1_gth	287142	287150	TCTGAGTTGCTCACTTGGTGTGGCACGTCCAAGCAGATGTTCCTGA	AAGCAG	0	1	0	5		GTC	2	rev	-4.4	-1.43	I	0.87	0.04	0.09	Phypa_144509	unnamed protein product [Vitis vinifera]
scaffold_215_PPLS056D08.AB1_1_gth	103472	103480	CTCGTATTAATCTTCGGGCACTAAACATTGTAGGAGAGAAACATTC	TAGGAG	4	0	4	0		CAG	1	fwd	0.43	-3.18	E	0.31	0	0.69	Phypa_194346	FCAALL.365; Rab2-like GTP-binding protein (RAB2) [Arabidopsis thaliana]
scaffold_215_PPLS142C09.AB1_1_gth	25627	25635	TGTTGCATGTTTATGTGTGGATGATGAACGCAGGAGTACTCGAGCA	CAGGAG	28	2	5	0	x	CAG	0	rev	2.71	-5.28	EI	0.04	0	0.96	Phypa_169638	F26H11.8; translocon-associated protein alpha (TRAP alpha) family protein [Arabidopsis thaliana]
scaffold_216_CBAX8132.B1_1_gth	767428	767436	AATCATTGAGTCGGATGTTACTGGAGGGTTGAGCAGGTGTGGAACG	GAGCAG	0	2	0	2		GAG	NA	rev	-5.08	-0.09	I	0.04	0.96	0.01	Phypa_221664	T5I5.1; expressed protein [Arabidopsis thaliana]
scaffold_216_PP020051348R_1_gth	787237	787245	ATTGTGGTTGTTGTGATTGTATGATGTATTGAGCAGGAAATTCGGC	GAGCAG	0	7	0	0		AAG	0	fwd	-1.83	3.24	I	0	0.01	0.99	Phypa_91882	K10A8.100; expressed protein [Arabidopsis thaliana]
scaffold_217_BJ978040.1_1_gth	51019	51027	CTTGTGATAAAAAGCCCTAATTACCTGTGACAGAAGAAGATTCTTC	CAGAAG	2	1	8	0	x	AAG	2	fwd	-0.66	-3.97	EI	0	1	0	Phypa_144576	3-phosphoinositide dependent protein kinase 1 [Zea mays]
scaffold_217_BU051699.1_1_gth	59587	59595	TGAGGTTTTCTTGGCGTTTTCGTCTGGAATCAGCAGGAAGAAGATT	CAGCAG	0	1	1	1	x	GAG	0	fwd	-1.14	-1.65	I	0.02	0.98	0	Phypa_60094	F15K19.7; natC N(alpha)-terminal acetyltransferase
scaffold_217_BY982389.1_1_gth	72692	72700	GAAGTTTTGAATTTTCTGTTTACTGTATTGAAGCAGTTGGAGGTTC	AAGCAG	2	1	0	0	x	CAA	NA	fwd	-0.84	0.36	EI	0.29	0	0.71	Phypa_169695	hypothetical protein [Oryza sativa (japonica cultivar-group)]
scaffold_217_CBAX530.G2_1_gth	51022	51030	CTTGTGATAAAAAGCCCTAATTACCTGTGACAGAAGAAGATTCTTC	CAGAAG	2	1	8	0	x	AAG	NA	fwd	-0.66	-3.97	EI	0.02	0.98	0	Phypa_144576	3-phosphoinositide dependent protein kinase 1 [Zea mays]
scaffold_217_PP004072030R_1_gth	348083	348091	TTATTGAGGTCTGGAACTGGATTTGGATTGCAGGAGGGTGTGGGAT	CAGGAG	4	0	3	0		CGC	1	fwd	1	-5.11	E	0	0	1	Phypa_169705	MSJ11.1; transducin family protein / WD-40 repeat family protein [Arabidopsis thaliana]
scaffold_217_PP005009096R_1_gth	9094	9102	GATGTCCAACTTTTTGAACGTGTGATCTGACAGGAGTCAATGCTGG	CAGGAG	3	0	8	0		GTG	2	fwd	2.62	-2.85	E	0	1	0	Phypa_169691	F17M5.260; protein phosphatase 2C-related / PP2C-related [Arabidopsis thaliana]
scaffold_217_PP020043222R_1_gth	211654	211662	TGTATGATGCACTGATATCCTACCATGCATGAGCAGAGGCGTTGGA	GAGCAG	0	1	0	2		TAG	NA	rev	-3.67	0.8	I	0.01	0	0.99	EuGene_UTR_trim_ren_217_14_mRNA	#N/A
scaffold_217_PP030002087R_1_gth	72695	72703	GAAGTTTTGAATTTTCTGTTTACTGTATTGAAGCAGTTGGAGGTTC	AAGCAG	2	1	0	0	x	GAG	NA	fwd	-0.84	0.36	EI	0	1	0	Phypa_169695	hypothetical protein [Oryza sativa (japonica cultivar-group)]
scaffold_217_PP030002087R_1_gth	73552	73560	GAATTTTCACCACTGTAAATCCTTATTATGAAGCAGTGAGCCTTGC	AAGCAG	0	1	0	4		GTG	NA	fwd	-2.74	-0.45	I	0.39	0.01	0.6	Phypa_169695	hypothetical protein [Oryza sativa (japonica cultivar-group)]
scaffold_217_PPLS062H02.AB1_1_gth	49709	49717	TTTAAGCCATAACATGTGAAAGCTGGCGATGAGCAGGTGACAAAAG	GAGCAG	0	8	0	1		AAG	NA	fwd	-3.53	2.73	I	0.51	0.02	0.47	Phypa_144576	3-phosphoinositide dependent protein kinase 1 [Zea mays]
scaffold_218_BJ173384.1_1_gth	37533	37541	TCGGCGATGTTCCGAGGCAAGATGTCGACGAAGGAGGTTGATGAGC	AAGGAG	0	1	0	0		ATG	NA	rev	-5.7	-6.1	I	0.38	0.02	0.59	Phypa_110341	Tubulin beta chain (Beta tubulin) [Hordeum vulgare]
scaffold_218_BJ586382.1_1_gth	354045	354053	TTTGCACCTGGATTGACGAGTGATAATTTTCAGGAGTTTAAATGTG	CAGGAG	6	0	1	0		CAG	NA	rev	-0.89	-5.45	E	0	0	0.99	Phypa_194502	Os03g0717600 [Oryza sativa (japonica cultivar-group)] gb|ABF98561.1| Splicing factor 3A subunit 3, putative, expressed [Oryza sativa (japonica cultivar-group)] dbj|BAF12996.1| Os03g0717600 [Oryza sativa (japonica cultivar-group)] gb|EAY91658.1| hypothetical protein OsI_012891 [Oryza sativa (indica cultivar-group)] gb|EAZ28378.1| hypothetical protein OsJ_011861 [Oryza sativa (japonica cultivar-gro…
scaffold_218_BY970645.1_1_gth	666725	666733	CAGATATCATTAGAGCTATTGATTGGTGTGCAGGAGCCAACACATT	CAGGAG	2	0	0	0		AAG	2	rev	1.39	-4.7	E	0.12	0	0.88	Phypa_60122	F3L12.2; subtilisin-like protease (AIR3) [Arabidopsis thaliana]
scaffold_218_BY970877.1_1_gth	458356	458364	TATATTGATGCAAGATGTAAATTTAATGTACAGCAGGTGGTGGACT	CAGCAG	0	3	0	2		CAG	2	fwd	-1.32	0.42	I	0.01	0.99	0	Phypa_144722	ferroportin-related [Arabidopsis thaliana] gb|AAL32684.1| unknown protein [Arabidopsis thaliana] gb|AAM91187.1| unknown protein [Arabidopsis thaliana]
scaffold_218_BY970877.1_1_gth	458727	458735	TCTTGAAACTGACATTTGTTTGTGATCTGGCAGGAGTAAATCCTTC	CAGGAG	3	0	5	0		AAG	2	fwd	2.64	-4.33	E	0.02	0.98	0	Phypa_144722	ferroportin-related [Arabidopsis thaliana] gb|AAL32684.1| unknown protein [Arabidopsis thaliana] gb|AAM91187.1| unknown protein [Arabidopsis thaliana]
scaffold_218_BY980222.1_1_gth	543916	543924	TCCCCTTTGATCGCTGCTTTGTGTCCATTGCAGGAGGAATTTTGGC	CAGGAG	2	0	5	0		TGA	NA	rev	0.59	-5.36	E	0.08	0	0.92	Phypa_221760	Ras-related protein RAB1BV [Beta vulgaris]
scaffold_218_PP010002025R_1_gth	598033	598041	TTTTTTTGATTCCCTTAATTGATTCTGTTTCAGGAGAGGCGTTGCC	CAGGAG	2	0	1	0		CAG	NA	fwd	-0.77	-4.39	E	0.02	0	0.98	Phypa_169751	#N/A
scaffold_218_PP020052070R_1_gth	354905	354913	AGGAAATTGCACAACAGGTTGCTTCCTCCAAAGCAGTTGCTTTGGC	AAGCAG	0	1	0	0		AGT	NA	rev	-7.57	-5.74	I	0.02	0.01	0.98	Phypa_194502	Os03g0717600 [Oryza sativa (japonica cultivar-group)] gb|ABF98561.1| Splicing factor 3A subunit 3, putative, expressed [Oryza sativa (japonica cultivar-group)] dbj|BAF12996.1| Os03g0717600 [Oryza sativa (japonica cultivar-group)] gb|EAY91658.1| hypothetical protein OsI_012891 [Oryza sativa (indica cultivar-group)] gb|EAZ28378.1| hypothetical protein OsJ_011861 [Oryza sativa (japonica cultivar-gro…
scaffold_219_AW598879.1_1_gth	280721	280729	GACATATTCTCCTTGTTCTGTTTCCACTTTTAGAAGCGCACCACAA	TAGAAG	1	0	1	0		AAG	NA	fwd	-0.75	-3.59	E	0.05	0	0.95	Phypa_169775	unnamed protein product [Vitis vinifera]
scaffold_219_BJ193582.1_1_gth	23759	23767	TGGCACTGATGAGAGATTGATTTCATCTTTCAGGAGGTAATGCTTC	CAGGAG	44	1	13	3	x	GAG	0	fwd	1.99	-1.64	EI	0.26	0.71	0.03	Phypa_221787	anxa6-prov; annexin A6 [Xenopus laevis]
scaffold_219_BY985263.1_1_gth	416733	416741	TTCCGTTTGTTGAATTCTGTGGTGATTGTGAAGCAGATGGCTTCAG	AAGCAG	1	6	0	1	x	CAG	NA	fwd	-0.24	2.04	EI	0	0.02	0.98	Phypa_144799	T1P2.12; SGS domain-containing protein [Arabidopsis thaliana]
scaffold_219_PP015069337R_1_gth	468333	468341	AGGGTTTCTGTGTGTGGTTGTCGTGTTAGAAAGCAGTCGCCCTCAA	AAGCAG	0	6	0	7		CTG	NA	fwd	-1.91	-0.67	I	0.05	0.95	0	Phypa_144798	T13E15.14; expressed protein [Arabidopsis thaliana]
scaffold_219_PP020018106R_1_gth	227568	227576	ATTTCCTACTAAGGTACTTGGGGGTGACATCAGGAGTTTTTCAGCT	CAGGAG	1	0	0	0		AAG	NA	fwd	-1.3	-6.11	E	0.03	0.97	0	Phypa_169773	contains ESTs AU069322(C60381)
scaffold_219_PP020052303R_1_gth	23762	23770	TGGCACTGATGAGAGATTGATTTCATCTTTCAGGAGGTAATGCTTC	CAGGAG	44	1	13	3	x	GAG	NA	fwd	1.99	-1.64	EI	0.16	0.84	0	Phypa_221787	anxa6-prov; annexin A6 [Xenopus laevis]
scaffold_22_BJ165646.1_1_gth	1937798	1937806	TAAATAATCCTCATCATGTGTTTGTTCTTTGAGCAGAGAATTGTCG	GAGCAG	0	3	1	6	x	TAG	NA	fwd	-1.46	3.08	I	0.08	0.92	0	Phypa_44562	contains ESTs D15784(C1252)
scaffold_22_BJ184634.1_1_gth	2094343	2094351	CGCTCAAGAGGTGTTGCCTTTTGGGGTTGGGAGCAGCTCTACATAT	GAGCAG	1	4	0	2	x	CTG	NA	fwd	-3.63	-1.13	EI	0.11	0.9	0	Phypa_117942	T2L20.18; expressed protein [Arabidopsis thaliana]
scaffold_22_BJ185881.1_1_gth	1015498	1015506	AGAAGTGGACAGTGCTGCATGTGATTGCTGCAGGAGTAACCATCGG	CAGGAG	2	0	1	0		ATG	NA	rev	-0.01	-6.18	E	0.03	0.97	0	Phypa_160450	T3G21.23; expressed protein [Arabidopsis thaliana]
scaffold_22_BJ197473.1_1_gth	1935451	1935459	GATAGTGGGTTGACTGTAACATTTCTTCTATAGCAGAGGGTTGCGA	TAGCAG	5	1	7	2	x	CTG	NA	fwd	-2.78	0.17	EI	0.07	0	0.93	Phypa_44562	contains ESTs D15784(C1252)
scaffold_22_BJ579088.1_1_gth	1856912	1856920	CTTTAACCTTGTCATAATTTGTTTTCTATCTAGCAGAATTATGGAG	TAGCAG	0	2	0	5		AAG	UTR exon	fwd	-0.7	0.88	I	0.11	0.89	0	Phypa_177335	F7J7.50; G10 family protein [Arabidopsis thaliana]
scaffold_22_BJ590774.1_1_gth	2233261	2233269	TGACGAAGTTTCACTGAGTGCATGCAAATCGAGCAGAGCAAAGAGC	GAGCAG	0	2	0	0		AAG	NA	fwd	-3.14	1	I	0.01	0	0.99	Phypa_117945	T27E11.20; acyl-CoA binding protein 2 (ACBP2) [Arabidopsis thaliana]
scaffold_22_BJ591842.1_1_gth	1622153	1622161	AGTGCTTTACAAAATTTTATGTTGTCTCTTCAGGAGATCATTGAGA	CAGGAG	8	0	8	0		AAG	0	rev	1.69	-2.06	E	0.04	0	0.96	Phypa_160481	T9J14.16; expressed protein [Arabidopsis thaliana]
scaffold_22_BJ604715.1_1_gth	1619815	1619823	TCCTAATATGTTTAGTTGGTTTTGTGTTTGCAGCAGCAGGTGGAGA	CAGCAG	2	0	2	0		CAG	2	fwd	2.12	0.2	E	0.65	0	0.35	Phypa_69305	F2D10.25; calcium-binding EF hand family protein [Arabidopsis thaliana]
scaffold_22_BJ965688.1_1_gth	1672481	1672489	GGTTTTTGAGCCGTGGCTTTGATGCGTGCTCAGCAGGTGGTTTGGT	CAGCAG	0	1	0	0		ACA	NA	rev	-2.09	-1.16	I	0.01	0	0.99	EuGene_UTR_trim_ren_22_154_mRNA	Os01g0144100 [Oryza sativa (japonica cultivar-group)] dbj|BAB40127.1| unknown protein [Oryza sativa Japonica Group] dbj|BAF03916.1| Os01g0144100 [Oryza sativa (japonica cultivar-group)]
scaffold_22_BY957425.1_1_gth	1617247	1617255	CCTCATTGATGGCCACTTTTCTGTATGATTAAGGAGAAGAAGAGGG	AAGGAG	2	0	8	0		CAG	0	fwd	0.44	-1.77	E	0.65	0	0.35	Phypa_69305	F2D10.25; calcium-binding EF hand family protein [Arabidopsis thaliana]
scaffold_22_CBAW2783.B1_1_gth	2262882	2262890	AGCATGAACGAAGAGTTGATCAAATGTGTGGAGCAGGTCAATCAAA	GAGCAG	0	4	0	2		CAA	NA	fwd	-1.85	1.75	I	0.04	0.96	0	Phypa_118024	T24P22.6; expressed protein [Arabidopsis thaliana]
scaffold_22_CBAX10225.G1_1_gth	118197	118205	GTGTCTGAAGACTAAAGCTGTGTGCATGTGCAGGAGATGACGCTGG	CAGGAG	2	0	8	0		AAT	NA	fwd	2.93	-2.53	E	0.16	0.84	0	Phypa_55884	unnamed protein product [Vitis vinifera]
scaffold_22_CBAX11288.G1_1_gth	1557694	1557702	TCTTTTGCTTACATTTCTTTACTCTGTTGGAAGCAGAAACAAATCA	AAGCAG	0	1	0	3		ATG	NA	fwd	-1.88	0.73	I	0.04	0.96	0	Phypa_118031	F22M8.8; armadillo/beta-catenin repeat family protein / kinesin motor family protein [Arabidopsis thaliana]
scaffold_22_CBAX13054.B1_1_gth	1929736	1929744	CGATCTGTGCAGCCATTCCCGGTGGCGGTGAAGTAGTGGAGCGATT	AAGTAG	1	0	0	0		TCC	NA	fwd	-3.8	-3.82	E	0.01	0	0.99	Phypa_105033	Major allergen Mal d 1 (Mal d I) [Malus x domestica]
scaffold_22_CBAX6431.B1_1_gth	7339	7347	CAACGTTTGTTAACATTACAGTGTTGTGCGCAGGAGCTTTCACTGC	CAGGAG	7	0	0	0		GTT	NA	rev	1.07	-3.69	E	0.13	0.87	0	Phypa_160405	#N/A
scaffold_22_CBAX6710.B1_1_gth	894237	894245	AATCTGGTTTTTACAATCGTTGGTTTGTGAGAGCAGGAGGAAAAGA	GAGCAG	0	1	0	9		AGG	0	rev	-0.9	2.49	I	0.05	0.94	0.01	Phypa_160444	F4N2.28; expressed protein [Arabidopsis thaliana]
scaffold_22_CJ971293.1_1_gth	1019657	1019665	GTTTACGAACGATAACCATTGTGCGGATTGCAGGAGTTGTGTTCCG	CAGGAG	4	0	1	0		TTT	NA	fwd	2.39	-4.14	E	0.1	0.02	0.88	Phypa_160451	Serine/threonine-protein phosphatase PP1 isozyme 1 [Acetabularia peniculus]
scaffold_22_CJ971306.1_1_gth	1627114	1627122	TCAGGGCCTAATGCAACTTTCTGTTCTTCATAGAAGGGCCTTAGCT	TAGAAG	0	2	0	0		CAG	NA	rev	-1.3	-2.17	I	0.45	0.08	0.47	Phypa_177306	F28A23.1; expressed protein [Arabidopsis thaliana]
scaffold_22_PP001019004F_1_gth	1392661	1392669	ATTCCTATGCTTACTCAATGTTTTGTCTTGAAGCAGGTCATGATCA	AAGCAG	0	1	0	0		GAG	0	rev	-0.55	2.89	I	0.11	0.89	0	Phypa_22294	T7H20.60; hypothetical protein [Arabidopsis thaliana]
scaffold_22_PP015011269R_1_gth	247309	247317	ACCTCCAATACTGTGTCAGCATGTCATGTGCAGGAGTCTAGAAATT	CAGGAG	4	0	1	0		AAG	NA	fwd	-0.16	-5.44	E	0.69	0.25	0.07	Phypa_177197	MCO15.17; trigger factor-related protein [Arabidopsis thaliana]
scaffold_22_PP015024148R_1_gth	923658	923666	AGACACCTTACATGTGGCAGCTGGATGACCGAGCAGGAATGCGACG	GAGCAG	0	2	0	0		GGG	NA	fwd	-3.78	0.13	I	0	1	0	EuGene_UTR_trim_ren_22_90_mRNA	unknown [Picea sitchensis]
scaffold_22_PP015040084R_1_gth	1670877	1670885	CAGGAACCGATCTTGTTGATGCGAACTTTCGAGTAGCTGACTTCTC	GAGTAG	1	0	0	0		AAG	NA	rev	-6.57	-5.3	E	0.01	0	0.99	Phypa_48153	Thylakoid lumenal 15 kDa protein
scaffold_22_PP020028186R_1_gth	1877653	1877661	TGCAACTTGACTTCGTTGTCTCCTTAACCACAGGAGGCTTGACAAT	CAGGAG	1	0	2	0		TCT	NA	rev	1.13	-3.24	E	0.01	0	1	EuGene_UTR_trim_ren_22_174_mRNA	#N/A
scaffold_22_PP020031042R_1_gth	1554108	1554116	GTTCCAACTATTTCTGCTGTCTTTTCCTATGAGCAGGAAGCGAGGG	GAGCAG	0	2	0	6		CTG	NA	fwd	-2.89	1.18	I	0.39	0.61	0	Phypa_118031	F22M8.8; armadillo/beta-catenin repeat family protein / kinesin motor family protein [Arabidopsis thaliana]
scaffold_22_PP020038301R_1_gth	2306440	2306448	GATCCGATTGTATTGACACTTTCTGTATGGCAGGAGTTCCACGCTA	CAGGAG	2	0	3	0		AAG	NA	rev	1	-4.95	E	0.23	0	0.77	Phypa_160515	F18G18.20; serine-rich protein [Arabidopsis thaliana]
scaffold_22_PP020040231R_1_gth	430709	430717	ACTTTGTTTGGATTTTGATGATACCTTTGCGAGCAGACAATAGTGA	GAGCAG	0	1	0	0		AGG	0	fwd	-1.86	1.54	I	0.08	0.82	0.1	Phypa_117881	T20L15.200; glycosyl hydrolase family 5/cellulase ((1-4)-beta-mannan endohydrolase) [Arabidopsis thaliana]
scaffold_22_PP020059127R_1_gth	2628820	2628828	TGACAATACGGGCTGTATGCTGTGTTCTGTGAGCAGCCGAGCTGAA	GAGCAG	0	1	0	3		TCG	NA	rev	-2.55	0.79	I	0.14	0.84	0.02	Phypa_117953	F4I10.10; protein kinase
scaffold_22_PPLS035N18.AB1_1_gth	2264702	2264710	AGAAATTGACTTGATTGGAATTTAATGCTGCAGGAGCTGTTAAAGC	CAGGAG	6	0	1	0		ACG	NA	fwd	2.45	-4.27	E	0.15	0.85	0.01	Phypa_118024	T24P22.6; expressed protein [Arabidopsis thaliana]
scaffold_22_PPLS035O01.AB1_1_gth	399947	399955	GTTTGTGGGTTTTGCTGGTTTTGTGACGTGCAGAAGAAGAAGAGAA	CAGAAG	5	0	16	0		AGG	NA	fwd	1.74	-3.63	E	1	0	0	Phypa_204687	MAC9.8; Peter Pan - like protein [Arabidopsis thaliana]
scaffold_22_PPLS035O01.AB1_1_gth	400420	400428	CTGAAACAAGGTTGGTACTGTGTTGTATATCAGGAGTCCAAGAGAA	CAGGAG	5	0	14	0		AGA	0	fwd	1.96	-4	E	0	1	0	Phypa_204687	MAC9.8; Peter Pan - like protein [Arabidopsis thaliana]
scaffold_220_BJ195754.1_1_gth	464070	464078	TAGTATTGATAGTTGATGACGTTGATTTTGGAGCAGATTCGATTTA	GAGCAG	0	2	0	9		ATG	0	rev	-1.94	1.43	I	0.14	0	0.86	Phypa_221849	T2E6.6; clathrin coat assembly protein
scaffold_220_PP004063274R_1_gth	510113	510121	GAGGGGTTGGTGTTGGAAGAGACGGAGGAGGAGAAGAAGAAGAAGG	GAGAAG	0	1	0	0		ACC	NA	rev	-7.53	-7.07	I	0.5	0	0.5	Phypa_221851	MDA7.5; heat shock protein
scaffold_220_PP015056197R_1_gth	543802	543810	TTCAGGTGATGCAGGAGCGGTGTTCACGCGTAGTAGAGCACCATGG	TAGTAG	0	1	0	0		CAG	NA	fwd	-4.54	-3.89	I	0.5	0.04	0.47	Phypa_144824	K2A18.17; expressed protein [Arabidopsis thaliana]
scaffold_220_PPLS104N04.AB1_1_gth	621172	621180	GTTAATTGATTTTCTCAAGCTGATGACATCAAGCAGATAACGAGGA	AAGCAG	0	5	0	1		ATG	NA	rev	-3.88	-0.24	I	0.02	0	0.98	Phypa_194636	F10A12.14; sec23/sec24 transport family protein [Arabidopsis thaliana]
scaffold_221_BJ958795.1_1_gth	625504	625512	TAATTATAACCCATTTTTGGACTTCGTTGTGAGCAGGATGCAGACA	GAGCAG	0	2	0	0		CAG	NA	fwd	-0.97	4.29	I	0.01	1	0	Phypa_169830	#N/A
scaffold_221_BY978908.1_1_gth	561358	561366	ATCATACTAATTTTGCGGAGTTTGTCTTTGGAGCAGCTTATCCTGG	GAGCAG	0	3	0	0		ACG	0	fwd	-1.11	1.57	I	0.04	0	0.96	Phypa_169825	hypothetical protein
scaffold_221_BY978908.1_1_gth	561690	561698	TTTTGCAACATTATTCTGCTGTGGCCATGAGAGCAGCTTTGTAGAT	GAGCAG	0	4	0	1		GGG	1	fwd	-3.07	-0.71	I	0	1	0	Phypa_169825	hypothetical protein
scaffold_221_PP015006037R_1_gth	711185	711193	TTGGGTTTTTTTTTTGAATGCACGGCATTATAGGAGGTAGATCCAA	TAGGAG	1	0	1	0		GAG	0	fwd	-0.97	-3.11	E	0.08	0.02	0.9	Phypa_169834	T16L1.140; dynamin-like protein 2a (ADL2a) [Arabidopsis thaliana]
scaffold_221_PPLS017H08.AB1_1_gth	653850	653858	ACACTAATCTAATTGTTGCTCTTTTGCTGGTAGCAGATCCCGGGCA	TAGCAG	0	2	0	0		AAG	NA	fwd	2.07	3.66	I	0.02	0.98	0	Phypa_92195	F22L4.9; expressed protein [Arabidopsis thaliana]
scaffold_222_BY967456.1_1_gth	198818	198826	ATTTGTTCACCCTCGGGACCTTCAGTCTTGGAGCAGGGTCGGGTGG	GAGCAG	1	0	0	0		TAT	NA	fwd	-6.43	-1.81	E	0.01	0.99	0	Phypa_108075	T6C23.16; acid phosphatase
scaffold_222_CBAX13240.B1_1_gth	697848	697856	TCTGCATTAACGTCCGTGGCGTATTCCCTACAGGAGGATGGACCAG	CAGGAG	5	0	16	0		AAA	NA	rev	1.17	-4.3	E	0.26	0.34	0.4	Phypa_110351	K17E12.12; glucose-6-phosphate 1-dehydrogenase / G6PD (ACG9) [EC:1.1.1.49] [KO:K00036] [Arabidopsis thaliana]
scaffold_223_BJ178564.1_1_gth	662796	662804	CGCTAGCGTCGTTGATTTGGCTCCTTGACAAAGCAGGTTTGGCTAT	AAGCAG	0	5	0	0		AGT	1	fwd	-4.16	-1	I	0.64	0	0.36	Phypa_110355	F5H14.10; expressed protein [Arabidopsis thaliana]
scaffold_223_BJ189657.1_1_gth	328982	328990	TTTATCAGTCTAAGTGATGTAGCCTTGTCGCAGGAGCTGGTTGGAA	CAGGAG	4	0	3	0		AAG	UTR exon	fwd	-0.4	-5.62	E	0.24	0	0.76	Phypa_108084	#N/A
scaffold_223_BJ195144.1_1_gth	507303	507311	TCAGTGAAAAAACTTGAATTTTTTCCTGTGCAGGAGTTGGCTGAAG	CAGGAG	1	0	1	0		AAG	NA	rev	3.16	-3.59	E	0.83	0.17	0	Phypa_145070	MYN8.4; trithorax 5 (TX5) -related [Arabidopsis thaliana]
scaffold_223_CBAX12494.B1_1_gth	517911	517919	AGTGTTCTGATGACCTTACTCTACTTTTTACAGAAGCGTGAGGCAC	CAGAAG	6	0	12	0		GCA	0	rev	0.48	-3.17	E	0.02	0.98	0	Phypa_108089	40S ribosomal protein S15 [Elaeis oleifera]
scaffold_223_CBAX5648.G1_1_gth	120065	120073	GGCGAGCTGTTGTAGGAGGCAAGGCGGAGGGAGGAGTCGCTAGAGG	GAGGAG	2	0	0	0		GAT	NA	rev	-8.3	-8.64	E	0.01	0	0.99	Phypa_92279	Phosphoglycerate kinase
scaffold_223_CBAX5648.G1_2_gth	165765	165773	GGCGAGCTGTTGTAGGAGGCAAGGCGGAGGGAGGAGTCGCTAGAGG	GAGGAG	2	0	0	0		GAT	NA	rev	-8.3	-8.64	E	0.02	0	0.99	Phypa_60168	Phosphoglycerate kinase
scaffold_223_PP004015286R_1_gth	671846	671854	GTCTGATCTCACAGCATCGTTCTCTCTTCTTAGGAGTTGTGTTAGC	TAGGAG	2	0	7	0		TGG	NA	fwd	-2.67	-4.41	E	0.01	0.99	0	Phypa_169898	F4I18.17; DNA-binding family protein [Arabidopsis thaliana]
scaffold_223_PP015072280R_1_gth	498456	498464	GAGTCTGATTGAAGAGGTGACTTGAATCTGGAGCAGGTTGCCGCCG	GAGCAG	0	4	0	9		TAG	NA	rev	-3.34	0.9	I	0.01	0.99	0	Phypa_169883	#N/A
scaffold_223_PPLS135D03.AB1_1_gth	656508	656516	TATTGAATTAGAATGGCTATTGCCAAAGATAAGAAGACTAGAAAGT	AAGAAG	2	0	0	0		TAA	NA	rev	-5.65	-5.12	E	0.01	0.99	0	Phypa_221990	T7H20.90; expressed protein [Arabidopsis thaliana]
scaffold_224_BJ171874.1_1_gth	635191	635199	ATTCTGAATTTAAATGCTGTTGATGTTGCTTAGCAGACGGAAGAGG	TAGCAG	0	3	2	45	x	CCG	NA	fwd	0.5	1.95	I	0.01	0.99	0	Phypa_169930	T5M7.14; hydroxyproline-rich glycoprotein family protein [Arabidopsis thaliana]
scaffold_224_BJ195665.1_1_gth	321223	321231	GAATTTCGTGGTCCATGTGATAATCTCTGGGAGCAGGTGTCTGCAA	GAGCAG	0	5	0	2		CAG	NA	fwd	-3.59	0.95	I	0.43	0.09	0.47	Phypa_169917	FCAALL.86; mitochondrial substrate carrier family protein [Arabidopsis thaliana]
scaffold_224_BJ955615.1_1_gth	431501	431509	TCTTGACCTCATAGTTGTGTTGTGTCTTTGCAGGAGGCCCGCACTT	CAGGAG	5	0	2	0		GGG	0	rev	2.77	-3.13	E	0.02	0	0.98	Phypa_194812	T1N24.12; endopeptidase - like protein [Arabidopsis thaliana]
scaffold_224_BJ958153.1_1_gth	310041	310049	TATTGATTGCTTTTGGTTTGGGATGTGTTGCAGAAGGTGCTTCTCA	CAGAAG	2	0	12	1	x	GAG	2	fwd	1.65	-2.11	E	0.01	0	0.99	Phypa_222025	putative phosphoribosyl pyrophosphate synthase [Oryza sativa (japonica cultivar-group)]
scaffold_224_BY947074.1_1_gth	177975	177983	TTTATGGTGCTAATTCGAACACTTCTTACACAGGAGAGCGCGTGAC	CAGGAG	2	0	0	0		ACT	NA	rev	-0.57	-4.68	E	0	1	0	EuGene_UTR_trim_ren_224_15_mRNA	#N/A
scaffold_224_BY962380.1_1_gth	569962	569970	TGAGTCGTCTTACAGTGCCGTCAACAATGTTAGCAGGTTCCGGCAT	TAGCAG	0	2	0	0		GAG	NA	rev	-3.21	0.4	I	0.11	0.01	0.88	Phypa_92404	#N/A
scaffold_224_CBAX7398.G1_1_gth	698284	698292	CGAGGTACTAAATTCGGTAGTGTGCTTTTGCAGAAGTCGCACCCCA	CAGAAG	2	0	3	0		CAA	NA	rev	0.77	-5.62	E	0.01	0	1	Phypa_169935	SMUG1; single-strand selective monofunctional uracil DNA glycosylase [Xenopus laevis]
scaffold_224_CJ970809.1_1_gth	335886	335894	TTTTGAGTAGCAATTGCTGTTCTGGTGATGCAGGAGGGCGTGGTGT	CAGGAG	4	0	7	0		CTG	NA	fwd	2.05	-3.88	E	0.06	0.94	0	Phypa_92383	T21F11.25; DNA repair protein
scaffold_224_PP015056347R_1_gth	683165	683173	TCATCACCATGAGCCCCTGTACTCCAGGGACAGGAGGCTGGAGGAG	CAGGAG	1	0	0	0		ATT	NA	fwd	-2.35	-4.64	E	0.62	0.03	0.35	Phypa_194840	T19N8.5; expressed protein [Arabidopsis thaliana]
scaffold_224_PP020053371R_1_gth	7945	7953	TCATTCGCGAAGGTCATGTTCAAGCGGTTGAAGAAGCTAGGGATCG	AAGAAG	0	1	0	0		GAG	NA	rev	-5.98	-6.78	I	0.12	0	0.87	Phypa_169902	F11F12.17; formate--tetrahydrofolate ligase / 10-formyltetrahydrofolate synthetase (THFS) [Arabidopsis thaliana]
scaffold_225_BJ159009.1_1_gth	14808	14816	TGCGTTGATCTCAGATCATTGTTTCCTTGCCAGAAGCTCTAAACCT	CAGAAG	5	1	4	1	x	ATG	NA	fwd	-2.36	-5.05	EI	0.03	0.98	0	Phypa_92421	#N/A
scaffold_225_BJ183775.1_1_gth	14811	14819	TGCGTTGATCTCAGATCATTGTTTCCTTGCCAGAAGCTCTAAACCT	CAGAAG	5	1	4	1	x	CAG	NA	fwd	-2.36	-5.05	EI	0.52	0	0.48	Phypa_92421	#N/A
scaffold_225_BJ204888.1_1_gth	603227	603235	CTCCATGACCAGAGGAATGAACCGCACAGGGAGAAGGGCGGCATTT	GAGAAG	0	1	0	0		ATT	NA	rev	-8.68	-7.26	I	0.14	0.02	0.84	Phypa_169956	#N/A
scaffold_225_CBAW1239.B1_1_gth	371429	371437	ATTTGAGATTGCTGAAGAAACTTCGCGGTGCAGGAGAACTCACGAA	CAGGAG	4	0	1	0		CAG	0	fwd	1.48	-4.29	E	0.21	0.65	0.14	Phypa_169946	T2J15.17; C2 domain-containing protein [Arabidopsis thaliana]
scaffold_225_CBAX3476.G1_1_gth	169753	169761	TCTGTCAGAAATCTCACTTTTTGTTCATTGTAGCAGGGAGTCAAGA	TAGCAG	0	4	0	3		AAC	2	fwd	-0.02	1.34	I	0.01	0.99	0	Phypa_108109	F18B13.12; DNAJ heat shock protein
scaffold_225_PP004058358R_1_gth	373166	373174	TTGAAGAAGAATGTAAGATGCCACAAATGACAGAAGCCCAGAAGGT	CAGAAG	2	0	4	0		AAG	NA	fwd	-1.4	-4.67	E	0.01	0.99	0	Phypa_169946	T2J15.17; C2 domain-containing protein [Arabidopsis thaliana]
scaffold_226_BJ189905.1_1_gth	603943	603951	TCTGGCGTCGGCATACGTGTTTGAATATTACAGTAGTGCCAGTGCA	CAGTAG	0	1	0	0		CAG	NA	fwd	-3.48	-6.44	I	0.04	0.01	0.95	EuGene_UTR_trim_ren_226_61_mRNA	Light-sensor Protein kinase [Includes: Phytochrome; Protein kinase ] gb|AAB47762.1| phytochrome [Ceratodon purpureus]
scaffold_226_BJ595135.1_1_gth	173184	173192	TGATGTGTTTTTGAACTTTTGATATGAACGCAGTAGGCATGCGAGT	CAGTAG	0	3	2	0	x	GAG	NA	rev	-0.5	-1.22	I	0.02	0	0.98	Phypa_169972	unknown [Picea sitchensis]
scaffold_226_BJ953793.1_1_gth	230666	230674	AAAGCTGCTTCACTCATGTGCTACTTTTTCGAGCAGAGAACAATTT	GAGCAG	0	7	0	4		CAA	2	rev	-4.3	-0.64	I	0.24	0.67	0.1	Phypa_169980	F13K3.8; expressed protein [Arabidopsis thaliana]
scaffold_226_BQ827486.1_1_gth	119666	119674	AAAGTAGGGCCTTAACTGGTGTTCCTATGGGAGCAGGTGCCATGCA	GAGCAG	0	2	0	5		CTT	NA	fwd	-2.53	2	I	0.1	0.87	0.02	Phypa_145331	F1O11.12; HhH-GPD base excision DNA repair family protein (ROS1) [Arabidopsis thaliana]
scaffold_226_PP004006052R_1_gth	19944	19952	CTAATGAATTGCTGATGAGGTTGCACGTTACAGGAGGTTTACCTGG	CAGGAG	1	0	1	0		CCG	NA	rev	0.55	-2.99	E	0.01	0.99	0	Phypa_169959	MIO24.6; expressed protein [Arabidopsis thaliana]
scaffold_226_PP015068213R_1_gth	248746	248754	CCTCAATCTCGATCATACAATCCGGTTGTGCAGGAGCGGTAGCTGG	CAGGAG	5	0	1	0		GGG	2	fwd	0.83	-5.83	E	0.28	0.01	0.72	Phypa_145315	F8N16.19; mitochondrial import inner membrane translocase subunit Tim17/Tim22/Tim23 family protein [Arabidopsis thaliana]
scaffold_226_PP015072331R_1_gth	92993	93001	TTTTGCTTTATATCCACTGAATGTGTGCAACAGAAGGAGGAGGTGC	CAGAAG	8	0	10	0		AAT	0	fwd	1.77	-1.64	E	0.87	0.06	0.07	Phypa_222108	MSJ1.9; 2-nitropropane dioxygenase-related protein [Arabidopsis thaliana]
scaffold_226_PP034004034R_1_gth	449524	449532	ATTCCAATTCTCCGTTTCTTTGATATGTCTTAGCAGAAGATGGTGG	TAGCAG	0	4	0	7		AAT	NA	fwd	-1.97	-1.12	I	0.01	0	0.99	EuGene_UTR_trim_ren_226_58_mRNA	Light-sensor Protein kinase [Includes: Phytochrome; Protein kinase ] gb|AAB47762.1| phytochrome [Ceratodon purpureus]
scaffold_226_PP034004034R_2_gth	608367	608375	ATTCCAATTCTCCGTTTCTTTGATATGTCTTAGCAGAAGATGGTGG	TAGCAG	0	4	0	10		AAT	NA	fwd	-1.97	-1.12	I	0.93	0.07	0	EuGene_UTR_trim_ren_226_61_mRNA	#N/A
scaffold_227_BJ588873.1_1_gth	234895	234903	AATTTACAACTGATTCCAAAATGGGTTTTGCAGGAGGAGAAACTGG	CAGGAG	2	0	9	0		GAG	NA	fwd	4.2	-1.96	E	0.16	0	0.84	Phypa_170003	T18E12.18; ATP/GTP-binding protein family [Arabidopsis thaliana]
scaffold_227_BJ951301.1_1_gth	521015	521023	AGTTGAACATGTTTTTGATTGGTGGTGCTGCAGGAGCAATCAAGCG	CAGGAG	3	0	2	0		TAG	2	rev	2.16	-4.82	E	0.08	0.47	0.46	Phypa_145394	F4L23.29; Golgi SNARE 12 protein / Golgi SNAP receptor complex member 1 [Arabidopsis thaliana]
scaffold_227_PP002005083R_1_gth	519544	519552	ATCCAGGACAAGGAAGGGATTCCTCCTGACCAGCAGCGTCTGATCT	CAGCAG	0	1	0	0		GCG	NA	fwd	-3.4	-2.77	I	0.82	0.05	0.13	Phypa_222215	C17L7.240; polyubiquitin (UBQ10) (SEN3) [Arabidopsis thaliana]
scaffold_227_PP015047082R_1_gth	389874	389882	GTTTGGAGAATGTAACTGATCGATGCTTGTCAGCAGCTATGGATTC	CAGCAG	0	2	1	1	x	CAG	NA	rev	-1.38	-0.35	I	0.03	0.01	0.96	Phypa_145380	F22O6.50; expressed protein [Arabidopsis thaliana]
scaffold_227_PP015047082R_1_gth	390298	390306	TTCGTGTGGGTTTTCTGACGATCATGATGTGAGAAGCTTTGGGGAG	GAGAAG	0	1	0	0		CTG	NA	rev	-3.56	-2.68	I	0.01	0.99	0	Phypa_145380	F22O6.50; expressed protein [Arabidopsis thaliana]
scaffold_227_PP020004162R_1_gth	158519	158527	CCTTCTAGATTTATCTGAAGCTCACTTTTTCAGGAGGAACAACTGT	CAGGAG	2	0	0	0		ATC	NA	fwd	0.32	-3.4	E	0.01	0	0.99	EuGene_UTR_trim_ren_227_15_mRNA	#N/A
scaffold_228_BY964400.1_1_gth	708021	708029	ATGGTAACGGCGGGTGTTGGGGGTGAGGTGCAGGAGAAGGTGCAGC	CAGGAG	2	0	3	0		AAG	NA	fwd	1.36	-4.66	E	0	0.06	0.94	Phypa_1326	F10B6.24; expressed protein [Arabidopsis thaliana]
scaffold_228_CBAW1178.G1_1_gth	284238	284246	TTTGGCTCATTCAGTCCGTAATGTATCCTTGAGCAGTTGTGGGCGA	GAGCAG	0	4	0	0		GAG	NA	rev	-3.82	0.69	I	0	1	0	Phypa_4897	F16N3.22; endonuclease/exonuclease/phosphatase family protein [Arabidopsis thaliana]
scaffold_229_PP015025382R_1_gth	690658	690666	AACTATGATGGTTTCTTGTGTGCTATTTTTGAGCAGGCCATTTGAG	GAGCAG	0	9	0	3		CAG	NA	fwd	-1.06	3.22	I	0	1	0	Phypa_145534	F15H21.21; transducin family protein / WD-40 repeat family protein [Arabidopsis thaliana]
scaffold_23_BJ192771.1_1_gth	975659	975667	GACATTTTGTATCGTGTTATGCCTTCACAATAGCAGATATGCTCTC	TAGCAG	0	1	0	0		AGA	1	fwd	-1.86	0.43	I	0.22	0.78	0	Phypa_118134	F19K19.13; molybdenum cofactor sulfurase (LOS5) (ABA3) [Arabidopsis thaliana]
scaffold_23_BJ954236.1_1_gth	99705	99713	AAGTGACTGCCTAGAGTGATATACATGCTGCAGGAGAACACAGCAT	CAGGAG	1	0	0	0		AAG	0	rev	0.55	-4.84	E	0.01	0.99	0	Phypa_160523	zgc:92763 [Danio rerio]
scaffold_23_BJ958932.1_1_gth	2034664	2034672	AATTCTTAGACCCAGCGATGGATGCTGTCGGAGCAGGTGGTTCCAG	GAGCAG	0	1	0	1		AAC	NA	fwd	-3.92	1.02	I	0	0.02	0.98	EuGene_UTR_trim_ren_23_117_mRNA	unknown [Picea sitchensis]
scaffold_23_BY975095.1_1_gth	1256999	1257007	GTTTACTGATGTAGTGTTTTGCTTTGTTTGCAGAAGAGTATAAACT	CAGAAG	6	0	19	0		AAG	NA	rev	1.67	-3.06	E	0.17	0.01	0.82	Phypa_160557	MAC12.6; expressed protein [Arabidopsis thaliana]
scaffold_23_CBAX10877.B1_1_gth	268016	268024	ATTCTTACTGAAGACATTTTCTTCTTATGACAGGAGGGTATTGCAG	CAGGAG	6	0	5	0		CAG	0	rev	2.5	-2.02	E	0.04	0.96	0	Phypa_204867	T24C20.50; betaine-aldehyde dehydrogenase
scaffold_23_CBAX1717.B1_1_gth	356855	356863	GGTGTGTTTCTAACTTCGTCTTCTTATTATTAGCAGGTATATTCGG	TAGCAG	1	2	3	1	x	CAT	NA	fwd	-1.9	1.84	EI	0.01	0	1	Phypa_69421	#N/A
scaffold_23_CBAX2818.G1_1_gth	673569	673577	CATAGCTCGCACTTTGTGAAACTTGACGACTAGAAGTTAGGTTACA	TAGAAG	0	4	0	11		ACT	NA	rev	-3.14	-4.28	I	0.04	0.85	0.11	Phypa_48993	hypothetical protein similar to Oryza sativa chromosome 10
scaffold_23_PP001119038R_1_gth	358383	358391	ATATTTGACACTGACTTGGAGACTATTTTGCAGAAGAAAAAATTTC	CAGAAG	4	1	4	1	x	ATT	NA	fwd	2.5	-2.39	EI	0.01	0	0.99	Phypa_69422	F20M17.27; molybdopterin biosynthesis protein
scaffold_23_PP004027348R_1_gth	358380	358388	ATATTTGACACTGACTTGGAGACTATTTTGCAGAAGAAAAAATTTC	CAGAAG	4	1	4	1	x	ATT	0	fwd	2.5	-2.39	EI	0.02	0	0.98	Phypa_69422	F20M17.27; molybdopterin biosynthesis protein
scaffold_23_PP015027340R_1_gth	964250	964258	TCTGGATTGCTGTCATTGACAAGATTCTTGCAGCAGTTGCAGGATC	CAGCAG	1	1	1	1	x	CGG	NA	fwd	-1.8	-3.86	EI	0.45	0	0.55	Phypa_160552	similar to nuclear receptor binding factor 1 [EC:1.3.1.38] [Cyanidioschyzon merolae]
scaffold_23_PP015032317R_1_gth	467445	467453	CTTCCCGTCCTCTCGTTTTTTTATTCTTGAGAGCAGATCATGCTGC	GAGCAG	0	1	0	1		CCG	0	rev	-1.93	0.93	I	0.12	0.04	0.84	Phypa_118219	F3O9.9; expressed protein [Arabidopsis thaliana]
scaffold_23_PP020007064R_1_gth	844316	844324	GCAACAGCAGCAGCAGCAACGCTTCTCTTTCAGGAGGAGGAGGGAG	CAGGAG	0	2	0	0		AAG	NA	fwd	-1.41	-4.37	I	0.58	0	0.42	Phypa_105048	unnamed protein product [Vitis vinifera]
scaffold_23_PP020022060R_1_gth	844322	844330	GCAGCAGCAGCAACGCTTCTCTTTCAGGAGGAGGAGGGAGGCGGAC	GAGGAG	0	1	0	0		GAG	NA	fwd	-5.13	-5.05	I	0.38	0.62	0	Phypa_105048	unnamed protein product [Vitis vinifera]
scaffold_23_PP020037252R_1_gth	776202	776210	TTTAGCATTCTGATGCAGTTTTGTGTCGTGCAGAAGGAAGTTGTTC	CAGAAG	5	0	22	1	x	TCG	NA	fwd	0.97	-1.45	E	0.01	1	0	Phypa_160542	Mitochondrial import receptor subunit TOM6 homolog (Translocase of outer membrane 6 kDa subunit homolog) [Arabidopsis thaliana]
scaffold_23_PP020052352R_1_gth	681674	681682	AATTTAGAAACTTAATTGAAATCGATATTGCAGGAGCCCGATGTTC	CAGGAG	1	0	6	0		CAG	0	rev	1.21	-4.9	E	0.72	0.02	0.26	Phypa_69445	Squamosa promoter-binding-like protein 8 [Arabidopsis thaliana]
scaffold_23_PPLS037E03.AB1_1_gth	2414381	2414389	TAATTGTCTCTAGTGTCGATGCTGCTCTTGCAGGAGTTTTTAACGT	CAGGAG	6	0	2	0		GCG	NA	fwd	2.55	-3.79	E	0.02	0.98	0	Phypa_160592	Hypothetical protein F36H12.3 [Caenorhabditis elegans]
scaffold_23_PPLS143K09.AB1_1_gth	1426480	1426488	TCTGATTGTTGGAAACTGGGGATTGTTGTGCAGAAGACGATTTGAC	CAGAAG	4	0	3	0		TTG	2	rev	1.85	-3.1	E	0.03	0.96	0.01	Phypa_160558	Squalene synthetase (SQS) (SS) (Farnesyl-diphosphate farnesyltransferase) (FPP:FPP farnesyltransferase) [Nicotiana benthamiana]
scaffold_23_PPLS143K09.AB1_1_gth	1426094	1426102	CTAATCTTCTTATTATGTGGTCACCTTTGAGAGTAGGTGGAAATAA	GAGTAG	0	3	0	4		CTT	2	rev	-2.23	-0.17	I	0.32	0.16	0.52	Phypa_160558	Squalene synthetase (SQS) (SS) (Farnesyl-diphosphate farnesyltransferase) (FPP:FPP farnesyltransferase) [Nicotiana benthamiana]
scaffold_230_BJ965720.1_1_gth	600297	600305	AGCTATTGTGTGCAGCACGCTCGCGACGAAGAGGAGTGGGACTTGG	GAGGAG	0	2	0	0		GAG	NA	fwd	-4.94	-7	I	0.01	0.99	0	Phypa_170090	hypothetical protein
scaffold_230_CJ974800.1_1_gth	349177	349185	CCTAACAATATTTCTTTGATTTGGTGTTTGTAGGAGAAAGATACTA	TAGGAG	2	0	1	0		ATG	NA	fwd	3.43	-0.85	E	0.06	0	0.94	Phypa_170077	predicted protein [Ostreococcus lucimarinus CCE9901] gb|ABO97046.1| predicted protein [Ostreococcus lucimarinus CCE9901]
scaffold_230_PP001124001R_1_gth	328000	328008	GATGAGTTTGGCGCTGTGGTTTGTGACAATCAGAAGCCGAATTAGA	CAGAAG	8	0	40	0		AAG	2	fwd	-0.55	-4.75	E	0.02	0	0.98	Phypa_170076	#N/A
scaffold_230_PP004020121R_1_gth	559498	559506	GTGGATAACTTATTCCGCTGTGCTGACTCTTAGCAGCCATCCATCA	TAGCAG	6	0	3	7	x	GCT	1	rev	-2.37	-0.4	E	0.01	0.99	0	Phypa_222327	F3E22.14; importin alpha-1 subunit
scaffold_230_PP004040159R_1_gth	351535	351543	CAGAGGTTTGTGGTTTTATTCTGCTGATCTGAGCAGGGTCTAAAGG	GAGCAG	0	2	0	1		AAG	0	fwd	-2.81	1.79	I	0.69	0.11	0.2	Phypa_170077	predicted protein [Ostreococcus lucimarinus CCE9901] gb|ABO97046.1| predicted protein [Ostreococcus lucimarinus CCE9901]
scaffold_230_PP015002351R_1_gth	662735	662743	TTAATCCGCTTACACATCTTTTCTGTTCTCCAGGAGCTAGAACAAG	CAGGAG	2	0	7	1	x	GAG	NA	rev	4	-2.01	E	0	1	0	Phypa_145635	T15N24.50; nucleolar protein
scaffold_230_PP015040305R_1_gth	352932	352940	ACTAAACCGTTTTTGTGGGGCTCATGCGATCAGGAGTTACTGCAGC	CAGGAG	3	0	3	0		AAT	0	fwd	0.85	-4.16	E	0	1	0	Phypa_170077	predicted protein [Ostreococcus lucimarinus CCE9901] gb|ABO97046.1| predicted protein [Ostreococcus lucimarinus CCE9901]
scaffold_230_PP015061362R_1_gth	361624	361632	TACTTTCTAAGACTCATGAGGTAATTGTGTGAGCAGATTTTGAACA	GAGCAG	0	21	0	12		GAG	0	fwd	-4.23	1.48	EI	0.12	0.88	0	Phypa_170078	F25A4.15; expressed protein [Arabidopsis thaliana]
scaffold_230_PPLS136C22.AB1_1_gth	494213	494221	GTCACCTGATTCTTTGCCTTGCTCTGCTTCCAGGAGCACTTCAGTT	CAGGAG	4	0	6	0		CAG	2	fwd	0.21	-6.06	E	0.01	0.99	0	Phypa_222325	MBG8.12; expressed protein [Arabidopsis thaliana]
scaffold_232_BJ580591.1_1_gth	712114	712122	TTGAATGACTGGAGCTGTTGCAATTGGACGGAGCAGATTTCGGCTG	GAGCAG	0	2	0	0		AAG	NA	fwd	-2.66	0.9	I	0.01	0	1	Phypa_195165	Lipoxygenase 1 [Phaseolus vulgaris]
scaffold_232_CBAW444.G2_1_gth	668384	668392	TCTTGTTACCACGTGTGTTTCTTGACAAACTAGCAGACATGTACTT	TAGCAG	0	1	0	3		AAA	NA	rev	-1.75	-0.62	I	0.04	0	0.96	Phypa_170121	LOC482813; similar to hypothetical protein [Canis familiaris]
scaffold_232_PP015010070R_1_gth	461061	461069	CCTTGTATGTTTGCTATTTGTGCGATGTGGAAGCAGAAAGCTTCAG	AAGCAG	1	3	0	2	x	CAG	NA	rev	-2.27	-0.55	EI	0.01	0.99	0	Phypa_145732	F3O9.12; expressed protein [Arabidopsis thaliana]
scaffold_232_PP015070161R_1_gth	526241	526249	GGGTGATGATTTTGGAGGAGTGGCGAGTGTGAGCAGTTTTTTGTAC	GAGCAG	0	1	0	3		CAG	NA	rev	-7.06	-3.45	I	0.01	0.99	0	Phypa_92860	F4F15.230; SWAP (Suppressor-of-White-APricot)/surp domain-containing protein / D111/G-patch domain-containing protein [Arabidopsis thaliana]
scaffold_232_PP030001082R_1_gth	704253	704261	GCTTAATGACTTGTGGTCATATACTTCCACAAGCAGAAACTGTGTT	AAGCAG	0	5	0	8		GAG	NA	fwd	-2.79	-0.24	I	0.03	0	0.97	Phypa_145687	MUD21.19; expressed protein [Arabidopsis thaliana]
scaffold_233_BJ185883.1_1_gth	714692	714700	GTGCCAATGCTCACTTTGTGGTTGTTTGAAAAGAAGCGTGTGTAGG	AAGAAG	1	0	0	0		ACA	NA	rev	-1.46	-2.54	E	0.32	0.11	0.57	EuGene_UTR_trim_ren_233_52_mRNA	WIN1-like protein [Populus trichocarpa]
scaffold_233_BJ200093.1_1_gth	66181	66189	ATAGTTTGCCGCTTCTTGGTTATAACTTCTGAGCAGATGTGTTGTC	GAGCAG	0	3	0	3		ATG	0	fwd	-5.18	-0.81	I	0	1	0	Phypa_170131	F2J7.4; phytochrome and flowering time regulatory protein (PFT1) [Arabidopsis thaliana]
scaffold_233_BJ950261.1_1_gth	269277	269285	CGACACTCACTCGAGTGTCTATTTCATGTGCAGAAGCCAAAACATC	CAGAAG	4	0	11	0		GTG	NA	fwd	1.98	-2.64	E	0.1	0	0.9	Phypa_145772	MGI19.9; histidinol dehydrogenase [Arabidopsis thaliana]
scaffold_233_BY990966.1_1_gth	68040	68048	GAAGGATTTAGGCACGTATTTTTCTGTGTGCAGGAGAACCAGTCGC	CAGGAG	2	0	7	0		ATG	0	fwd	1.54	-5.13	E	0.5	0.5	0	Phypa_170131	F2J7.4; phytochrome and flowering time regulatory protein (PFT1) [Arabidopsis thaliana]
scaffold_233_CBAX4919.B1_1_gth	56140	56148	CATTCTTGATTACACCCTGCTATATGTGTGCAGAAGAAGAAAGAAG	CAGAAG	8	0	5	1	x	AAG	NA	rev	2.2	-2.69	E	0	1	0	Phypa_4327	F11A3.17; zinc finger (CCCH-type) family protein [Arabidopsis thaliana]
scaffold_233_PP004053345R_1_gth	271732	271740	GCTTAGTTTTGACGAAATATCAAAATGCTTGAGCAGGTGGATAAAG	GAGCAG	0	3	0	2		AAG	0	fwd	-3.69	1.46	I	0	1	0	Phypa_145772	MGI19.9; histidinol dehydrogenase [Arabidopsis thaliana]
scaffold_234_BJ579966.1_1_gth	677217	677225	TTCTGAACGGAGACCAATCATGTTTGTGTATAGGAGATCATGAATG	TAGGAG	3	0	1	0		GCT	NA	fwd	-0.78	-2.86	EI	0.01	0	0.99	Phypa_145834	F3G5.4; adenylate kinase family protein [Arabidopsis thaliana]
scaffold_234_BJ585754.1_1_gth	464529	464537	TGATTTGAATCTGGACTTTTGTGGGTGAAACAGGAGCGTATCCTCC	CAGGAG	2	0	5	0		AAC	2	rev	2.37	-4.77	E	0.03	0.92	0.05	Phypa_195226	T13L16.8; zinc finger (MYND type) family protein / SET domain-containing protein [Arabidopsis thaliana]
scaffold_234_BJ943356.1_1_gth	452941	452949	TAGGGTTTCACGTCTGGAGTTTGCTTGTTGCAGGAGCTAGAGAGAT	CAGGAG	2	0	0	0		TGG	NA	rev	0.22	-7.19	E	0.02	0.98	0	Phypa_170162	K2A18.22; 20S proteasome alpha subunit D2 (PAD2) [EC:3.4.25.1] [KO:K02731] [Arabidopsis thaliana]
scaffold_234_CBAX9350.G1_1_gth	226841	226849	CTATCCCACTTCCATAACCTAGAATTGATTGAGCAGGTATTTGTTC	GAGCAG	0	6	0	2		CAG	NA	fwd	-5.14	1.63	I	0.03	0.97	0	EuGene_UTR_trim_ren_234_14_mRNA	#N/A
scaffold_234_PP004032148R_1_gth	486073	486081	GCGTATTTATTTATTACGTGGATTTGGTTCGAGTAGATGGAAGTCG	GAGTAG	0	1	0	1		AAG	NA	rev	-2.15	-0.06	I	0.05	0.95	0	Phypa_92982	MRC8.2; chaperonin
scaffold_234_PP004089185R_1_gth	466953	466961	GCTCGATCTGACCGTGCATTTCTGTTCCATTAGTAGGTTCAGTTGA	TAGTAG	1	0	0	0		AGG	NA	rev	-1.69	-0.86	E	0.01	0.99	0	Phypa_195226	T13L16.8; zinc finger (MYND type) family protein / SET domain-containing protein [Arabidopsis thaliana]
scaffold_234_PP015051143R_1_gth	294609	294617	GAATGGGTTTGTTGGGGTGGAATTGACGTTGAGTAGTGCATTGTGT	GAGTAG	0	1	0	0		CAG	NA	fwd	-6.78	-5.03	I	0.06	0	0.94	Phypa_145803	ribose 5-phosphate isomerase [EC:5.3.1.6] [KO:K01807] [Cyanidioschyzon merolae]
scaffold_234_PP020042338R_1_gth	225009	225017	ATTTAACGTATTCTTTTGTGGTTTTTGGAAGAGCAGGTTGGAGGGG	GAGCAG	0	8	0	11		CAG	NA	fwd	-0.62	2.49	I	0.24	0.01	0.75	EuGene_UTR_trim_ren_234_14_mRNA	unnamed protein product [Vitis vinifera]
scaffold_234_PP020064018R_1_gth	452941	452949	TAGGGTTTCACGTCTGGAGTTTGCTTGTTGCAGGAGCTAGAGAGAT	CAGGAG	2	0	0	0		TAG	NA	rev	0.22	-7.19	E	0.03	0.97	0	Phypa_170162	K2A18.22; 20S proteasome alpha subunit D2 (PAD2) [EC:3.4.25.1] [KO:K02731] [Arabidopsis thaliana]
scaffold_234_PP030002053R_1_gth	650614	650622	GTGTGACAGTTGGGGTGAAGGTGGGTTCCTCAGAAGGAGGTGTGCT	CAGAAG	1	0	0	0		CAG	NA	fwd	-2.19	-3.95	E	0.01	0	0.99	Phypa_170174	#N/A
scaffold_235_AW156023.1_1_gth	351669	351677	TCGTGCGATTAATTTTTGGGAATTCCTTAATAGGAGGCATGGCTAT	TAGGAG	1	0	4	0		CTC	NA	fwd	0.75	-1.85	E	0.21	0	0.79	Phypa_145844	F13D4.130; chromatin remodeling factor CHD3 (PICKLE) [Arabidopsis thaliana]
scaffold_235_BJ168962.1_1_gth	209372	209380	TGGATACTGAGTTCGATGGATTGATTTCTGCAGCAGGACCCACCGC	CAGCAG	1	0	3	0		AAG	NA	fwd	0.36	-1.26	E	0.01	1	0	Phypa_170186	MQD19.9; expressed protein [Arabidopsis thaliana]
scaffold_235_BJ184342.1_1_gth	709786	709794	AAACAACGGAAGATTAACGCATGAATCGTTGAGCAGATCCTTCCGA	GAGCAG	0	2	0	1		ATA	NA	rev	-4.11	1.31	I	0.01	0.99	0	Phypa_60323	T4C21.240; actin-related protein 7 (ARP7) [Arabidopsis thaliana]
scaffold_235_BJ184594.1_1_gth	697131	697139	ACAAACTGATTACTTGGTATTCTTAATTACGAGCAGGGTCAAGAAA	GAGCAG	0	2	0	14		GCG	NA	fwd	-2.01	1.78	I	0.38	0	0.62	Phypa_170217	F9H3.19; two-pore calcium channel (TPC1) [Arabidopsis thaliana]
scaffold_235_BJ204273.1_1_gth	536694	536702	AACCTAAGGCTAGTTTTTGTTTCCTCGTTGTAGTAGCGTCAATACG	TAGTAG	1	0	0	0		GTG	NA	rev	-0.46	-0.83	E	0.1	0.9	0	EuGene_UTR_trim_ren_235_60_mRNA	#N/A
scaffold_235_CBAX10170.B1_1_gth	319851	319859	AGAATTTGCTAATTTCCTTATGTGTTAATACAGGAGAAGGAGATTT	CAGGAG	2	0	3	0		CAG	NA	rev	1.43	-4.23	E	0.07	0	0.92	Phypa_145902	MDF20.4; expressed protein [Arabidopsis thaliana]
scaffold_235_CBAX2164.B1_1_gth	403973	403981	GGCGTATTTCAAGTTTCTTGTTCAAATGTGCAGAAGAGCCAAATCA	CAGAAG	8	0	4	0		GAG	2	fwd	0.73	-3.67	E	0.71	0.18	0.11	Phypa_170201	unknown [Picea sitchensis]
scaffold_235_PP004084032R_1_gth	240516	240524	CAATGTATTCCACATTCACGTTGCCTTTTGCAGGAGCTATATGGCC	CAGGAG	7	0	1	0		CTG	NA	rev	3.21	-3.67	E	0.05	0.95	0	Phypa_108191	unknown [Populus trichocarpa]
scaffold_235_PP006001050R_1_gth	359521	359529	TTCTAAGTGTGACGTAGTGGTTTGCATGTGCAGAAGTGAGTTGGAA	CAGAAG	7	0	2	0		TCG	NA	rev	3.36	-2.58	E	0.48	0	0.52	Phypa_170195	MHK10.17; lipase class 3 family protein [Arabidopsis thaliana]
scaffold_235_PP015049353R_1_gth	468853	468861	AGTGAGAGCTCATAATTTTTGTGTAATGTGCAGGAGCTGAGAATGG	CAGGAG	3	0	6	0		CTG	2	rev	3.32	-3.06	E	0.01	0.99	0	Phypa_170207	hypothetical protein [Oryza sativa (japonica cultivar-group)]
scaffold_235_PP020012084R_1_gth	146099	146107	ATGGAGTGCAGTACTAATCTAGCCTCTCGTAAGCAGCTAGGGTTCC	AAGCAG	0	1	0	0		CAG	NA	fwd	-6.61	-2.87	I	0.17	0	0.83	Phypa_93012	F2N1.36; C2 domain-containing protein [Arabidopsis thaliana]
scaffold_235_PP020025280R_1_gth	264968	264976	GCTCATTAGACTATCATCTTATGATTCAATCAGGAGATTTAGGACA	CAGGAG	3	0	0	0		TCG	2	rev	-0.08	-3.68	E	0.14	0	0.86	Phypa_222485	putative purple acid phosphatase [Oryza sativa (japonica cultivar-group)]
scaffold_236_BJ968237.1_1_gth	254324	254332	AGTGATTGAACACTTGGATTTGTGTCTTTTTAGGAGAGTCTCAACG	TAGGAG	1	0	3	0		AAG	NA	fwd	1.76	-0.73	E	0.06	0.94	0	Phypa_2661	MEE6.33; hypothetical protein [Arabidopsis thaliana]
scaffold_236_BY955499.1_1_gth	150783	150791	TTTGCGTGCTGATTCTCGTTGTAACGGATTCAGGAGCTGCTGCTGC	CAGGAG	2	0	1	0		TAG	NA	fwd	-0.82	-5.24	E	0.17	0	0.83	EuGene_UTR_trim_ren_236_9_mRNA	unknown [Picea sitchensis]
scaffold_236_BY972700.1_1_gth	407816	407824	GTGGAGGTGCTGTTACGTTCTTCTGATGTGCAGAAGAAACTGTTGC	CAGAAG	2	0	0	0		TGG	NA	rev	1.08	-5.16	E	0.44	0.54	0.02	EuGene_UTR_trim_ren_236_29_mRNA	unknown protein [Arabidopsis thaliana]
scaffold_237_CBAW2720.B1_1_gth	642321	642329	TGGGAATTGAGAATGTGGGATCCTGTGGTGAAGCAGGGGACCTGTT	AAGCAG	0	1	0	0		AAG	NA	fwd	-1.53	2.13	I	0.07	0.01	0.93	Phypa_222599	T7O23.18; cyclin
scaffold_237_CBAX12295.B1_1_gth	598363	598371	TCCTTATCTGATTCCAAGGCTTCCCAAACGCAGGAGTTGGACAACA	CAGGAG	2	0	7	0		GAA	NA	fwd	0.85	-4.86	E	0.16	0.85	0	EuGene_UTR_trim_ren_237_39_mRNA	MAR-binding filament-like protein 1-1 gb|AAF36519.1|AF131231_1 MAR-binding protein MFP1 homolog [Nicotiana tabacum]
scaffold_237_CBAX6053.B1_1_gth	405286	405294	TTTTTGGTAAATTGATCATCAAAAGTGGGCGAGCAGGTCTCACCTA	GAGCAG	0	9	0	2		CAG	NA	rev	-5.68	-0.27	I	0.07	0	0.93	Phypa_146018	F14B2.12; expressed protein [Arabidopsis thaliana]
scaffold_237_PP020016377R_1_gth	41168	41176	TTCTCAGCCTTTGGCGTCATGTAAGCGGCGCAGGAGCTTCCCGACA	CAGGAG	1	0	0	0		GGG	NA	fwd	-3.73	-9.74	E	0.23	0.42	0.36	Phypa_195351	queuine tRNA-ribosyltransferase [EC:2.4.2.29] [KO:K00773] [Dictyostelium discoideum]
scaffold_237_PPLS144M24.AB1_1_gth	209915	209923	TTTAATGCTCCTACTTATTCCATTGCTCTGCAGGAGTTTATAGATA	CAGGAG	4	0	0	0		CAG	0	fwd	0.32	-5.37	E	0.01	0.99	0	Phypa_110382	F15I1.19; aldehyde dehydrogenase
scaffold_238_BJ174670.1_1_gth	681764	681772	TCTCGCTGAAGTTTGCAGTGTTGATCACTTGAGCAGACAATTCCTG	GAGCAG	0	1	2	4	x	CAG	NA	rev	-4.99	-0.86	I	0.63	0.34	0.03	Phypa_195396	F15H18.8; actin-related protein 4 (ARP4) [Arabidopsis thaliana]
scaffold_238_BJ182501.1_1_gth	690033	690041	CTGATCGTTGGAAGTGTTGAACTGCTTGAACAGTAGGATGGCCGCT	CAGTAG	8	0	5	1	x	TAG	NA	rev	-1.17	-2.75	E	0.12	0.02	0.86	Phypa_195400	F25L23.240; farnesyltransferase alpha subunit
scaffold_238_PP001061023R_1_gth	693817	693825	TGCTCTTTATGATCGTGATGTGATGTGTTCGAGTAGGTGGAGTATG	GAGTAG	0	6	0	10		GAG	0	fwd	-1.35	1.54	I	0.09	0.91	0	Phypa_222623	F15B8.200; adenylosuccinate synthetase (ADSS) [EC:6.3.4.4] [KO:K01939] [Arabidopsis thaliana]
scaffold_238_PP001109086R_1_gth	600084	600092	ATTTTGTGACTTGGGGTTTTTGTTACTGTGCAGGAGGTCCCCATTC	CAGGAG	4	0	9	0		CAG	2	rev	4.67	-1	E	0.96	0.02	0.03	Phypa_195387	T2E22.19; cysteine protease inhibitor
scaffold_238_PP004036056R_1_gth	690033	690041	CTGATCGTTGGAAGTGTTGAACTGCTTGAACAGTAGGATGGCCGCT	CAGTAG	8	0	5	1	x	CAG	NA	rev	-1.17	-2.75	E	0.01	0	0.99	Phypa_195400	F25L23.240; farnesyltransferase alpha subunit
scaffold_238_PP020063146R_1_gth	690033	690041	CTGATCGTTGGAAGTGTTGAACTGCTTGAACAGTAGGATGGCCGCT	CAGTAG	8	0	5	1	x	AGA	NA	rev	-1.17	-2.75	E	0.3	0.63	0.07	Phypa_195400	F25L23.240; farnesyltransferase alpha subunit
scaffold_239_PPLS022P17.AB1_1_gth	147690	147698	GGAGGAACTGTCTTTGATGTTTTACCTCATCAGAAGACCAACCCTG	CAGAAG	300	2	10	0	x	AAG	NA	rev	0.09	-3.47	EI	0.07	0	0.93	Phypa_146121	Magnesium-protoporphyrin IX monomethyl ester [oxidative] cyclase
scaffold_239_PPLS027C18.AB1_1_gth	149241	149249	ACCAAAGTTCTGAGTTAGACATTAGCTGCTCAGAAGGTGTTAGGTT	CAGAAG	2	0	0	0		ATA	NA	rev	-4.3	-5.52	E	0.93	0.02	0.05	Phypa_146121	Magnesium-protoporphyrin IX monomethyl ester [oxidative] cyclase
scaffold_24_BJ189419.1_1_gth	1997183	1997191	TGGTTGTTTTGTTTATTGCGGGGGGATGTATAGGAGTTGGAGGAGA	TAGGAG	2	0	2	0		GTT	UTR exon	fwd	-0.74	-4.69	E	0.29	0	0.71	Phypa_105068	phagocytosis and cell motility protein ELMO1-related [Arabidopsis thaliana] gb|AAL67127.1| unknown protein [Arabidopsis thaliana] gb|AAM51237.1| unknown protein [Arabidopsis thaliana]
scaffold_24_BJ197648.1_1_gth	2021119	2021127	TCTGAGAGAACATGTGGCTGCTCACGTATGCAGGAGGGCATCACTA	CAGGAG	4	0	2	0		CAG	NA	fwd	2.16	-3.36	E	0.17	0.83	0	EuGene_UTR_trim_ren_24_99_mRNA	unknown protein [Arabidopsis thaliana] emb|CAB43671.1| hypothetical protein [Arabidopsis thaliana] emb|CAB79754.1| hypothetical protein [Arabidopsis thaliana] gb|AAM20550.1| unknown protein [Arabidopsis thaliana] gb|AAM61348.1| unknown [Arabidopsis thaliana] gb|AAM91295.1| unknown protein [Arabidopsis thaliana]
scaffold_24_BJ579067.1_1_gth	2204893	2204901	GACGGATCTAATAGTGTAGATGTTGTTTGGCAGCAGGGAGACAGTT	CAGCAG	0	2	1	0	x	CAG	NA	fwd	0.36	1	I	0.08	0.92	0	EuGene_UTR_trim_ren_24_104_mRNA	unnamed protein product [Vitis vinifera]
scaffold_24_BJ610630.1_1_gth	2398302	2398310	AAACTCGTTCATACCTGATTATATCGCTTGCAGGAGGGCCGCTGTT	CAGGAG	4	0	1	0		CTG	NA	rev	2.25	-3.83	EI	0.3	0.7	0	Phypa_118399	F14P1.19; glycosyl transferase family 1 protein [Arabidopsis thaliana]
scaffold_24_BY977084.1_1_gth	668577	668585	GAGAGGTTTCTGACCGAGTTGCCAATTTTCTAGCAGGTATGGGTCC	TAGCAG	0	6	0	1		CAG	2	fwd	-2.99	0.08	I	0.01	0	0.99	Phypa_160608	hypothetical protein [Dictyostelium discoideum]
scaffold_24_BY979363.1_1_gth	2242493	2242501	GAATTGCTTAGATCTGTTGGGGTACTGGATCAGAAGGTGAGCGACG	CAGAAG	4	0	1	1	x	GTG	NA	fwd	-1.05	-2.51	E	0	1	0	Phypa_205044	contains EST D48148(S14217) similar to Arabidopsis thaliana chromosome 1
scaffold_24_PP001009079F_1_gth	2285860	2285868	AGAGTAGCAACTTTGGTTTGGTTCGTTTTACAGGAGGAGTTGCTTC	CAGGAG	1	0	7	0		GAG	0	rev	1.68	-3.65	E	0.06	0.94	0	Phypa_205047	MFL8.12; amine oxidase family protein [Arabidopsis thaliana]
scaffold_24_PP020010246R_1_gth	1558231	1558239	TTGGCTTTCCTCATTTATCCTTTTCTTGTTCAGAAGGAGATAGGGG	CAGAAG	1	0	1	0		TTG	0	rev	1	-2.25	E	0.01	0.99	0	Phypa_118360	T6D9.100; oxidoreductase
scaffold_24_PP020016001R_1_gth	1454093	1454101	GGGTGTATTAACAGTGTGGACGTTTTTTGGCAGCAGGGAGATAGCT	CAGCAG	0	2	2	1	x	CAG	NA	fwd	1.31	2.14	I	0.03	0.97	0	EuGene_UTR_trim_ren_24_54_mRNA	unnamed protein product [Vitis vinifera]
scaffold_24_PPLS138M11.AB1_1_gth	1412337	1412345	CTGTGTAACCTTCGGATTCGTCTCTGTGCATAGCAGGCGGTATGTT	TAGCAG	0	3	1	4	x	GTG	NA	rev	-3.17	-1.69	I	0.01	0	0.99	Phypa_160615	hypothetical protein; contains 9 predicted transmembrane helices; similar to S. cerevisiae YJL108C-Protein of unknown function regulated by pheromone; similar to S. pombe SPAC7D4.12c [Schizosaccharomyces pombe]
scaffold_240_BJ161328.1_1_gth	244844	244852	AGCTTGATGGGAGACTCTAATGGCTCTGTACAGGAGATGGAGCCAG	CAGGAG	1	0	0	0		AAG	NA	fwd	0.56	-3.85	E	0.21	0.01	0.78	Phypa_146161	T31J18.6; amino acid permease family protein [Arabidopsis thaliana]
scaffold_240_BY946956.1_1_gth	105061	105069	CAACAATCCTATATCTCACAATGGTCTTTGCAGGAGAACATCAAGC	CAGGAG	12	1	11	0	x	CAG	0	rev	1.54	-5.13	EI	0.01	0.99	0	Phypa_146180	T16B5.2; eukaryotic translation initiation factor 3 subunit 3 / eIF-3 gamma / eIF3h (TIF3H1) [KO:K03247] [Arabidopsis thaliana]
scaffold_240_CBAX12089.B1_1_gth	465448	465456	GACTCTAAACTATTTTTTGGTTCAATTTTGCAGAAGAAAGGCATCT	CAGAAG	3	0	6	0		TTG	NA	rev	3.02	-2.88	E	0.01	0.99	0	Phypa_146208	F11I4.4; mov34 family protein [Arabidopsis thaliana]
scaffold_240_PP015051177R_1_gth	105058	105066	CAACAATCCTATATCTCACAATGGTCTTTGCAGGAGAACATCAAGC	CAGGAG	12	1	11	0	x	TGA	NA	rev	1.54	-5.13	EI	0.09	0	0.91	Phypa_146180	T16B5.2; eukaryotic translation initiation factor 3 subunit 3 / eIF-3 gamma / eIF3h (TIF3H1) [KO:K03247] [Arabidopsis thaliana]
scaffold_240_PP015056248R_1_gth	45967	45975	GACGTACTAAGGCGCAGGACCTCTGTTTCTCAGGAGATCATGACAC	CAGGAG	1	0	1	0		CAG	2	rev	-0.5	-3.57	E	0.3	0.7	0	Phypa_93266	unknown [Picea sitchensis]
scaffold_240_PPLS057D03.AB1_1_gth	519151	519159	ATGTGTCCTTGTGGTGATCACCGTCGAGAACAGGAGAACTGCTGAG	CAGGAG	5	0	6	0		CAG	NA	rev	-2.3	-7.42	E	0.01	0	0.99	Phypa_146182	FCAALL.367; iron hydrogenase family protein [Arabidopsis thaliana]
scaffold_241_BJ941347.1_1_gth	403329	403337	TGAAGTCAATAATGCTGGATGCGGTTGCGTGAGTAGGCTAAACAGA	GAGTAG	0	1	0	0		GAG	0	fwd	-4.59	-0.35	I	0	1	0	Phypa_93375	F4P9.32; gt-2-related [Arabidopsis thaliana]
scaffold_241_BJ960099.1_1_gth	258797	258805	AGCAAACAAAATAATTTTGTGCTTTGCTGAGAGCAGAAGTGTACTG	GAGCAG	0	4	0	1		CAG	NA	rev	-1.69	0.95	I	0.02	0.97	0	Phypa_195496	F22F7.25; F-actin capping protein alpha subunit family protein [Arabidopsis thaliana]
scaffold_241_CBAX1510.G1_1_gth	78348	78356	TTTCTTCAATGGCCTAACCGGTGTGATTGTAAGCAGTCCATTCGAG	AAGCAG	0	7	0	2		GAG	NA	rev	-3.21	-0.35	I	0.01	0.99	0	Phypa_93341	contains ESTs AU102142(C10966)
scaffold_241_CBAX2721.G1_1_gth	248178	248186	ATCTGATGTCAGATGGATCCCGGTTGGTGTGAGCAGGTGACACCAC	GAGCAG	0	8	0	5		GAG	NA	rev	-3.84	1	I	0.51	0.47	0.02	Phypa_170331	MWD9.13; expressed protein [Arabidopsis thaliana]
scaffold_241_CBAX9870.B1_1_gth	256673	256681	AATTCTGATAGGTACATTGGGATGATGGAACAGGAGTTGCGAAGGA	CAGGAG	6	0	22	0		AAG	0	rev	1.98	-4.06	E	0	1	0	Phypa_195496	F22F7.25; F-actin capping protein alpha subunit family protein [Arabidopsis thaliana]
scaffold_241_CBAX9870.B1_1_gth	257024	257032	ATTGAGCTCCCGCCTTCATGTGTACTTTTTCAGGAGCAGTATGCAA	CAGGAG	6	0	19	0		GAG	0	rev	1.25	-4.12	E	0	1	0	Phypa_195496	F22F7.25; F-actin capping protein alpha subunit family protein [Arabidopsis thaliana]
scaffold_241_PP001077061R_1_gth	102098	102106	TTACTTGCACTTTCGAGCCCAAGCCCATGGAAGGAGACTGGAACGG	AAGGAG	0	1	0	0		GAG	NA	fwd	-3.26	-4.34	EI	0.38	0	0.62	Phypa_146278	Glutamine synthetase
scaffold_241_PP020030074R_1_gth	212091	212099	ACAGTTTTTAAGTACTGCTTTGTTTTTTGGAAGCAGCTTTGGATGG	AAGCAG	0	2	1	5	x	AAG	NA	rev	-0.98	0.72	I	0.01	0.99	0	EuGene_UTR_trim_ren_241_23_mRNA	#N/A
scaffold_242_CBAX5374.G1_1_gth	644992	645000	TATCCATTGGGTTACTTGTTGTTGATGCGTGAGCAGGGCTTTTGTG	GAGCAG	0	3	0	2		TAG	NA	rev	-5.34	-0.07	I	0.1	0.01	0.89	Phypa_146390	F18N11.60; isovaleryl-CoA-dehydrogenase (IVD) [EC:1.3.99.10] [KO:K00253] [Arabidopsis thaliana]
scaffold_242_PP001108008R_1_gth	579122	579130	TCACTTAAAAGTAATGGTATCTCGCATGTGCAGAAGATGAGGAGTC	CAGAAG	7	0	12	1	x	TTG	NA	fwd	2.24	-2.78	E	0.14	0	0.86	Phypa_146335	MDH9.8; pitrilysin [Arabidopsis thaliana]
scaffold_242_PP020003035R_1_gth	398789	398797	TGAATTTGACGCTGTTGGTATTGTGGGTTGTAGAAGAAGATTTATG	TAGAAG	3	0	4	0		GGG	NA	fwd	1.13	-1.91	E	0.28	0.72	0	Phypa_146321	F10K1.19; fructose-6-phosphate 2-kinase / fructose-2
scaffold_242_PP020018076R_1_gth	145780	145788	ACCTAGTAATTTAAAACTCTGTTGAATTTGCAGAAGTGAATGCCAA	CAGAAG	2	0	2	0		ATG	NA	fwd	1.64	-3.18	E	0.01	0	0.99	EuGene_UTR_trim_ren_242_7_mRNA	Os06g0137100 [Oryza sativa (japonica cultivar-group)] dbj|BAD68466.1| putative kinesin [Oryza sativa Japonica Group] dbj|BAF18645.1| Os06g0137100 [Oryza sativa (japonica cultivar-group)] gb|EAY99569.1| hypothetical protein OsI_020802 [Oryza sativa (indica cultivar-group)]
scaffold_242_PP020043057R_1_gth	162177	162185	TAGAGTAACTCAGCCTTCCATGGCATGGCGCAGCAGCCGGGCTCTC	CAGCAG	2	0	0	0		GAA	NA	fwd	-0.72	-2.32	E	0.92	0.01	0.08	Phypa_146384	MIF6.33; proline oxidase
scaffold_243_AW145069.1_1_gth	441664	441672	TGAACAACTGTTTGCGACTGTATGTTCCCGCAGCAGATGTCTGGAG	CAGCAG	1	0	1	0		CTA	NA	fwd	1.17	0.28	E	0.07	0	0.93	Phypa_93498	#N/A
scaffold_243_BJ172255.1_1_gth	411683	411691	ACCCTTTCTTCACACGGTCCTAACATGTGTAAGCAGTTTGGGATTG	AAGCAG	0	8	0	2		CAG	NA	rev	-5.25	-3.05	I	0.02	0.98	0	Phypa_222837	F5K7.23; expressed protein [Arabidopsis thaliana]
scaffold_243_BJ586699.1_1_gth	498474	498482	TCATGTATCCCGTGTTTGATTAAACTGTGTGAGCAGTGTAAGGCAG	GAGCAG	0	2	0	8		AGG	NA	fwd	-3.4	0.18	EI	0.1	0	0.9	Phypa_146441	T10K17.100; tubulin-specific chaperone C-related [Arabidopsis thaliana]
scaffold_243_BJ608578.1_1_gth	710161	710169	ATGGATCTGATCTTGTGAAGTGTGGAGATGCAGGAGTATGTAGTGG	CAGGAG	4	0	1	0		AAG	NA	fwd	2.53	-4.97	E	0.02	0.98	0	Phypa_108271	T16B14.3; zinc finger (C3HC4-type RING finger) family protein [Arabidopsis thaliana]
scaffold_243_BJ611295.1_1_gth	462862	462870	CCGCTTGACCTGAGCAATCTGCTTTCATGACAGGAGGGGATGCGGA	CAGGAG	5	0	5	0		ATG	2	fwd	1.29	-2.43	E	0.1	0.69	0.21	Phypa_110402	Polyphosphate kinase (Polyphosphoric acid kinase) (ATP-polyphosphate phosphotransferase) [Synechocystis sp. PCC 6803]
scaffold_243_BY978291.1_1_gth	510459	510467	GGTCTTCACAGAGGTATTCGATGTGAAATGCAGGAGAAGAAAAGCT	CAGGAG	2	0	4	0		CAG	0	rev	1.04	-4.81	E	0.07	0.93	0	Phypa_146433	F19K6.16; coatomer protein complex
scaffold_243_PP001128025R_1_gth	245247	245255	GGCTGATATTTATGTCGTGTTTTGTTGGCAAAGCAGTGTGGAGAAT	AAGCAG	0	3	0	7		CAG	NA	fwd	-0.18	1.71	I	0.07	0	0.93	Phypa_195607	F2P16.10; drought-induced protein -related [Arabidopsis thaliana]
scaffold_243_PP015017315R_1_gth	73146	73154	GCAGCCAGAGTGCTGACCGGAGATGGTGGTGAGCAGGTACTTGAAG	GAGCAG	0	2	0	2		TCA	NA	fwd	-6.27	0.5	I	0.8	0	0.19	Phypa_146403	F13M14.4; ABC transporter family protein [Arabidopsis thaliana]
scaffold_243_PP020037378R_1_gth	371157	371165	CACGTGGTTATTTTGGCTATTTTTCATTATGAGCAGCTGGTACTTC	GAGCAG	0	2	1	1	x	ATA	NA	fwd	-2.42	1	I	0.01	0.99	0	Phypa_60404	Protein MOTHER of FT and TF1 [Arabidopsis thaliana]
scaffold_243_PP020038020R_1_gth	438504	438512	CCCCTTCCTCCACCAGGTGGTCTGCAGAAACAGAAGCAGAAGAACC	CAGAAG	1	0	0	0		GGG	NA	fwd	-5.33	-9.2	E	0.01	0	0.99	Phypa_93498	#N/A
scaffold_244_PP004012270R_1_gth	300344	300352	GAAATGTGGCTCACGCTTTCACGTTCAATGCAGGAGCAAGAGCGAT	CAGGAG	3	0	7	0		TCG	2	fwd	0.79	-5.41	E	0.04	0.18	0.79	Phypa_195649	T6H22.26; leucine-rich repeat family protein / protein kinase family protein [Arabidopsis thaliana]
scaffold_244_PP015052112R_1_gth	654044	654052	AATTTAAGATATGGGACTCTTGTGTTCATGCAGGAGGTGAGTGGAA	CAGGAG	1	0	0	0		AGG	0	rev	4.05	-1.09	E	0.14	0.02	0.84	Phypa_195672	MDH9.18; DnaJ protein family [Arabidopsis thaliana]
scaffold_244_PP020029276R_1_gth	448394	448402	TAGTACCCTAAACAATCCAAGGAAGTGGGTGAGCAGATAAGCTCAT	GAGCAG	0	4	0	3		CAG	NA	rev	-6.21	-1.6	I	0.04	0.18	0.79	EuGene_UTR_trim_ren_244_26_mRNA	#N/A
scaffold_244_PPLS027P11.AB1_1_gth	623922	623930	TGAAATGTATTTGGATGTGATGGGGATCTGCAGAAGCAGAGCGACA	CAGAAG	7	0	5	0		CAG	NA	fwd	2.31	-4.43	E	0.11	0.86	0.03	Phypa_146538	F1O17.9; mitochondrial substrate carrier family protein [Arabidopsis thaliana]
scaffold_245_BJ163305.1_1_gth	98541	98549	CGCTGACTGTGTTCCTGCGTGGGTTCTGATCAGAAGGAGGAGTCAT	CAGAAG	3	1	3	1	x	GAG	NA	fwd	1.96	-0.85	EI	0.69	0.04	0.27	Phypa_170447	ddah1-prov; dimethylarginine dimethylaminohydrolase 1 [Xenopus laevis]
scaffold_245_BJ591231.1_1_gth	341943	341951	GGTGTTGTGTGCTCGGGGATATGGGCTCTGCAGAAGAAGACTGCTC	CAGAAG	3	0	12	0		CGG	NA	rev	0.07	-5.82	E	0.48	0.47	0.06	Phypa_222936	hypothetical protein [Oryza sativa (japonica cultivar-group)]
scaffold_245_BJ953289.1_1_gth	39628	39636	AAACTCACGTACAAAATGAAAACTCCAAATGAGCAGATGGCCGAGA	GAGCAG	0	4	0	10		GGG	0	fwd	-4.49	0.29	I	0.31	0.66	0.03	Phypa_146566	T3K9.19; methyltransferase-related [Arabidopsis thaliana]
scaffold_245_BY988621.1_1_gth	197634	197642	CTCACTCGATATGCAATTTCGTAATCTTTACAGAAGAAATGGATCT	CAGAAG	2	0	0	0		AGG	NA	rev	0.63	-3.67	E	0.11	0.39	0.5	Phypa_146589	F2P9.30; endonuclease/exonuclease/phosphatase family protein [Arabidopsis thaliana]
scaffold_245_PP002007080R_1_gth	34178	34186	GGCTCTAAACTCACGACCTTGTGGTTGTCACAGGAGGGCACATCAA	CAGGAG	1	0	0	0		CAG	0	fwd	1.09	-3.49	E	0.02	0.99	0	Phypa_195687	Vacuolar cation/proton exchanger 3 (Ca(2+)/H(+) exchanger 3) (OsCAX3) [Oryza sativa]
scaffold_245_PP020006239R_1_gth	257436	257444	TATTCTTTTCTTGCATTATTTGGGGTTTGCAAGCAGCTTCAAATTG	AAGCAG	0	5	0	7		AGA	2	fwd	-2.06	0.27	I	0.01	0.99	0	Phypa_195710	MGI19.7; UVB-resistance protein UVR8 (gb|AAD43920.1) [Arabidopsis thaliana]
scaffold_246_BJ170544.1_1_gth	324110	324118	AGGCTAAAGTTCCGCCGTGTTCGATGGTTTGAGCAGGACTTTGCTT	GAGCAG	0	4	0	3		CAA	NA	rev	-4.5	-0.18	I	0.08	0.01	0.9	Phypa_93681	N-acetylglucosaminylaminotransferase I [Physcomitrella patens]
scaffold_246_BJ174627.1_1_gth	547775	547783	CTGCTGCCTCTAATGCCATAGTTTGGGATCAAGCAGGTACGTCAGC	AAGCAG	0	4	0	1		AAG	0	rev	-3.41	0.88	I	0.26	0.08	0.66	Phypa_195800	T2I1.60; expressed protein [Arabidopsis thaliana]
scaffold_246_BJ174627.1_1_gth	548189	548197	ATGGACTAACGATGACGACATGATCATCTACAGGAGGTCACTTTCA	CAGGAG	9	0	0	0		AAG	0	rev	0.22	-3.3	E	0.88	0.11	0.01	Phypa_195800	T2I1.60; expressed protein [Arabidopsis thaliana]
scaffold_246_BJ180398.1_1_gth	248597	248605	CATCTTCCTGGAGACGTCTTGCGGGTCATGCAGCAGGATGGAGCCA	CAGCAG	2	0	0	0		AAG	NA	fwd	-0.57	-0.78	E	0.02	0.98	0	EuGene_UTR_trim_ren_246_20_mRNA	unknown [Populus trichocarpa]
scaffold_246_BJ594695.1_1_gth	503997	504005	TATCGCTCTGACGGGTTTTGATATGATGTGGAGCAGCTTGCAATCA	GAGCAG	0	5	0	5		AAG	NA	rev	-1.93	1.42	I	0.02	0	0.98	Phypa_170499	MLD14.23; sodium hydrogen antiporter
scaffold_246_BY949189.1_1_gth	293285	293293	ACCCTAAACCCTACACCTGATTCCAAATGTGAGCAGGATCGAAATG	GAGCAG	0	4	0	2		TGG	2	fwd	-2.21	2.08	I	0.02	0.03	0.95	Phypa_170484	hypothetical protein
scaffold_246_BY967326.1_1_gth	459980	459988	AATTCTGAAACCCGGGTTTGGTGTCAATTGCAGGAGAAGCAGCTTA	CAGGAG	2	0	8	0		AAG	0	fwd	1.79	-5.36	E	0.02	0.98	0	Phypa_46272	T32F6.22; cholinephosphate cytidylyltransferase
scaffold_246_CBAX5041.B1_1_gth	254565	254573	AACTGAAACTCCTTCGATGTTGACATTCTGCAGGAGGGAAGCATTG	CAGGAG	1	0	2	0		TCT	NA	rev	2.78	-3.79	E	0.05	0.95	0	Phypa_170482	Muramoyl-pentapeptide carboxypeptidase precursor (Metallo DD-peptidase) (Zn DD-peptidase) (D-alanyl-D-alanine carboxypeptidase) [Streptomyces albus G]
scaffold_246_CBAX5041.G1_1_gth	252900	252908	GCATATTTACATCGCATTTATTTGGTTTTGCAGCAGGACTTTAAAG	CAGCAG	3	0	4	0		GAG	NA	rev	2.8	1.43	E	0.36	0	0.64	Phypa_170482	Muramoyl-pentapeptide carboxypeptidase precursor (Metallo DD-peptidase) (Zn DD-peptidase) (D-alanyl-D-alanine carboxypeptidase) [Streptomyces albus G]
scaffold_246_PP015033327R_1_gth	526705	526713	TTCTTTGACACTGATTCTGTTGTGTTCAACCAGAAGCAAATTGCAG	CAGAAG	1	0	0	1	x	AAG	NA	fwd	1.44	-1.82	E	0.07	0	0.93	Phypa_93711	unnamed protein product [Vitis vinifera]
scaffold_246_PP020025008R_1_gth	458850	458858	ACAAATACAAGGGTAAAACTGTTATGTATGAAGCAGAGCGATATGA	AAGCAG	0	1	0	0		TGG	NA	fwd	-3.18	-0.63	I	0.02	0.98	0	Phypa_46272	T32F6.22; cholinephosphate cytidylyltransferase
scaffold_246_PPLS036P05.AB1_1_gth	56595	56603	TGTTGGCGTGGACAATGATTTGATCTGAAACAGAAGAACTTGCCGA	CAGAAG	8	0	1	0		GAG	NA	fwd	1.45	-2.42	E	0.91	0.03	0.07	Phypa_5975	F21M11.36; expressed protein [Arabidopsis thaliana]
scaffold_246_PPLS036P05.AB1_1_gth	55806	55814	ACTAACAATTTTTAATTGTCGATATGTCTTTAGGAGGGAGAAACAA	TAGGAG	7	0	8	0		AAG	NA	fwd	1.52	-1.29	E	0.97	0	0.03	Phypa_5975	F21M11.36; expressed protein [Arabidopsis thaliana]
scaffold_247_PP020027213R_1_gth	537403	537411	ACGAATTAAACGTTTACATGAATGGACTTTCAGGAGCCGAGAAAAT	CAGGAG	6	0	4	0		CAG	NA	rev	0.65	-4.38	E	0.18	0.01	0.81	Phypa_146733	AL024210; expressed sequence AL024210 [Mus musculus]
scaffold_248_BJ204362.1_1_gth	458904	458912	TTTACAGTTACCTTCTTGTGGTTGCATATGTAGGAGCTTCTGGAGG	TAGGAG	3	0	4	0		TCG	2	rev	0.56	-2.46	E	0.03	0.97	0	Phypa_146798	MDK4.11; cytochrome c biogenesis protein precursor (gb|AAF35369.1) [Arabidopsis thaliana]
scaffold_248_CBAX12925.B1_1_gth	451009	451017	GGGGACTCGTTACTAATGTGTTGTGTTGTGCAGGAGCTAAGCCTAC	CAGGAG	95	0	8	0		CTG	NA	fwd	4.44	-2.61	EI	0.14	0.8	0.06	Phypa_108312	T27G7.25; expressed protein [Arabidopsis thaliana]
scaffold_248_PP004069145R_1_gth	453419	453427	GGTTATCGCTGTAGATGTTTCTTGTTGGATTAGCAGGTACCGTTAA	TAGCAG	0	1	0	0		AAC	NA	fwd	-3.47	-0.29	I	0.1	0	0.9	Phypa_108312	T27G7.25; expressed protein [Arabidopsis thaliana]
scaffold_249_BJ582002.1_1_gth	187653	187661	AAGCAGGTTTTGATTTTAATTTGATAGATGGAGCAGGACTACTAAA	GAGCAG	0	1	0	4		CCG	1	fwd	-5.45	-1.87	I	0.23	0.02	0.75	Phypa_146861	F22D22.8; expressed protein [Arabidopsis thaliana]
scaffold_249_PP001064078R_1_gth	629449	629457	ATTTCTAATTCATAAACATTCTGGAGCATTGAGCAGGTTCTTAATG	GAGCAG	0	9	0	5		GCG	NA	rev	-3.86	2.38	I	0.23	0.77	0.01	Phypa_195928	T9C5.230; nitrogen regulation family protein [KO:K05543] [Arabidopsis thaliana]
scaffold_249_PP015003207R_1_gth	209365	209373	CAGTGACATGTTATGATGTCCTTGTTTTGAAAGCAGGTGCTAGTTG	AAGCAG	0	1	0	0		AAG	NA	fwd	-0.76	2.31	I	0.02	0	0.98	EuGene_UTR_trim_ren_249_18_mRNA	unnamed protein product [Vitis vinifera]
scaffold_249_PP015003207R_1_gth	210166	210174	AAAAACCTAATCTAATGGTGATTTTGTCTGCAGGAGTGTCATTTTT	CAGGAG	1	0	0	0		ATG	NA	fwd	2.79	-2.45	E	0.49	0.5	0.01	EuGene_UTR_trim_ren_249_18_mRNA	unnamed protein product [Vitis vinifera]
scaffold_249_PP015003207R_1_gth	210480	210488	TTTACAAGACATTGGATTGAGCACTGCGACCAGGAGGTGTTATCTG	CAGGAG	1	0	0	0		TTG	NA	fwd	-2.04	-5.45	E	0.32	0.01	0.67	EuGene_UTR_trim_ren_249_18_mRNA	unnamed protein product [Vitis vinifera]
scaffold_249_PP015033124R_1_gth	298207	298215	GTATTCACGGTTTATTTTGTGACTTTGGCTGAGCAGAGAAGAGGCA	GAGCAG	0	3	0	25		CAT	NA	fwd	-1.81	1.72	I	0.74	0.07	0.2	Phypa_146842	T20G20.2; autophagy 8d (APG8d) [Arabidopsis thaliana]
scaffold_25_BJ171443.1_1_gth	605027	605035	CTCCTTTGAAGACACGAGTTGGTTGTTGATGAGCAGGTAAGTGGGA	GAGCAG	0	9	1	33	x	CAA	NA	rev	-3.2	1.72	I	0.07	0.01	0.92	Phypa_69817	hypothetical protein OsI_031252 [Oryza sativa (indica cultivar-group)]
scaffold_25_BJ174747.1_1_gth	795186	795194	TTTGAAGGCTCCATTAGTGATGTCATGGATTAGGAGAAGGAGCAGA	TAGGAG	2	0	0	0		GTT	NA	rev	-1.12	-4.01	E	0.02	0.98	0	EuGene_UTR_trim_ren_25_50_mRNA	hypothetical protein OsI_017417 [Oryza sativa (indica cultivar-group)]
scaffold_25_BJ186738.1_1_gth	1486765	1486773	TGTGCCCGTCCGTTGGATTGGTTGGTTGTGTAGGAGGGAGCTCTCA	TAGGAG	1	0	0	0		CAG	NA	rev	1.28	-2.61	E	0.51	0.49	0.01	Phypa_160722	#N/A
scaffold_25_BJ587289.1_1_gth	1049862	1049870	TCTGACTTCGACATATTACCAATGCTTGATCAGGAGGATTTCTTCC	CAGGAG	1	0	0	0		CAG	NA	fwd	1	-3.5	E	0.17	0.82	0.01	Phypa_205118	MUP24.12; glycosyltransferase family 2 [Arabidopsis thaliana]
scaffold_25_BJ590441.1_1_gth	737518	737526	CTGCTAATGAACTAATTATGTGCCTTTTTGGAGCAGGTCTCAATTA	GAGCAG	0	3	0	5		TTG	UTR exon	fwd	-2.73	2.37	I	0	1	0	Phypa_160687	HYR5; similar to HYR1 [EC:3.2.1.18] [KO:K01186] [Candida albicans SC5314]
scaffold_25_BJ953398.1_1_gth	2324338	2324346	GTCGAAGTTCTGATGCATGATTGTCATCTGCAGGAGAAGTAAGGCG	CAGGAG	2	0	0	0		ATG	NA	rev	0.57	-5.64	E	0.05	0	0.95	Phypa_160741	LOC416783; similar to MGC53924 protein [Gallus gallus]
scaffold_25_BY945715.1_1_gth	2419993	2420001	GCCCAGGTTTTTATTGTTGCATTAGTTTTGCAGGAGGCAAAGATAC	CAGGAG	6	0	0	0		CAG	NA	rev	1.56	-4.29	E	0	0	1	Phypa_160750	DNA-(apurinic or apyrimidinic site) lyase 2 (Apurinic-apyrimidinic endonuclease 2) (AP endonuclease 2) [Bos taurus]
scaffold_25_BY954612.1_1_gth	602700	602708	GTGTGTGTGTGTGCATGTGAGTGGTATTGTAAGCAGGAGGGGGAGG	AAGCAG	0	7	1	12	x	CCG	NA	rev	-2.31	0.47	I	0.92	0.02	0.06	Phypa_118611	AP22.85; radical SAM domain-containing protein / TRAM domain-containing protein [Arabidopsis thaliana]
scaffold_25_BY968525.1_1_gth	1300832	1300840	TTGCTTGTAAATGCTGGTATATATCTGTGGTAGCAGGCTACAAGAT	TAGCAG	0	8	0	5		TCG	NA	rev	-2.52	-0.19	I	0.01	1	0	Phypa_69881	MGI19.7; UVB-resistance protein UVR8 (gb|AAD43920.1) [Arabidopsis thaliana]
[truncated: 3,253 more rows]
