# Supplementary material for: Identification and characterization of NAGNAG alternative splicing in the moss Physcomitrella patens
Source: BMC Plant Biol. 2010 Apr 28;10:76. doi: 10.1186/1471-2229-10-76 (PMC3095350; doi:10.1186/1471-2229-10-76)
Supplement: Additional file 5 — Names file. Names file for combination with the script output. [file 1471-2229-10-76-S5.NAME]

EI, E, I.
Y_content: continuous.
C_content: continuous.
T_content: continuous.
Score_E: continuous.
Score_I: continuous.
pos30: A, C, G, T.
pos29: A, C, G, T.
pos28: A, C, G, T.
pos27: A, C, G, T.
pos26: A, C, G, T.
pos25: A, C, G, T.
pos24: A, C, G, T.
pos23: A, C, G, T.
pos22: A, C, G, T.
pos21: A, C, G, T.
pos20: A, C, G, T.
pos19: A, C, G, T.
pos18: A, C, G, T.
pos17: A, C, G, T.
pos16: A, C, G, T.
pos15: A, C, G, T.
pos14: A, C, G, T.
pos13: A, C, G, T.
pos12: A, C, G, T.
pos11: A, C, G, T.
pos10: A, C, G, T.
pos9: A, C, G, T.
pos8: A, C, G, T.
pos7: A, C, G, T.
pos6: A, C, G, T.
pos5: A, C, G, T.
pos4: A, C, G, T.
pos3: A, C, G, T.
pos2: A, C, G, T.
pos1: A, C, G, T.
N1: A, C, G, T.
N2: A, C, G, T.
D1: A, C, G, T.
D2: A, C, G, T.
D3: A, C, G, T.
U1: A, C, G, T.
U2: A, C, G, T.
U3: A, C, G, T.
